# Supplementary material for: Integration of machine learning and meta-analysis identifies the transcriptomic bio-signature of mastitis disease in cattle
Source: PLoS One. 2018 Feb 22;13(2):e0191227. doi: 10.1371/journal.pone.0191227 (PMC5823400; doi:10.1371/journal.pone.0191227)
Supplement: S3 Table — (XLSX) [file pone.0191227.s003.xlsx]

## Sheet: Up & Down regulated genes
Differentially expressed genes identified after meta-analysis (one-tailed q<0.005).
Row	Gene Name	Benjamini & Hochberg correction p-value	Up- or down-requlated
1	March3	0.000432081	Up-regulated
2	ABHD2	0.000136187	Up-regulated
3	ABO	0.00129115	Up-regulated
4	ACP2	6.51042e-05	Up-regulated
5	ACSL5 /// LOC100851804	9.59821e-05	Up-regulated
6	ADA	0.00162667	Up-regulated
7	ADAMTS1	0.00444882	Up-regulated
8	ADAMTS4	1.81161e-18	Up-regulated
9	ADM	0.000247678	Up-regulated
10	ADRB2	0.0001	Up-regulated
11	AFAP1	0.00449451	Up-regulated
12	AGO2	0.00204787	Up-regulated
13	AGPAT3	0.00408261	Up-regulated
14	AGPAT9	7.87402e-06	Up-regulated
15	AGR2	0.000137066	Up-regulated
16	AIF1	0.00335143	Up-regulated
17	AK4	0.00316948	Up-regulated
18	AKIRIN2	0.0044089	Up-regulated
19	ALAS1	0.0014243	Up-regulated
20	ALDH1A3 /// LOC534200	0.00272705	Up-regulated
21	ALOX15B	0.00227087	Up-regulated
22	AMICA1	0.00496299	Up-regulated
23	AMIGO3	0.003918	Up-regulated
24	AMPD2	1.81161e-18	Up-regulated
25	ANGPTL4	7.87402e-06	Up-regulated
26	ANKFY1	0.00130777	Up-regulated
27	ANTXR2	0.00236054	Up-regulated
28	AP3S2	0.00282588	Up-regulated
29	AP4S1	0.000248457	Up-regulated
30	APBB1IP	0.00167481	Up-regulated
31	APOA1	0.00226536	Up-regulated
32	APOLD1	0.00381113	Up-regulated
33	APRT	0.00112473	Up-regulated
34	AREG	0.00218087	Up-regulated
35	ARF4 /// DENND6A /// LOC101903806	0.000791274	Up-regulated
36	ARG2	2.33333e-05	Up-regulated
37	ARHGAP26	0.00435393	Up-regulated
38	ARHGEF2	0.000565274	Up-regulated
39	ARHGEF28	0.00244807	Up-regulated
40	ARID4B	0.00351868	Up-regulated
41	ARMC8	0.00111797	Up-regulated
42	ARMCX6 /// LOC100297334	0.00185283	Up-regulated
43	ARPC3	0.00292338	Up-regulated
44	ARRB1	0.000138462	Up-regulated
45	ARRDC2	1.81161e-18	Up-regulated
46	ATAD1	0.0005271	Up-regulated
47	ATF3	0.000170909	Up-regulated
48	ATP6V1E1	0.00160134	Up-regulated
49	ATXN3	3.125e-05	Up-regulated
50	B4GALT1	0.00444882	Up-regulated
51	B4GALT5	0.00238468	Up-regulated
52	BACE2	7.87402e-06	Up-regulated
53	BAG3	0.000209898	Up-regulated
54	BAG4	0.000265337	Up-regulated
55	BAG5	0.00148638	Up-regulated
56	BAK1	0.00498454	Up-regulated
57	BASP1	0.00182044	Up-regulated
58	BAZ1A	0.000779762	Up-regulated
59	BCAR1	0.000154135	Up-regulated
60	BCL2A1	1.81161e-18	Up-regulated
61	BCL3	0.00163498	Up-regulated
62	BICC1	0.00292531	Up-regulated
63	BIRC3	1.81161e-18	Up-regulated
64	BLOC1S5	0.000608696	Up-regulated
65	BMP1	0.00128882	Up-regulated
66	BMP2	8.29493e-05	Up-regulated
67	BOLA /// BOLA	0.00238115	Up-regulated
68	BOLA /// BOLA /// BOLA-A	8.29493e-05	Up-regulated
69	BOLA /// BOLA-A	7.87402e-06	Up-regulated
70	BOLA-NC1	0.00129072	Up-regulated
71	BRWD3	0.00104767	Up-regulated
72	C10H15ORF48	1.81161e-18	Up-regulated
73	C15H11ORF96	4.43787e-05	Up-regulated
74	C1H3ORF38	7.59804e-05	Up-regulated
75	C1R	8.13397e-05	Up-regulated
76	C1S	0.000185053	Up-regulated
77	C2	7.59804e-05	Up-regulated
78	C27H8ORF4	0.000122881	Up-regulated
79	C3	0.00186248	Up-regulated
80	C3H1ORF162	2.86624e-05	Up-regulated
81	C4BPA /// LOC786248	4.67836e-05	Up-regulated
82	C5AR2	0.00129569	Up-regulated
83	C5H12ORF75	0.00195617	Up-regulated
84	C6H4ORF19	0.00212413	Up-regulated
85	CA2	0.00415286	Up-regulated
86	CA4	0.000573834	Up-regulated
87	CALCOCO2	0.00194065	Up-regulated
88	CASP1	0.00261746	Up-regulated
89	CASP3	0.000103896	Up-regulated
90	CASP4	1.81161e-18	Up-regulated
91	CASP7	1.81161e-18	Up-regulated
92	CBR3	0.00205487	Up-regulated
93	CCDC112	0.00371672	Up-regulated
94	CCDC6	0.000209898	Up-regulated
95	CCDC82	0.00302882	Up-regulated
96	CCDC86	0.00368222	Up-regulated
97	CCL2	1.81161e-18	Up-regulated
98	CCL20	1.81161e-18	Up-regulated
99	CCL3	7.87402e-06	Up-regulated
100	CCL4	0.000136187	Up-regulated
101	CCL5	1.81161e-18	Up-regulated
102	CCNL1	0.000480663	Up-regulated
103	CCR1	0.000613232	Up-regulated
104	CD14	1.81161e-18	Up-regulated
105	CD200	0.000352071	Up-regulated
106	CD276	0.00116773	Up-regulated
107	CD40	1.81161e-18	Up-regulated
108	CD44	0.000653652	Up-regulated
109	CD47	0.000528226	Up-regulated
110	CD48	0.00160134	Up-regulated
111	CD53	0.00414735	Up-regulated
112	CD55	0.000154135	Up-regulated
113	CD58	0.00400432	Up-regulated
114	CD68	0.000953515	Up-regulated
115	CD82	0.00282588	Up-regulated
116	CD83	1.42857e-05	Up-regulated
117	CD9	0.00417475	Up-regulated
118	CDADC1	0.00152896	Up-regulated
119	CDC42BPA	0.00341967	Up-regulated
120	CDC42EP3	0.0017514	Up-regulated
121	CDH16	0.000610969	Up-regulated
122	CDH3	0.00432676	Up-regulated
123	CDK12	0.000726716	Up-regulated
124	CDK6	0.000213816	Up-regulated
125	CDKN1A	0.000231629	Up-regulated
126	CEBPD	7.87402e-06	Up-regulated
127	CFB	1.81161e-18	Up-regulated
128	CFLAR	8.29493e-05	Up-regulated
129	CHI3L1	7.87402e-06	Up-regulated
130	CHI3L2	7.59804e-05	Up-regulated
131	CHMP5	0.00164421	Up-regulated
132	CHST15	7.87402e-06	Up-regulated
133	CHSY1	0.000285285	Up-regulated
134	CKAP4	9.59821e-05	Up-regulated
135	CMTM3	0.000761962	Up-regulated
136	CMTR2	0.000106838	Up-regulated
137	CNOT6L	0.00378456	Up-regulated
138	CORO1A	0.00191877	Up-regulated
139	COTL1	0.00327997	Up-regulated
140	COX15	7.87402e-06	Up-regulated
141	COX7A1	0.00463866	Up-regulated
142	CPNE8	0.000141762	Up-regulated
143	CPOX	7.87402e-06	Up-regulated
144	CREB3L4	0.00226536	Up-regulated
145	CRELD2	0.000737923	Up-regulated
146	CRLF3	0.00105714	Up-regulated
147	CRTC3	0.00368222	Up-regulated
148	CRYM	0.000156827	Up-regulated
149	CSF1	9.27602e-05	Up-regulated
150	CSF3	0.00258059	Up-regulated
151	CSNK1A1	0.00118671	Up-regulated
152	CSNK1D	0.000547872	Up-regulated
153	CSTB	0.00418732	Up-regulated
154	CTSC	7.87402e-06	Up-regulated
155	CTSH	0.00113734	Up-regulated
156	CTSS	1.1194e-05	Up-regulated
157	CTSZ	0.00194345	Up-regulated
158	CX3CL1	1.42857e-05	Up-regulated
159	CXCL16	0.00145972	Up-regulated
160	CXCL2	1.81161e-18	Up-regulated
161	CXCL2 /// GRO1	1.81161e-18	Up-regulated
162	CXCL3	1.81161e-18	Up-regulated
163	CXCL5	1.81161e-18	Up-regulated
164	CXCL8	1.81161e-18	Up-regulated
165	CXCR1	0.00284051	Up-regulated
166	CXCR4	0.000185053	Up-regulated
167	CYBA	0.00289873	Up-regulated
168	CYCS	0.00272132	Up-regulated
169	CYLD	2.33333e-05	Up-regulated
170	CYP1A1	1.81161e-18	Up-regulated
171	DAXX	0.00431825	Up-regulated
172	DCLK1	0.00152896	Up-regulated
173	DDX19B	0.00206878	Up-regulated
174	DDX24	0.00112473	Up-regulated
175	DDX58	3.91566e-05	Up-regulated
176	DEFB1	0.000284848	Up-regulated
177	DEFB4A	7.87402e-06	Up-regulated
178	DEFB4A /// DEFB5	8.29493e-05	Up-regulated
179	DEFB5	0.0014775	Up-regulated
180	DENND5A	0.00105714	Up-regulated
181	DHX58	1.81161e-18	Up-regulated
182	DKK1	0.000187279	Up-regulated
183	DMBT1	6.75676e-06	Up-regulated
184	DNAJB1	7.87402e-06	Up-regulated
185	DNAJB6	7.93269e-05	Up-regulated
186	DNAJB9	0.000724138	Up-regulated
187	DNAJC3	0.00210946	Up-regulated
188	DRAM1	7.87402e-06	Up-regulated
189	DUSP1	0.00292531	Up-regulated
190	DUSP10	0.00029491	Up-regulated
191	DUSP16	0.000772076	Up-regulated
192	E2F2	0.00431876	Up-regulated
193	ECM1	0.000122951	Up-regulated
194	EDN1	0.00284793	Up-regulated
195	EFHD2	0.00168574	Up-regulated
196	EFNA1	0.000565274	Up-regulated
197	EHD1	0.00043804	Up-regulated
198	EHD3	0.0018657	Up-regulated
199	EIF2AK2	2.0979e-05	Up-regulated
200	EIF6	0.000136187	Up-regulated
201	ELF3	0.0030832	Up-regulated
202	ELMO2	0.000393586	Up-regulated
203	EMP3	0.00481929	Up-regulated
204	EPSTI1	0.000285285	Up-regulated
205	ERAP2	0.000742169	Up-regulated
206	ERBB2IP	0.00422048	Up-regulated
207	ERO1L	0.000103896	Up-regulated
208	ERRFI1	5.64516e-05	Up-regulated
209	ETS1	0.00489756	Up-regulated
210	ETS2	7.87402e-06	Up-regulated
211	EVA1C	0.0013871	Up-regulated
212	F2RL2	0.000281346	Up-regulated
213	FAM103A1	0.00445793	Up-regulated
214	FAM110C	0.00102116	Up-regulated
215	FAM126B	0.00250083	Up-regulated
216	FAM192A	0.00388686	Up-regulated
217	FAM49B	0.00226536	Up-regulated
218	FAM65C	0.000448424	Up-regulated
219	FAS	6.75676e-06	Up-regulated
220	FBXO33	0.000128049	Up-regulated
221	FCER1G	0.00147647	Up-regulated
222	FCN1	0.00128216	Up-regulated
223	FHDC1	0.000826744	Up-regulated
224	FICD	0.00316998	Up-regulated
225	FLNB	0.00128216	Up-regulated
226	FLRT2	0.00364264	Up-regulated
227	FMNL3	0.00100447	Up-regulated
228	FNBP1	0.000480663	Up-regulated
229	FOXA3	0.00293171	Up-regulated
230	FOXK1	0.00193784	Up-regulated
231	FRK	7.14286e-05	Up-regulated
232	FTH1	0.00249336	Up-regulated
233	FXYD5	0.00226034	Up-regulated
234	FZD4	0.000122951	Up-regulated
235	GBP5	0.000231629	Up-regulated
236	GCNT1	0.00147949	Up-regulated
237	GDAP2	7.87402e-06	Up-regulated
238	GFPT2	0.000653652	Up-regulated
239	GLIPR2	0.00352985	Up-regulated
240	GMFG	0.00258059	Up-regulated
241	GMIP	0.0018657	Up-regulated
242	GNA15	0.0023828	Up-regulated
243	GNAI2	0.00226034	Up-regulated
244	GNAI3	0.00494122	Up-regulated
245	GNG5	0.00018838	Up-regulated
246	GPD2	0.00133943	Up-regulated
247	GPN2	0.00261129	Up-regulated
248	GPR65	0.00114882	Up-regulated
249	GPX3	0.00444882	Up-regulated
250	GPX7	0.0026748	Up-regulated
251	GRAMD3	0.000170909	Up-regulated
252	GRIPAP1	0.00261746	Up-regulated
253	GRK5	0.00393849	Up-regulated
254	GRN	0.00397905	Up-regulated
255	GRO1	1.81161e-18	Up-regulated
256	GSAP	3.91566e-05	Up-regulated
257	GSR	0.000487671	Up-regulated
258	GTF2B	0.000154135	Up-regulated
259	HAS3	0.000156827	Up-regulated
260	HCK	7.87402e-06	Up-regulated
261	HELZ	0.00436045	Up-regulated
262	HES4 /// LOC104976500	7.59804e-05	Up-regulated
263	HEXIM2	0.00157486	Up-regulated
264	HIF1A	0.00195617	Up-regulated
265	HK2	0.00142216	Up-regulated
266	HMOX1	0.000457386	Up-regulated
267	HMOX2	0.0030796	Up-regulated
268	HOMER2	0.00109586	Up-regulated
269	HP	1.81161e-18	Up-regulated
270	HSPA5	0.000691542	Up-regulated
271	ICAM1	7.87402e-06	Up-regulated
272	ICOSLG	0.000136187	Up-regulated
273	ID3	0.0023828	Up-regulated
274	IER3	6.75676e-06	Up-regulated
275	IER5	0.00118671	Up-regulated
276	IER5L	0.00133503	Up-regulated
277	IFI27	1.77305e-05	Up-regulated
278	IFI44 /// LOC781857	7.59804e-05	Up-regulated
279	IFI44L /// LOC782879	0.00320305	Up-regulated
280	IFI6	8.94495e-05	Up-regulated
281	IFIH1	7.87402e-06	Up-regulated
282	IFIT1	7.87402e-06	Up-regulated
283	IFIT2	5.64516e-05	Up-regulated
284	IFIT5	7.87402e-06	Up-regulated
285	IFITM1 /// LOC786073	7.87402e-06	Up-regulated
286	IFITM3 /// IFITM3 /// LOC786073	0.000448571	Up-regulated
287	IFNAR2	1.81161e-18	Up-regulated
288	IGFBP3	6.75676e-06	Up-regulated
289	IKBKB	0.00142216	Up-regulated
290	IKBKE	1.81161e-18	Up-regulated
291	IL10RB	0.000213816	Up-regulated
292	IL13RA1	0.000760192	Up-regulated
293	IL18BP	1.81161e-18	Up-regulated
294	IL1A	1.81161e-18	Up-regulated
295	IL1B	1.81161e-18	Up-regulated
296	IL1RAP	7.87402e-06	Up-regulated
297	IL1RN	1.81161e-18	Up-regulated
298	IL4R	0.0014006	Up-regulated
299	IL6	1.81161e-18	Up-regulated
300	IL6R	7.14286e-05	Up-regulated
301	IL6ST	7.87402e-06	Up-regulated
302	IMPAD1	0.0018367	Up-regulated
303	INPP5F	0.00273714	Up-regulated
304	IPCEF1	1.42857e-05	Up-regulated
305	IPMK	1.1194e-05	Up-regulated
306	IRF1 /// LOC337917	1.81161e-18	Up-regulated
307	IRF9	1.1194e-05	Up-regulated
308	ISG12(B)	0.000103896	Up-regulated
309	ISG15	1.81161e-18	Up-regulated
310	ISG20	5.64516e-05	Up-regulated
311	ITGA2	7.87402e-06	Up-regulated
312	ITGAL	0.000684539	Up-regulated
313	ITGAV	0.000572727	Up-regulated
314	JARID2	0.000565274	Up-regulated
315	JUNB	0.000891304	Up-regulated
316	KAT6A	0.00329047	Up-regulated
317	KCNJ15	0.00118671	Up-regulated
318	KCTD10	0.00207456	Up-regulated
319	KCTD11	9.27602e-05	Up-regulated
320	KDM2A	0.00292531	Up-regulated
321	KIAA1147	0.00447796	Up-regulated
322	KIAA1217	0.00116383	Up-regulated
323	KIAA1551	0.000730488	Up-regulated
324	KIF2A	0.00440656	Up-regulated
325	KLF10	0.00338027	Up-regulated
326	KLF4	0.00104222	Up-regulated
327	KLHL8	0.00181169	Up-regulated
328	KLK10	1.81161e-18	Up-regulated
329	KPNA3	0.00105714	Up-regulated
330	LAP	6.75676e-06	Up-regulated
331	LAP3	0.000211149	Up-regulated
332	LAPTM5	0.00356036	Up-regulated
333	LARP7	0.000855324	Up-regulated
334	LBP	0.00392754	Up-regulated
335	LDHA	0.000480392	Up-regulated
336	LEO1	0.00213002	Up-regulated
337	LGALS3BP	2.33333e-05	Up-regulated
338	LGALS9	2.0979e-05	Up-regulated
339	LGMN	0.000826744	Up-regulated
340	LIPA	0.00153083	Up-regulated
341	LOC100139209 /// LOC100139766 /// LOC101908765 /// LOC617702 /// LOC618416 /// LOC782062 /// LOC783134	0.00105531	Up-regulated
342	LOC100295797	0.00272705	Up-regulated
343	LOC100296618	8.29493e-05	Up-regulated
344	LOC100297676	7.87402e-06	Up-regulated
345	LOC100298356	7.87402e-06	Up-regulated
346	LOC100336669 /// LOC104968613	2.63158e-05	Up-regulated
347	LOC100847724	0.000129032	Up-regulated
348	LOC100848538	0.00464461	Up-regulated
349	LOC100852295 /// PIP5K1B	0.000469014	Up-regulated
350	LOC100852378	0.000185053	Up-regulated
351	LOC101902972	0.0006725	Up-regulated
352	LOC101902999 /// NUS1	0.00136308	Up-regulated
353	LOC101905432	8.29493e-05	Up-regulated
354	LOC101905551 /// LOC786195	0.000565274	Up-regulated
355	LOC101906939 /// RBP1	0.00216551	Up-regulated
356	LOC101907813	0.000235016	Up-regulated
357	LOC104968478 /// SAA2	1.81161e-18	Up-regulated
358	LOC104972127	0.00100447	Up-regulated
359	LOC407171	0.000534759	Up-regulated
360	LOC504548	0.000103896	Up-regulated
361	LOC509283	7.87402e-06	Up-regulated
362	LOC510185	0.00145545	Up-regulated
363	LOC511936	0.0005	Up-regulated
364	LOC512464 /// SLC11A2	0.000624365	Up-regulated
365	LOC512486	2.33333e-05	Up-regulated
366	LOC512672	1.42857e-05	Up-regulated
367	LOC514194	0.00119368	Up-regulated
368	LOC516599	0.000136187	Up-regulated
369	LOC518495	1.81161e-18	Up-regulated
370	LOC534181 /// NT5C3A	0.000106838	Up-regulated
371	LOC534630 /// RBMX2	0.000411594	Up-regulated
372	LOC538544 /// LOC785873	0.00412106	Up-regulated
373	LOC618733 /// TAP2	0.00429645	Up-regulated
374	LOC784147 /// STEAP1	7.87402e-06	Up-regulated
375	LOC784888	0.00380323	Up-regulated
376	LOC784932 /// SERPINA3 /// SERPINA3-1 /// SERPINA3-2 /// SERPINA3-7	0.000829466	Up-regulated
377	LOC790042 /// WARS	0.000512228	Up-regulated
378	LPO	0.00282588	Up-regulated
379	LRRC2	0.00148638	Up-regulated
380	LRRC25	0.000480663	Up-regulated
381	LRRC8D	0.00206878	Up-regulated
382	LRRC8E	0.00378456	Up-regulated
383	LST1	0.000207904	Up-regulated
384	LTB	6.75676e-06	Up-regulated
385	LTF	6.75676e-06	Up-regulated
386	LYN	3.125e-05	Up-regulated
387	LYZ	0.00021521	Up-regulated
388	MAFF	7.87402e-06	Up-regulated
389	MANF	0.000129032	Up-regulated
390	MANSC1	2.33333e-05	Up-regulated
391	MAP3K8	1.81161e-18	Up-regulated
392	MAP7D1	0.00138687	Up-regulated
393	MAPK1IP1L	0.00279213	Up-regulated
394	MAPRE2	0.00286905	Up-regulated
395	MARCKSL1	6.75676e-06	Up-regulated
396	MATK	0.00167481	Up-regulated
397	MBD2	0.00412106	Up-regulated
398	MBOAT1	5.64516e-05	Up-regulated
399	MBP	0.000158088	Up-regulated
400	MEFV	0.0022357	Up-regulated
401	METRNL	0.00226034	Up-regulated
402	MFHAS1	0.00121849	Up-regulated
403	MIA3	0.000864896	Up-regulated
404	MICALL2	0.00180112	Up-regulated
405	MIR221	0.000213816	Up-regulated
406	MITD1	0.003918	Up-regulated
407	MLKL	0.00167481	Up-regulated
408	MMP1	0.000232484	Up-regulated
409	MMP19	0.000726716	Up-regulated
410	MMP7	0.00498725	Up-regulated
411	MMP9	6.75676e-06	Up-regulated
412	MOCOS	0.000301493	Up-regulated
413	MOV10	0.000565274	Up-regulated
414	MPEG1	0.0022283	Up-regulated
415	MS4A8	1.42857e-05	Up-regulated
416	MT1A	7.93269e-05	Up-regulated
417	MT2A	5.64516e-05	Up-regulated
418	MTAP /// PRDX3	0.00437185	Up-regulated
419	MTHFD2	0.00241429	Up-regulated
420	MTHFS	0.00325534	Up-regulated
421	MTMR4	0.00307121	Up-regulated
422	MVP	0.00207456	Up-regulated
423	MX1	6.75676e-06	Up-regulated
424	MX2	6.75676e-06	Up-regulated
425	MXD1	0.000334821	Up-regulated
426	MXI1	6.75676e-06	Up-regulated
427	N4BP1	0.0032026	Up-regulated
428	NAMPT	0.000826744	Up-regulated
429	NAV3	0.000734223	Up-regulated
430	NCF1	3.91566e-05	Up-regulated
431	NCF2	0.00255281	Up-regulated
432	NCF4	0.000177536	Up-regulated
433	NCKAP1L	0.00145545	Up-regulated
434	NCOA7	0.000185053	Up-regulated
435	NDUFV2	0.00100447	Up-regulated
436	NFATC1	0.000285285	Up-regulated
437	NFE2L2	0.00431876	Up-regulated
438	NFIL3	0.000136187	Up-regulated
439	NFKB1	6.75676e-06	Up-regulated
440	NFKB2	5.42857e-05	Up-regulated
441	NFKBIA	1.81161e-18	Up-regulated
442	NFKBIB	1.1194e-05	Up-regulated
443	NFKBID	0.00181944	Up-regulated
444	NFKBIE	7.87402e-06	Up-regulated
445	NFKBIZ	1.81161e-18	Up-regulated
446	NHSL1	0.0044089	Up-regulated
447	NLRC5	7.87402e-06	Up-regulated
448	NOS2	1.81161e-18	Up-regulated
449	NOSTRIN	0.0030832	Up-regulated
450	NR4A2	0.000565274	Up-regulated
451	NRP2	0.000212375	Up-regulated
452	OAF	0.00130225	Up-regulated
453	OAS1Y	2.63158e-05	Up-regulated
454	OCIAD2	0.00444882	Up-regulated
455	OLFML2A	0.000239812	Up-regulated
456	OLR1	0.000170909	Up-regulated
457	OPTN	6.51042e-05	Up-regulated
458	OSMR	6.34921e-05	Up-regulated
459	OTUD4	0.00182044	Up-regulated
460	PABPC1L	0.00330363	Up-regulated
461	PAPD4	0.000356932	Up-regulated
462	PAPD5	0.00376106	Up-regulated
463	PARM1	5.42857e-05	Up-regulated
464	PARP12	5.64516e-05	Up-regulated
465	PARP14	7.93269e-05	Up-regulated
466	PARP3	0.00127035	Up-regulated
467	PARP9	4.67836e-05	Up-regulated
468	PDCD4	0.000137066	Up-regulated
469	PDE4B	7.87402e-06	Up-regulated
470	PDGFRA	0.000203125	Up-regulated
471	PDIA3	0.00200355	Up-regulated
472	PDPN	0.000214754	Up-regulated
473	PDXK	0.000185053	Up-regulated
474	PELI1	0.000528226	Up-regulated
475	PFKFB3	0.000469101	Up-regulated
476	PGS1	5.42857e-05	Up-regulated
477	PHF11	0.000197552	Up-regulated
478	PIK3AP1	1.42857e-05	Up-regulated
479	PIK3R5	2.33333e-05	Up-regulated
480	PILRA	0.000760192	Up-regulated
481	PIM1	0.0023828	Up-regulated
482	PISD	0.000801643	Up-regulated
483	PLAC8	1.81161e-18	Up-regulated
484	PLAT	6.75676e-06	Up-regulated
485	PLAU	1.81161e-18	Up-regulated
486	PLAUR	3.91566e-05	Up-regulated
487	PLEKHA4	0.00305901	Up-regulated
488	PLEKHO2	0.00112203	Up-regulated
489	PLOD2	0.00152035	Up-regulated
490	PLSCR1	5.64516e-05	Up-regulated
491	PMAIP1	1.1194e-05	Up-regulated
492	PML	0.000283537	Up-regulated
493	PNPT1	7.87402e-06	Up-regulated
494	POLR1B	0.00361235	Up-regulated
495	PPAP2B	0.000154135	Up-regulated
496	PPP1R15A	0.00145669	Up-regulated
497	PPP1R18	0.00170412	Up-regulated
498	PPP1R3C	1.81161e-18	Up-regulated
499	PPP2R3C	0.000136187	Up-regulated
500	PQLC3	0.00021521	Up-regulated
501	PRICKLE3	0.000344214	Up-regulated
502	PROS1	0.00298748	Up-regulated
503	PRSS22	1.81161e-18	Up-regulated
504	PSMA1	0.00138732	Up-regulated
505	PSMA2	0.000374269	Up-regulated
506	PSMB10	3.91566e-05	Up-regulated
507	PSMB8	0.00021521	Up-regulated
508	PSMB9	7.87402e-06	Up-regulated
509	PSME1	0.00090411	Up-regulated
510	PSME2	0.000572727	Up-regulated
511	PSMF1	0.000242187	Up-regulated
512	PSTPIP1	0.00341967	Up-regulated
513	PTAFR	0.00265472	Up-regulated
514	PTGS2	7.87402e-06	Up-regulated
515	PTPN1	3.41615e-05	Up-regulated
516	PTPN12	0.000239812	Up-regulated
517	PTPN2	0.00248917	Up-regulated
518	PTPRE	7.36041e-05	Up-regulated
519	PTX3	7.87402e-06	Up-regulated
520	PVR	0.000483471	Up-regulated
521	PVRL2	0.000451567	Up-regulated
522	PXDN	0.000211409	Up-regulated
523	QSOX1	7.87402e-06	Up-regulated
524	RAB20	0.00145669	Up-regulated
525	RAB8B	0.000103896	Up-regulated
526	RALGDS	0.0015375	Up-regulated
527	RASA2	0.000106838	Up-regulated
528	RASL11B	0.00173228	Up-regulated
529	RASSF1	0.00301248	Up-regulated
530	RBM43	6.51042e-05	Up-regulated
531	RBMS1	0.00242617	Up-regulated
532	RCAN1	0.00460602	Up-regulated
533	RELB	5.64516e-05	Up-regulated
534	RELL1	0.00123585	Up-regulated
535	RETN	0.00431657	Up-regulated
536	RFX5	7.87402e-06	Up-regulated
537	RGS16	2.86624e-05	Up-regulated
538	RGS19	0.000565274	Up-regulated
539	RGS2 /// RGS2	7.59804e-05	Up-regulated
540	RHBDL2	0.000480663	Up-regulated
541	RHOJ	0.00226536	Up-regulated
542	RHOQ	0.00402158	Up-regulated
543	RIPK2	5.64516e-05	Up-regulated
544	RMND5B	0.00249168	Up-regulated
545	RND1	1.81161e-18	Up-regulated
546	RNF114	0.00286905	Up-regulated
547	RNF121	0.000396802	Up-regulated
548	RNF128	0.00326444	Up-regulated
549	RNF183	0.000211149	Up-regulated
550	RNF19B	6.75676e-06	Up-regulated
551	RNF31	0.001975	Up-regulated
552	RPS6KA3	0.000357353	Up-regulated
553	RRAD	0.00460479	Up-regulated
554	RSAD2	1.81161e-18	Up-regulated
555	RTP3	5.85106e-05	Up-regulated
556	RTP4	7.87402e-06	Up-regulated
557	S100A12	6.75676e-06	Up-regulated
558	S100A14	0.00226536	Up-regulated
559	S100A4	0.0005	Up-regulated
560	S100A8	1.81161e-18	Up-regulated
561	S100A9	1.81161e-18	Up-regulated
562	SAA3	1.81161e-18	Up-regulated
563	SAMD9	7.87402e-06	Up-regulated
564	SAMSN1	0.000929545	Up-regulated
565	SAT1	0.00424574	Up-regulated
566	SAV1	7.14286e-05	Up-regulated
567	SBNO2	7.14286e-05	Up-regulated
568	SCLY	2.86624e-05	Up-regulated
569	SCNN1G	0.0006725	Up-regulated
570	SDC4	4.43787e-05	Up-regulated
571	SDCBP	0.000231629	Up-regulated
572	SDS	1.81161e-18	Up-regulated
573	SELE	0.000737923	Up-regulated
574	SELL	0.00496299	Up-regulated
575	SELP	0.00191877	Up-regulated
576	SEMA4B	3.125e-05	Up-regulated
577	SEMA4D	0.000156716	Up-regulated
578	SEMA6A	5.64516e-05	Up-regulated
579	SERPINB1	5.64516e-05	Up-regulated
580	SERPINF2	0.00207456	Up-regulated
581	SERTAD1	0.000122951	Up-regulated
582	SGK1	9.59821e-05	Up-regulated
583	SH3TC2	0.000202091	Up-regulated
584	SIDT2	0.00111797	Up-regulated
585	SIK3	0.001625	Up-regulated
586	SLA	0.00191877	Up-regulated
587	SLC15A2	0.00167481	Up-regulated
588	SLC16A3	0.00127035	Up-regulated
589	SLC1A1	7.87402e-06	Up-regulated
590	SLC25A16	0.00300391	Up-regulated
591	SLC25A19	0.00448487	Up-regulated
592	SLC25A28	0.000197552	Up-regulated
593	SLC2A6	1.1194e-05	Up-regulated
594	SLC37A1	0.000595116	Up-regulated
595	SLC39A2	1.81161e-18	Up-regulated
596	SLC46A1	0.0007891	Up-regulated
597	SLC6A14	6.75676e-06	Up-regulated
598	SLC7A2	0.0018489	Up-regulated
599	SLC7A7	0.00226536	Up-regulated
600	SLC9A7	0.00116383	Up-regulated
601	SLCO4A1	0.000232595	Up-regulated
602	SLFN11	0.000824356	Up-regulated
603	SMAD3	0.0024808	Up-regulated
604	SMAP2	0.000714109	Up-regulated
605	SMARCA4	0.00400432	Up-regulated
606	SMG7	0.000791274	Up-regulated
607	SMIM3	0.00143241	Up-regulated
608	SMN2	0.00182044	Up-regulated
609	SMNDC1	0.00389796	Up-regulated
610	SNX16	0.00245067	Up-regulated
611	SNX6	0.000232595	Up-regulated
612	SOCS1	7.87402e-06	Up-regulated
613	SOD2	1.81161e-18	Up-regulated
614	SORL1	0.00109586	Up-regulated
615	SP100	0.000103896	Up-regulated
616	SP140	8.29493e-05	Up-regulated
617	SPCS3	0.00166572	Up-regulated
618	SPG21	0.00109586	Up-regulated
619	SPI1	0.000794118	Up-regulated
620	SPPL2A	0.00128216	Up-regulated
621	SPRY2	0.00145652	Up-regulated
622	SPTLC2	2.86624e-05	Up-regulated
623	SPTY2D1	0.00346927	Up-regulated
624	SQRDL	0.000487671	Up-regulated
625	SREK1	0.00439665	Up-regulated
626	SRGN	5.42857e-05	Up-regulated
627	SRL	0.00250662	Up-regulated
628	SRXN1	0.00271672	Up-regulated
629	SSH2	7.59804e-05	Up-regulated
630	ST3GAL6	0.000547872	Up-regulated
631	STARD3NL	0.00385234	Up-regulated
632	STAT1	0.000122951	Up-regulated
633	STAT2	4.43787e-05	Up-regulated
634	STAT3	0.00150194	Up-regulated
635	STBD1	0.00289873	Up-regulated
636	STK38L	0.000734223	Up-regulated
637	STK4	0.00496221	Up-regulated
638	STRA6	1.1194e-05	Up-regulated
639	STRN3	0.00381113	Up-regulated
640	STX6	0.000211409	Up-regulated
641	SUSD6	0.000578811	Up-regulated
642	SVIL	5.85106e-05	Up-regulated
643	SZRD1	0.0037452	Up-regulated
644	TACSTD2	0.000156827	Up-regulated
645	TANK	0.000122951	Up-regulated
646	TAP	0.00328258	Up-regulated
647	TAP1	0.000136187	Up-regulated
648	TAPBP	0.00186131	Up-regulated
649	TAPBPL	0.000122951	Up-regulated
650	TBC1D14	0.000210884	Up-regulated
651	TBC1D9	0.00200089	Up-regulated
652	TCAF2	0.0023828	Up-regulated
653	TDRD7	7.93269e-05	Up-regulated
654	TFAP2A	0.000480663	Up-regulated
655	TFPI2	0.00494122	Up-regulated
656	TGFBI	7.87402e-06	Up-regulated
657	TGIF1	8.29493e-05	Up-regulated
658	TGM2	2.33333e-05	Up-regulated
659	TGM3	0.000122951	Up-regulated
660	THEMIS2	0.00116132	Up-regulated
661	TIFA	7.87402e-06	Up-regulated
662	TIMP1	0.00018617	Up-regulated
663	TIMP2	0.00303966	Up-regulated
664	TLR2	1.81161e-18	Up-regulated
665	TLR4	0.000247678	Up-regulated
666	TMEM106A	9.13242e-05	Up-regulated
667	TMEM140	0.000148855	Up-regulated
668	TMEM159	0.00272132	Up-regulated
669	TMEM168	0.00310522	Up-regulated
670	TMEM50A	0.00348952	Up-regulated
671	TMEM51	0.0003739	Up-regulated
672	TMPRSS2	0.000205882	Up-regulated
673	TNC	0.000786223	Up-regulated
674	TNF	0.000705955	Up-regulated
675	TNFAIP6	0.000213333	Up-regulated
676	TNFRSF1A	0.000122951	Up-regulated
677	TNFRSF6B	7.87402e-06	Up-regulated
678	TNFSF10	0.00111087	Up-regulated
679	TNIP1	1.81161e-18	Up-regulated
680	TNPO1	0.000917995	Up-regulated
681	TOR1AIP2	0.00272132	Up-regulated
682	TPMT	0.000466102	Up-regulated
683	TRAF2	0.000889908	Up-regulated
684	TRAF3	0.000728606	Up-regulated
685	TRANK1	0.000128049	Up-regulated
686	TREM1	0.00100226	Up-regulated
687	TRIB1	0.00254959	Up-regulated
688	TRIB2	0.0018367	Up-regulated
689	TRIM14	0.000136187	Up-regulated
690	TRIM16	7.87402e-06	Up-regulated
691	TRIM21	0.000587629	Up-regulated
692	TRIM25	1.81161e-18	Up-regulated
693	TRIM34 /// TRIM6	0.00087931	Up-regulated
694	TRIM5	0.00087931	Up-regulated
695	TRIM8	0.00128926	Up-regulated
696	TRIP10	0.00466485	Up-regulated
697	TSPAN1	0.0019893	Up-regulated
698	TSPAN17	0.00108662	Up-regulated
699	TXNIP	0.00326332	Up-regulated
700	TYROBP	0.00261129	Up-regulated
701	UBA7	7.87402e-06	Up-regulated
702	UBD	0.000207904	Up-regulated
703	UBE2L6	0.00142216	Up-regulated
704	UGCG	0.00131224	Up-regulated
705	UGDH	0.000213816	Up-regulated
706	UPF2	0.00458299	Up-regulated
707	UPP1	0.00021521	Up-regulated
708	USF1	0.00259031	Up-regulated
709	USP18	7.87402e-06	Up-regulated
710	USP20	0.0039032	Up-regulated
711	USP54	0.000466102	Up-regulated
712	VCAM1	7.87402e-06	Up-regulated
713	VCPIP1	0.00138259	Up-regulated
714	VMP1	0.000284848	Up-regulated
715	VNN2	0.00101339	Up-regulated
716	VPS37C	0.00306279	Up-regulated
717	WARS	0.000643038	Up-regulated
718	WDFY2	0.00481929	Up-regulated
719	WDFY4	0.00445718	Up-regulated
720	WDR18	0.00309231	Up-regulated
721	WTAP	0.000247678	Up-regulated
722	WWC1	0.00100447	Up-regulated
723	XAF1	7.87402e-06	Up-regulated
724	XDH	2.86624e-05	Up-regulated
725	XRN2	0.00296003	Up-regulated
726	YPEL2	0.000231629	Up-regulated
727	YTHDC2	0.00438322	Up-regulated
728	ZBP1	7.87402e-06	Up-regulated
729	ZC3H12A	1.81161e-18	Up-regulated
730	ZC3HAV1	0.000110638	Up-regulated
731	ZCCHC6	0.000528226	Up-regulated
732	ZFAND2A	0.00100447	Up-regulated
733	ZFP36	7.87402e-06	Up-regulated
734	ZFP36L2	0.000156716	Up-regulated
735	ZNF217	0.00026	Up-regulated
736	ZNF236	0.00435373	Up-regulated
737	ZNF281	0.000657035	Up-regulated
738	ZNF292	0.000598718	Up-regulated
739	ZNFX1	0.00170561	Up-regulated
740	ZRSR2	0.00489905	Up-regulated
741	ZSWIM6	0.000529491	Up-regulated
742	ZYG11B	0.000724138	Up-regulated
743	March2	0.00344805	Down-requlated
744	ACOX2	0.00302857	Down-requlated
745	ADHFE1	0.0025	Down-requlated
746	ADSSL1 /// LOC101908640	0.00251282	Down-requlated
747	AES	0.00436905	Down-requlated
748	ALOX15	0.00302857	Down-requlated
749	ANAPC5	0.00322535	Down-requlated
750	AQP3	0.00278689	Down-requlated
751	ARFGEF2	0.00278689	Down-requlated
752	ARHGAP19	0.00479496	Down-requlated
753	ARL4A	0.0025	Down-requlated
754	ATRAID	0.00436905	Down-requlated
755	BCAR3	0.0025	Down-requlated
756	BCKDHA	0.00457752	Down-requlated
757	BDH1	0.00272619	Down-requlated
758	BTBD3	0.0036375	Down-requlated
759	C10H15ORF61	0.00326389	Down-requlated
760	C18H16ORF87	0.00429902	Down-requlated
761	C3H1ORF226	0.00251282	Down-requlated
762	CACNA1H	0.00352532	Down-requlated
763	CAPRIN2	0.00278689	Down-requlated
764	CCDC138	0.00251282	Down-requlated
765	CDCA7L	0.00251282	Down-requlated
766	CELSR2	0.00436905	Down-requlated
767	CIDEA /// LOC100336584	0.00432524	Down-requlated
768	CITED1	0.00251282	Down-requlated
769	CLDN3	0.0025	Down-requlated
770	CLMN	0.00472137	Down-requlated
771	CLSTN1	0.00278689	Down-requlated
772	CMTM8	0.00293548	Down-requlated
773	COA1 /// LOC104972975	0.00429902	Down-requlated
774	COBLL1	0.00278689	Down-requlated
775	CPEB4	0.00278689	Down-requlated
776	CREB3L1	0.00278689	Down-requlated
777	CRELD1	0.00421809	Down-requlated
778	CTDSPL	0.00225	Down-requlated
779	DDHD2	0.00278689	Down-requlated
780	DHRS3	0.00278689	Down-requlated
781	DIRAS3	0.0025	Down-requlated
782	DNAJB5	0.00483904	Down-requlated
783	DST	0.0025	Down-requlated
784	ECH1	0.00251282	Down-requlated
785	EFHC1	0.0025	Down-requlated
786	EFHD1	0.0025	Down-requlated
787	EFNA5	0.00337671	Down-requlated
788	EPHX1	0.00375309	Down-requlated
789	EPM2AIP1	0.00474242	Down-requlated
790	ERCC5	0.00436905	Down-requlated
791	FABP3	0.00421809	Down-requlated
792	FAM114A1	0.00302857	Down-requlated
793	FAM221A	0.00432857	Down-requlated
794	FAM46B	0.00302857	Down-requlated
795	FASN	0.00436905	Down-requlated
796	GBGT1 /// LOC100852185	0.00302857	Down-requlated
797	GPAM	0.00225	Down-requlated
798	GPD1L	0.00251282	Down-requlated
799	GPR27	0.00381395	Down-requlated
800	H1F0	0.00421809	Down-requlated
801	H1FX	0.00381395	Down-requlated
802	HABP4	0.00278689	Down-requlated
803	HAUS4	0.00251282	Down-requlated
804	HLF	0.00225	Down-requlated
805	HPGD	0.00348718	Down-requlated
806	HSPA2	0.00436905	Down-requlated
807	IDI1	0.00272619	Down-requlated
808	IFFO2	0.00251282	Down-requlated
809	IGSF5	0.00302857	Down-requlated
810	IL20RA	0.00483904	Down-requlated
811	IVNS1ABP	0.00429902	Down-requlated
812	JADE1	0.00225	Down-requlated
813	KCNMB1	0.00483904	Down-requlated
814	KRT10 /// LOC100138974	0.00436905	Down-requlated
815	KRT15	0.00436905	Down-requlated
816	KRT19	0.00436905	Down-requlated
817	LOC100847542	0.00436905	Down-requlated
818	LOC100850718 /// SORBS1	0.002	Down-requlated
819	LOC101908933 /// MRPL36	0.00476667	Down-requlated
820	LOC104968518	0.00381395	Down-requlated
821	LOC104972526	0.00436905	Down-requlated
822	LOC511713	0.00436905	Down-requlated
823	LOC616014	0.00278689	Down-requlated
824	MAGI1	0.00302857	Down-requlated
825	MAMDC2	0.0025	Down-requlated
826	MBLAC2	0.00436905	Down-requlated
827	MFAP4	0.00436905	Down-requlated
828	MGME1	0.00378049	Down-requlated
829	MVK	0.00416667	Down-requlated
830	MXD3	0.00251282	Down-requlated
831	NFIA	0.0025	Down-requlated
832	NOL4L	0.00429902	Down-requlated
833	NPNT	0.00436905	Down-requlated
834	NR3C2	0.00472137	Down-requlated
835	ORC5	0.00428421	Down-requlated
836	OSBPL1A	0.00338667	Down-requlated
837	PALMD	0.002	Down-requlated
838	PARD3	0.00436905	Down-requlated
839	PATZ1	0.0045315	Down-requlated
840	PCSK6	0.00476667	Down-requlated
841	PDDC1	0.00251282	Down-requlated
842	PHF20	0.00477536	Down-requlated
843	PIP4K2B	0.00436905	Down-requlated
844	PLEKHH3	0.00278689	Down-requlated
845	PLLP	0.00278689	Down-requlated
846	PMEPA1	0.00436905	Down-requlated
847	PNPLA2	0.00432857	Down-requlated
848	PPM1K	0.0026875	Down-requlated
849	PRICKLE1	0.0025	Down-requlated
850	PSD3	0.0025	Down-requlated
851	RAB30	0.00483904	Down-requlated
852	RASL12	0.00338667	Down-requlated
853	RDH12	0.00278689	Down-requlated
854	RIMKLB	0.0025	Down-requlated
855	RPP14	0.00419318	Down-requlated
856	RRAGD	0.0025	Down-requlated
857	RYR3	0.00278689	Down-requlated
858	SEC62	0.00457752	Down-requlated
859	SELENBP1	0.00477536	Down-requlated
860	SERPINB5	0.00429688	Down-requlated
861	SH3BP4	0.00436905	Down-requlated
862	SHROOM3	0.0025	Down-requlated
863	SLC1A4	0.00436905	Down-requlated
864	SLC34A2	0.0025	Down-requlated
865	SLC7A5	0.00421809	Down-requlated
866	SMIM19	0.00344805	Down-requlated
867	SREBF1	0.00381395	Down-requlated
868	SSBP3	0.0025	Down-requlated
869	STARD10	0.00421809	Down-requlated
870	SUSD2	0.00476667	Down-requlated
871	SYTL2	0.00429902	Down-requlated
872	TANGO2	0.00497959	Down-requlated
873	TBC1D24	0.0025	Down-requlated
874	TEX261	0.0025	Down-requlated
875	TGFB2	0.0025	Down-requlated
876	THRA	0.00278689	Down-requlated
877	TJP3	0.00477536	Down-requlated
878	TM7SF2	0.00278689	Down-requlated
879	TMEM138	0.00278689	Down-requlated
880	TPD52L1	0.00429902	Down-requlated
881	UBE2D4	0.00302857	Down-requlated
882	UGT8	0.0025	Down-requlated
883	WIPI1	0.00483904	Down-requlated
884	ZNF414	0.00436905	Down-requlated
885	ZNF572	0.00420787	Down-requlated
