# Supplementary material for: Integration of machine learning and meta-analysis identifies the transcriptomic bio-signature of mastitis disease in cattle
Source: PLoS One. 2018 Feb 22;13(2):e0191227. doi: 10.1371/journal.pone.0191227 (PMC5823400; doi:10.1371/journal.pone.0191227)
Supplement: S4 Table — (XLSX) [file pone.0191227.s004.xlsx]

## Sheet: compare q_value
Investigation of count of individual studies which show significant q-value (Benjamini & Hochberg corrected p-value, one tailed q<0.005) for differentially expressed genes achieved after meta-analysis (meta-genes).
Gene Name	GSE15025_6H	GSE24560_1H	GSE24560_6H	GSE25413_E_1H	GSE25413_E_3H	GSE25413_E_6H	GSE32186_long_6H	GSE32186_short_6H	GSE15025_24H	GSE24217_24H	GSE24217_192H	GSE24560_24H	GSE25413_24H	GSE50685_24H	GSE50685_48H	Meta_analysis q-value	Up- or down-regulate	Count of individual studies with q<0.005
C1S	0.999947	0.994318	0.957129	0.98968	0.997572	0.796569	0.190344	0.0881637	0.00976142	0.0352487	0.226572	0.875485	0.785103	0.999692	0.0708622	0.000185053	up regulate	0
BRWD3	0.999947	0.994318	0.96495	0.98968	0.997572	0.972354	0.491602	0.109511	0.0550523	0.159145	0.996919	0.394105	0.985095	0.286253	0.116761	0.00104767	up regulate	0
BMP2	0.945565	0.994318	0.866788	0.0911094	0.0535	0.520984	0.0792381	0.0524112	0.999994	1	0.996919	0.782191	0.588602	0.381377	0.743973	8.29493e-05	up regulate	0
BICC1	0.999947	0.994318	0.957129	0.98968	0.997572	0.972354	0.999681	0.131959	0.00587399	0.0231493	0.429297	0.912158	0.985095	0.828265	0.129197	0.00292531	up regulate	0
BAZ1A	0.999947	0.994318	0.865561	0.98968	0.839397	0.972354	0.217821	0.0874545	0.13792	0.0143986	0.637683	0.516855	0.985095	0.286253	0.116589	0.000779762	up regulate	0
BAG4	0.986559	0.994318	0.857691	0.98968	0.0629203	0.730547	0.0826118	0.0753571	0.165691	0.470543	0.996919	0.619761	0.574579	0.813501	0.61867	0.000265337	up regulate	0
B4GALT1	0.999947	0.994318	0.857691	0.98968	0.399895	0.641285	0.113953	0.0763324	0.999994	1	0.996919	0.709318	0.985095	0.999692	0.964219	0.00444882	up regulate	0
ATF3	0.540341	0.994318	0.894789	0.05776	0.379533	0.972354	0.0895	0.0753656	0.164256	0.0206488	0.996919	0.912158	0.985095	0.915266	0.999933	0.000170909	up regulate	0
ATAD1	0.999947	0.994318	0.957129	0.98968	0.373836	0.437175	0.0554286	0.065836	0.0342378	0.249664	0.996919	0.555764	0.985095	0.44531	0.669813	0.0005271	up regulate	0
ARMC8	0.999947	0.994318	0.911247	0.98968	0.997572	0.972354	0.162086	0.0491064	0.00563565	1	0.996919	0.915239	0.985095	0.288176	0.101476	0.00111797	up regulate	0
ARID4B	0.999947	0.994318	0.947057	0.98968	0.997572	0.972354	0.209916	0.117474	0.0219615	0.0458678	0.996919	0.605765	0.985095	0.525846	0.237789	0.00351868	up regulate	0
ARHGAP26	0.999947	0.994318	0.887073	0.98968	0.997572	0.972354	0.999681	0.0664561	0.125504	0.0354759	0.996919	0.677305	0.985095	0.314928	0.107722	0.00435393	up regulate	0
APRT	0.999947	0.994318	0.957129	0.98968	0.997572	0.972354	0.147763	0.0753656	0.0441405	0.0265016	0.996919	0.734463	0.985095	0.285382	0.138336	0.00112473	up regulate	0
APOLD1	0.80875	0.994318	0.957129	0.98968	0.997572	0.972354	0.44274	0.134696	0.121929	0.0362065	0.226572	0.868035	0.985095	0.308435	0.146622	0.00381113	up regulate	0
APOA1	0.999947	0.994318	0.857691	0.98968	0.694836	0.778922	0.389295	0.114369	0.999994	1	0.821736	0.658179	0.985095	0.484129	0.110045	0.00226536	up regulate	0
AMIGO3	0.999947	0.994318	0.857691	0.98968	0.458684	0.972354	0.0781463	0.049283	0.999994	0.0569557	0.996919	0.987183	0.985095	0.954652	0.724921	0.003918	up regulate	0
ALDH1A3 /// LOC534200	0.999947	0.994318	0.857691	0.98968	0.817293	0.972354	0.102404	0.0593105	0.0270931	0.0132624	0.697869	0.987183	0.985095	0.308435	0.173829	0.00272705	up regulate	0
AK4	0.999947	0.994318	0.987576	0.98968	0.997572	0.972354	0.850878	0.101369	0.0594563	0.104662	0.431767	0.956322	0.985095	0.668319	0.0972473	0.00316948	up regulate	0
AFAP1	0.999947	0.994318	0.857691	0.98968	0.440899	0.972354	0.999681	0.141504	0.104715	0.0463476	0.996919	0.712173	0.985095	0.349896	0.0878983	0.00449451	up regulate	0
ADAMTS1	0.80875	0.994318	0.958757	0.98968	0.997572	0.972354	0.0801269	0.0670503	0.0238188	0.0119044	0.996919	0.987183	0.985095	0.49952	0.999933	0.00444882	up regulate	0
ABO	0.999947	0.994318	0.912284	0.98968	0.641622	0.690802	0.0662148	0.099676	0.999994	1	0.996919	0.932205	0.355958	0.286077	0.649929	0.00129115	up regulate	0
ZYG11B	0.986559	0.994318	0.894973	0.98968	0.997572	0.972354	0.159063	0.105892	0.00711003	0.0172641	0.996919	0.987183	0.985095	0.813914	0.109673	0.000724138	up regulate	0
ZNFX1	0.999947	0.994318	0.866788	0.98968	0.543782	0.972354	0.0499091	0.0469586	0.00525898	0.107414	0.996919	0.470948	0.985095	0.509193	0.331068	0.00170561	up regulate	0
ZNF292	0.999947	0.994318	0.957129	0.991588	0.997572	0.972354	0.371357	0.0721348	0.0190004	1	0.996919	0.887554	0.869432	0.999692	0.09775	0.000598718	up regulate	0
ZNF236	0.999947	0.994318	0.894789	0.996224	0.997572	0.972354	0.999681	0.140743	0.0167919	0.0606878	0.996919	0.638336	0.985095	0.999692	0.181644	0.00435373	up regulate	0
YTHDC2	0.999947	0.994318	0.896483	0.98968	0.997572	0.972354	0.219307	0.0689164	0.999994	0.0505169	0.996919	0.551228	0.985095	0.549466	0.507815	0.00438322	up regulate	0
XDH	0.999947	0.994318	0.865561	0.98968	0.123485	0.31051	0.0797403	0.0591613	0.999994	1	0.996919	0.431163	0.0746087	0.999692	0.999933	2.86624e-05	up regulate	0
WDFY2	0.927252	0.994318	0.857691	0.98968	0.997572	0.972354	0.13648	0.0706613	0.011292	1	0.996919	0.987183	0.985095	0.811774	0.0998407	0.00481929	up regulate	0
VCPIP1	0.999947	0.994318	0.939549	0.994793	0.186521	0.699047	0.0535722	0.0491064	0.0145425	1	0.996919	0.620415	0.985095	0.999692	0.797249	0.00138259	up regulate	0
USP54	0.92132	0.994318	0.866788	0.949212	0.135548	0.163713	0.146721	0.0596639	0.999994	1	0.996919	0.709318	0.181511	0.999692	0.999933	0.000466102	up regulate	0
USP20	0.849566	0.994318	0.857691	0.849669	0.997572	0.972354	0.159069	0.0828604	0.999994	1	0.996919	0.642505	0.660316	0.999692	0.430214	0.0039032	up regulate	0
UPF2	0.999947	0.994318	0.957129	0.98968	0.997572	0.972354	0.196158	0.110993	0.00663567	1	0.996919	0.709318	0.985095	0.999692	0.646596	0.00458299	up regulate	0
TXNIP	0.80875	0.994318	0.857691	0.994793	0.997572	0.972354	0.0635109	0.134616	0.0114799	0.134711	0.996919	0.874322	0.985095	0.999692	0.214018	0.00326332	up regulate	0
TSPAN1	0.999947	0.994318	0.95777	0.98968	0.997572	0.972354	0.0824962	0.094275	0.0542345	0.0575201	0.996919	0.938352	0.985095	0.442846	0.103543	0.0019893	up regulate	0
TRIP10	0.999947	0.994318	0.857691	0.98968	0.997572	0.972354	0.0716957	0.0579019	0.00572652	0.101798	0.996919	0.833199	0.985095	0.999692	0.90194	0.00466485	up regulate	0
TRIM8	0.999947	0.994318	0.857691	0.98968	0.997572	0.972354	0.0521953	0.0463026	0.0165914	1	0.996919	0.617723	0.985095	0.999692	0.366281	0.00128926	up regulate	0
TRIM5	0.97345	0.994318	0.895741	0.98968	0.458684	0.437439	0.049	0.0456529	0.00504513	0.923948	0.996919	0.619761	0.985095	0.6019	0.755407	0.00087931	up regulate	0
LOC538544 /// LOC785873	0.999947	0.994318	0.857691	0.98968	0.997572	0.972354	0.0659697	0.0542339	0.00852955	0.448044	0.996919	0.920829	0.985095	0.38261	0.14918	0.00412106	up regulate	0
TRIM14	0.999947	0.994318	0.857691	0.98968	0.522722	0.558573	0.0554286	0.0449804	0.005556	0.0272014	0.996919	0.826046	0.985095	0.47077	0.0902331	0.000136187	up regulate	0
TRIB2	0.999947	0.994318	0.889597	0.770393	0.106448	0.972354	0.105206	0.064696	0.114929	0.224514	0.743085	0.987183	0.985095	0.611116	0.128498	0.0018367	up regulate	0
TRANK1	0.896724	0.994318	0.857691	0.98968	0.634059	0.459538	0.0508493	0.0544651	0.00655964	0.0063225	0.996919	0.470948	0.985095	0.440209	0.999933	0.000128049	up regulate	0
TNFSF10	0.999947	0.994318	0.927447	0.98968	0.641622	0.574678	0.0499091	0.111237	0.659191	1	0.870555	0.541296	0.984805	0.999692	0.151794	0.00111087	up regulate	0
TNF	0.999947	0.994318	0.857691	0.30275	0.848201	0.972354	0.0698675	0.0463026	0.0666658	0.0501853	0.996919	0.814127	0.985095	0.404349	0.136655	0.000705955	up regulate	0
TMPRSS2	0.999947	0.994318	0.866788	0.958792	0.182417	0.764502	0.128459	0.094275	0.00588384	0.538249	0.996919	0.877318	0.872018	0.276823	0.0644258	0.000205882	up regulate	0
TMEM50A	0.999947	0.994318	0.957129	0.98968	0.997572	0.972354	0.207321	0.109417	0.0204536	0.0362065	0.996919	0.875485	0.985095	0.313255	0.232136	0.00348952	up regulate	0
TIMP2	0.80875	0.994318	0.957375	0.98968	0.997572	0.972354	0.190344	0.132729	0.999994	0.121138	0.315242	0.966716	0.985095	0.808003	0.0738589	0.00303966	up regulate	0
TFPI2	0.999947	0.994318	0.960517	0.98968	0.885977	0.972354	0.086065	0.0478095	0.0743003	0.0118756	0.996919	0.831589	0.985095	0.314928	0.453952	0.00494122	up regulate	0
TFAP2A	0.999947	0.994318	0.857691	0.98968	0.997572	0.972354	0.140668	0.103571	0.999994	1	0.997833	0.549838	0.985095	0.999692	0.678072	0.000480663	up regulate	0
TAP	0.957921	0.994318	0.957129	0.903884	0.63581	0.972354	0.0683891	0.0661239	0.999994	0.0238954	0.996919	0.874322	0.383871	0.457283	0.999933	0.00328258	up regulate	0
SVIL	0.999947	0.994318	0.857691	0.98968	0.202287	0.265353	0.0499091	0.0478095	0.057707	0.026661	0.996919	0.814127	0.985095	0.407721	0.432299	5.85106e-05	up regulate	0
STX6	0.999947	0.994318	0.957129	0.98968	0.997572	0.972354	0.109336	0.0717866	0.00719408	0.0422758	0.996919	0.395428	0.985095	0.931636	0.379308	0.000211409	up regulate	0
STRA6	0.999947	0.994318	0.957129	0.98968	0.128982	0.27243	0.0836403	0.0449804	0.00638574	0.0101717	0.996919	0.887554	0.985095	0.3768	0.999933	1.1194e-05	up regulate	0
STK38L	0.999947	0.994318	0.977306	0.98968	0.997572	0.972354	0.107692	0.057466	0.00822397	0.0221351	0.996919	0.579909	0.985095	0.999692	0.47367	0.000734223	up regulate	0
STBD1	0.999947	0.994318	0.957129	0.98968	0.997572	0.972354	0.159776	0.121587	0.0111886	0.100915	0.996919	0.927184	0.985095	0.999692	0.139419	0.00289873	up regulate	0
STAT3	0.905371	0.994318	0.857691	0.98968	0.997572	0.972354	0.137984	0.161911	0.00639031	0.0238272	0.996919	0.622056	0.985095	0.535345	0.0800389	0.00150194	up regulate	0
SRL	0.999947	0.994318	0.957375	0.98968	0.997572	0.540934	0.199683	0.0610319	0.0136025	0.250429	0.948437	0.831589	0.550714	0.822591	0.545331	0.00250662	up regulate	0
SREK1	0.999947	0.994318	0.957129	0.991588	0.997572	0.972354	0.999681	0.954369	0.0158534	0.010178	0.996919	0.709318	0.985095	0.359387	0.0877054	0.00439665	up regulate	0
SPTY2D1	0.999947	0.994318	0.957129	0.98968	0.641622	0.972354	0.106368	0.090897	0.00668162	0.0372599	0.996919	0.927557	0.985095	0.586478	0.180731	0.00346927	up regulate	0
SPRY2	0.498016	0.994318	0.894789	0.190564	0.997572	0.972354	0.18187	0.0553032	0.028813	1	0.997227	0.920829	0.985095	0.999692	0.488047	0.00145652	up regulate	0
SNX16	0.999947	0.994318	0.957129	0.98968	0.997572	0.972354	0.679982	0.109417	0.00815985	0.250429	0.996919	0.667402	0.985095	0.358493	0.100662	0.00245067	up regulate	0
SMNDC1	0.999947	0.994318	0.957129	0.999731	0.997572	0.972354	0.16823	0.0753571	0.0105962	0.681955	0.996919	0.638336	0.985095	0.761376	0.147241	0.00389796	up regulate	0
SLFN11	0.999947	0.994318	0.860532	0.98968	0.279434	0.327734	0.0499091	0.0483379	0.601741	1	0.996919	0.592138	0.985095	0.593938	0.409256	0.000824356	up regulate	0
SLC9A7	0.999947	0.994318	0.857691	0.98968	0.997572	0.667697	0.113216	0.0504407	0.999994	1	0.996919	0.516855	0.984805	0.999692	0.883218	0.00116383	up regulate	0
SLC7A2	0.999947	0.994318	0.957129	0.98968	0.500203	0.745089	0.18187	0.0550215	0.999994	1	0.884722	0.874322	0.872018	0.999692	0.91664	0.0018489	up regulate	0
SLC25A28	0.987019	0.994318	0.860532	0.98968	0.0734219	0.380083	0.0514	0.044	0.0531136	1	0.996919	0.515039	0.985095	0.66015	0.353517	0.000197552	up regulate	0
SLC25A16	0.999947	0.994318	0.857691	0.98968	0.997572	0.972354	0.205677	0.0556667	0.0202954	0.00966228	0.996919	0.912158	0.985095	0.386402	0.227737	0.00300391	up regulate	0
SIDT2	0.999947	0.994318	0.866788	0.98968	0.997572	0.963786	0.104515	0.0478095	0.032689	0.0688109	0.996515	0.615439	0.985095	0.999692	0.345696	0.00111797	up regulate	0
SERTAD1	0.999947	0.994318	0.96775	0.98968	0.180311	0.972354	0.101877	0.090886	0.00612693	0.0335404	0.996919	0.987183	0.985095	0.443989	0.0644258	0.000122951	up regulate	0
SEMA4B	0.877868	0.994318	0.894789	0.903884	0.179098	0.972354	0.0708882	0.0502937	0.00897414	0.00857073	0.996919	0.891216	0.985095	0.314928	0.0974465	3.125e-05	up regulate	0
SELE	0.999947	0.994318	0.957129	0.98968	0.997572	0.972354	0.0538214	0.085375	0.00535	0.00850357	0.921119	0.987183	0.985095	0.560131	0.110299	0.000737923	up regulate	0
RTP3	0.936577	0.994318	0.857691	0.994038	0.525636	0.361496	0.0560312	0.044	0.0262494	0.0534883	0.996919	0.597455	0.129456	0.89794	0.0642561	5.85106e-05	up regulate	0
RNF31	0.999947	0.994318	0.857691	0.98968	0.997572	0.972354	0.0738319	0.0799764	0.0113621	0.162803	0.996919	0.831589	0.985095	0.377112	0.129733	0.001975	up regulate	0
RNF19B	0.999947	0.994318	0.865561	0.179075	0.0587245	0.540934	0.0508493	0.0445952	0.005556	0.00705423	0.996919	0.76031	0.785103	0.335101	0.138464	6.75676e-06	up regulate	0
RNF128	0.999947	0.994318	0.911247	0.98968	0.997572	0.972354	0.128439	0.0912895	0.49322	0.0594012	0.996919	0.831589	0.985095	0.999692	0.142538	0.00326444	up regulate	0
RNF114	0.999947	0.994318	0.874645	0.98968	0.575052	0.831905	0.0521953	0.0562525	0.00553001	1	0.996919	0.709318	0.985095	0.999692	0.395226	0.00286905	up regulate	0
RMND5B	0.849566	0.994318	0.857691	0.98968	0.997572	0.972354	0.999681	0.126703	0.010732	0.0166832	0.996919	0.773691	0.985095	0.307709	0.0983222	0.00249168	up regulate	0
RIPK2	0.847284	0.994318	0.894789	0.98968	0.201338	0.331681	0.0554286	0.0449804	0.00548307	0.272616	0.723595	0.887554	0.985095	0.415201	0.273677	5.64516e-05	up regulate	0
RHOJ	0.999947	0.994318	0.857691	0.98968	0.997572	0.972354	0.0955	0.0502937	0.0414622	0.144304	0.996919	0.470948	0.985095	0.999692	0.189132	0.00226536	up regulate	0
ARHGEF28	0.877478	0.994318	0.857691	0.98968	0.0762282	0.972354	0.153433	0.0681935	0.0754227	0.90865	0.996919	0.667402	0.660316	0.920022	0.398706	0.00244807	up regulate	0
RELL1	0.999947	0.994318	0.894973	0.98968	0.500203	0.972354	0.0701765	0.0556667	0.0820399	0.012143	0.996919	0.91295	0.985095	0.259281	0.514367	0.00123585	up regulate	0
RCAN1	0.506724	0.994318	0.957129	0.342318	0.161291	0.972354	0.200994	0.148185	0.191186	0.241784	0.629775	0.987183	0.985095	0.999692	0.826708	0.00460602	up regulate	0
RASSF1	0.968782	0.994318	0.949143	0.98968	0.201338	0.972354	0.0705278	0.0489784	0.0458129	0.222423	0.729427	0.887554	0.985095	0.999692	0.140571	0.00301248	up regulate	0
PSMF1	0.999947	0.994318	0.870675	0.98968	0.997572	0.972354	0.0532978	0.0478095	0.0139922	1	0.996919	0.470948	0.985095	0.999692	0.0981804	0.000242187	up regulate	0
PROS1	0.999947	0.994318	0.960537	0.98968	0.997572	0.972354	0.999681	0.999611	0.00863598	0.102794	0.1276	0.987183	0.985095	0.29619	0.111086	0.00298748	up regulate	0
PRICKLE3	0.999947	0.994318	0.857691	0.98968	0.124508	0.475466	0.0694153	0.0589123	0.165006	0.195954	0.996919	0.541296	0.985095	0.401515	0.297892	0.000344214	up regulate	0
PPP1R15A	0.903693	0.994318	0.874645	0.243475	0.63581	0.972354	0.18187	0.0568019	0.00906146	0.0123077	0.679345	0.920829	0.985095	0.53869	0.970099	0.00145669	up regulate	0
POLR1B	0.604961	0.994318	0.957129	0.98968	0.997572	0.972354	0.999681	0.999611	0.00524109	0.0243468	0.996919	0.987183	0.985095	0.313905	0.0907182	0.00361235	up regulate	0
PNPT1	0.999947	0.994318	0.957129	0.98968	0.147934	0.211872	0.049	0.0456529	0.00587531	0.245538	0.996919	0.394105	0.985095	0.277731	0.709143	7.87402e-06	up regulate	0
PML	0.955692	0.994318	0.857691	0.98968	0.236448	0.394643	0.0499091	0.0548992	0.154159	0.0592672	0.996919	0.527456	0.985095	0.619233	0.199336	0.000283537	up regulate	0
PLSCR1	0.999947	0.994318	0.857691	0.991588	0.682144	0.346105	0.0583976	0.053403	0.00580507	0.0356327	0.996919	0.689003	0.16575	0.464511	0.366572	5.64516e-05	up regulate	0
PLOD2	0.77575	0.994318	0.97478	0.98968	0.997572	0.972354	0.999681	0.483373	0.0403018	0.0331454	0.41174	0.963743	0.985095	0.999692	0.111086	0.00152035	up regulate	0
PLEKHA4	0.980248	0.994318	0.857691	0.98968	0.630697	0.459538	0.0499091	0.0449804	0.999994	0.166813	0.996919	0.394105	0.985095	0.999692	0.892489	0.00305901	up regulate	0
PAPD5	0.999947	0.994318	0.857691	0.98968	0.997572	0.972354	0.0915649	0.0562525	0.999994	0.0767394	0.996919	0.833199	0.985095	0.863346	0.403571	0.00376106	up regulate	0
OTUD4	0.999947	0.994318	0.857691	0.98968	0.645476	0.601321	0.0596299	0.046439	0.052748	0.473333	0.996919	0.615	0.985095	0.762872	0.266724	0.00182044	up regulate	0
OLFML2A	0.999947	0.994318	0.957129	0.98968	0.529854	0.490675	0.0818316	0.0632898	0.999994	1	0.996919	0.456034	0.127455	0.768141	0.631212	0.000239812	up regulate	0
NR4A2	0.999947	0.994318	0.963753	0.05776	0.0738333	0.437439	0.153776	0.0736324	0.999994	1	0.996919	0.891216	0.985095	0.999692	0.941637	0.000565274	up regulate	0
NOSTRIN	0.999947	0.994318	0.972973	0.98968	0.997572	0.163713	0.0663077	0.0846053	0.0896044	0.0322645	0.860625	0.76031	0.985095	0.999692	0.994139	0.0030832	up regulate	0
NHSL1	0.999947	0.994318	0.857691	0.98968	0.338461	0.972354	0.219619	0.0694516	0.0149574	0.223254	0.996919	0.946105	0.985095	0.40089	0.0725402	0.0044089	up regulate	0
NFKBIB	0.955692	0.994318	0.866788	0.949212	0.120104	0.476728	0.0673278	0.0528146	0.00664329	0.0184345	0.9772	0.891216	0.985095	0.999692	0.370472	1.1194e-05	up regulate	0
NAV3	0.999947	0.994318	0.911247	0.98968	0.0535	0.580634	0.0535722	0.0489784	0.999994	0.0296076	0.880315	0.938352	0.985095	0.383632	0.979284	0.000734223	up regulate	0
N4BP1	0.999947	0.994318	0.894973	0.98968	0.137215	0.61705	0.0749426	0.0463026	0.0643761	0.121843	0.996919	0.912158	0.985095	0.36033	0.7826	0.0032026	up regulate	0
MXI1	0.999947	0.994318	0.957129	0.198813	0.0610339	0.0478971	0.0499091	0.0544749	0.005556	0.242794	0.996919	0.875485	0.985095	0.999692	0.999933	6.75676e-06	up regulate	0
BLOC1S5	0.999947	0.994318	0.924949	0.98968	0.997572	0.270422	0.073221	0.0463026	0.0091748	0.0847301	0.996919	0.9848	0.985095	0.638555	0.10777	0.000608696	up regulate	0
MTMR4	0.999947	0.994318	0.866788	0.98968	0.997572	0.842564	0.08438	0.0560603	0.028097	0.360811	0.996919	0.677525	0.985095	0.901401	0.255855	0.00307121	up regulate	0
MMP7	0.999947	0.994318	0.865561	0.903884	0.461954	0.664462	0.123365	0.0568019	0.999994	1	0.996919	0.987183	0.985095	0.999692	0.872103	0.00498725	up regulate	0
MMP1	0.999947	0.994318	0.957129	0.919661	0.0594412	0.291773	0.049	0.0463026	0.140378	0.260452	0.996919	0.763041	0.745455	0.691386	0.955339	0.000232484	up regulate	0
MIA3	0.999947	0.994318	0.957375	0.994793	0.997572	0.972354	0.0890113	0.0481667	0.00894211	0.012397	0.996919	0.987183	0.985095	0.999692	0.113392	0.000864896	up regulate	0
METRNL	0.999947	0.994318	0.957129	0.98968	0.997572	0.972354	0.212758	0.0999217	0.0299045	0.0116418	0.41174	0.658179	0.985095	0.999692	0.51669	0.00226034	up regulate	0
MATK	0.999947	0.994318	0.939549	0.98968	0.997572	0.972354	0.185663	0.999611	0.00749847	0.0651942	0.996919	0.987183	0.985095	0.280685	0.0796504	0.00167481	up regulate	0
MAPK1IP1L	0.999947	0.994318	0.928965	0.98968	0.997572	0.972354	0.195863	0.131297	0.00803831	0.00816261	0.996919	0.987183	0.985095	0.286253	0.44535	0.00279213	up regulate	0
LPO	0.875058	0.994318	0.91136	0.826601	0.0743416	0.0637778	0.0508493	0.0480284	0.999994	1	0.996919	0.938352	0.985095	0.999692	0.999933	0.00282588	up regulate	0
LOC784932 /// SERPINA3 /// SERPINA3-1 /// SERPINA3-2 /// SERPINA3-7	0.89733	0.994318	0.911247	0.754351	0.997572	0.972354	0.576515	0.167958	0.0287179	0.00802392	0.996919	0.987183	0.985095	0.240362	0.0648344	0.000829466	up regulate	0
AREG	0.849566	0.994318	0.920185	0.654234	0.997572	0.989946	0.999681	0.999611	0.0102613	0.026512	0.996919	0.987183	0.985095	0.302986	0.0902331	0.00218087	up regulate	0
LOC534630 /// RBMX2	0.999947	0.994318	0.857691	0.98968	0.997572	0.972354	0.143889	0.0753656	0.995071	0.794138	0.996919	0.395428	0.985095	0.844352	0.193813	0.000411594	up regulate	0
WWC1	0.999947	0.996956	0.857691	0.98968	0.997572	0.972354	0.168529	0.0973654	0.00638712	0.00951366	0.996919	0.958148	0.985095	0.411233	0.0927318	0.00100447	up regulate	0
LOC518495	0.999947	0.994318	0.860532	0.98968	0.0670616	0.0448333	0.049	0.044	0.196174	0.0326857	0.996919	0.394105	0.0802407	0.407721	0.178715	1.81161e-18	up regulate	0
LOC516599	0.999947	0.994318	0.857691	0.98968	0.508158	0.437439	0.0501842	0.044	0.00511951	0.00765123	0.996919	0.874322	0.985095	0.424866	0.0937552	0.000136187	up regulate	0
LOC511936	0.982802	0.994318	0.947057	0.98968	0.973485	0.540934	0.0568511	0.044	0.0111409	1	0.996919	0.394105	0.985095	0.837863	0.446198	0.0005	up regulate	0
LOC510185	0.999947	0.994318	0.933922	0.98968	0.997572	0.972354	0.129826	0.114194	0.0239827	0.00549952	0.52118	0.701454	0.985095	0.891486	0.969807	0.00145545	up regulate	0
LOC101907813	0.982802	0.994318	0.860532	0.98968	0.997572	0.972354	0.0850422	0.0481667	0.00726135	0.01205	0.875822	0.68472	0.985095	0.300378	0.0978042	0.000235016	up regulate	0
LOC101902999 /// NUS1	0.999947	0.994318	0.957375	0.994105	0.997572	0.972354	0.118461	0.0570332	0.00739943	0.00510079	0.996919	0.94292	0.985095	0.293075	0.242382	0.00136308	up regulate	0
LOC100852295 /// PIP5K1B	0.999947	0.994318	0.857691	0.98968	0.848292	0.577595	0.049	0.044	0.999994	1	0.996919	0.515039	0.807235	0.999692	0.999933	0.000469014	up regulate	0
SMAP2	0.847284	0.994318	0.857691	0.98968	0.248329	0.851344	0.106217	0.109417	0.0138884	0.0210908	0.996919	0.711561	0.985095	0.382811	0.999933	0.000714109	up regulate	0
LOC100295797	0.999947	0.994318	0.982213	0.98968	0.620292	0.394643	0.137995	0.110885	0.667725	1	0.996919	0.922101	0.984805	0.999692	0.999933	0.00272705	up regulate	0
LEO1	0.969313	0.994318	0.943418	0.98968	0.997572	0.972354	0.207074	0.64852	0.00873858	0.230104	0.996919	0.579909	0.985095	0.302522	0.113583	0.00213002	up regulate	0
LARP7	0.999947	0.994318	0.957129	0.98968	0.997572	0.972354	0.999681	0.999611	0.00638712	0.051545	0.996919	0.597455	0.985095	0.459694	0.0846105	0.000855324	up regulate	0
KLF4	0.722854	0.994318	0.911247	0.0932206	0.0693198	0.972354	0.0508493	0.0463026	0.119002	0.199256	0.996919	0.87189	0.985095	0.46961	0.999933	0.00104222	up regulate	0
KIF2A	0.999947	0.994318	0.95777	0.98968	0.997572	0.972354	0.204211	0.141042	0.00506848	0.0185318	0.948437	0.927184	0.985095	0.36773	0.0983102	0.00440656	up regulate	0
KIAA1217	0.999947	0.994318	0.857691	0.945054	0.0760098	0.972354	0.146058	0.09211	0.999994	1	0.996919	0.987183	0.794372	0.812614	0.994139	0.00116383	up regulate	0
KDM2A	0.999947	0.994318	0.857691	0.98968	0.997572	0.574678	0.14455	0.0986032	0.748747	0.578968	0.996919	0.987183	0.985095	0.999692	0.386017	0.00292531	up regulate	0
KCTD11	0.999947	0.994318	0.857691	0.98968	0.997572	0.456457	0.0866552	0.0688739	0.152922	0.0308235	0.956056	0.394105	0.785103	0.913831	0.257627	9.27602e-05	up regulate	0
KCTD10	0.999947	0.994318	0.865561	0.98968	0.254381	0.972354	0.154817	0.0889821	0.00529759	0.125692	0.996919	0.986294	0.985095	0.302522	0.664543	0.00207456	up regulate	0
KAT6A	0.999947	0.994318	0.857691	0.98968	0.997572	0.851344	0.999681	0.0887242	0.035068	0.544511	0.996919	0.944875	0.985095	0.999692	0.999933	0.00329047	up regulate	0
JARID2	0.999947	0.994318	0.857691	0.98968	0.0587245	0.563666	0.0569079	0.0756124	0.0138719	0.0591174	0.996919	0.746939	0.97902	0.313848	0.999933	0.000565274	up regulate	0
ISG12(B)	0.999947	0.994318	0.927447	0.98968	0.466394	0.27243	0.049	0.044	0.999994	0.920952	0.349358	0.394105	0.616199	0.999692	0.999933	0.000103896	up regulate	0
INPP5F	0.999947	0.994318	0.857691	0.98968	0.529854	0.972354	0.0501842	0.0449804	0.198822	0.255188	0.703667	0.605765	0.985095	0.58969	0.262927	0.00273714	up regulate	0
IFIT2	0.999947	0.994318	0.857691	0.98968	0.069019	0.1205	0.049	0.044	0.999994	0.038413	0.996919	0.431163	0.985095	0.789021	0.999933	5.64516e-05	up regulate	0
IFI44L /// LOC782879	0.999947	0.994318	0.872596	0.98968	0.635599	0.475466	0.0495921	0.052689	0.117506	1	0.996919	0.394105	0.985095	0.999692	0.349355	0.00320305	up regulate	0
IER5L	0.999947	0.994318	0.928965	0.994793	0.781237	0.972354	0.999681	0.0762378	0.0374067	0.0393471	0.996919	0.912158	0.985095	0.286253	0.122275	0.00133503	up regulate	0
ID3	0.999947	0.994318	0.857691	0.98968	0.21387	0.972354	0.197072	0.0540295	0.999994	0.49247	0.842543	0.532494	0.985095	0.891486	0.755407	0.0023828	up regulate	0
ICOSLG	0.639254	0.994318	0.857691	0.98968	0.16882	0.437439	0.0554286	0.044	0.999994	1	0.996919	0.394105	0.985095	0.999692	0.622433	0.000136187	up regulate	0
HMOX2	0.999947	0.994318	0.857691	0.98968	0.745357	0.972354	0.156904	0.0819199	0.0051415	0.709908	0.996919	0.579909	0.985095	0.999692	0.336674	0.0030796	up regulate	0
HK2	0.999947	0.994318	0.95777	0.98968	0.809462	0.866397	0.191054	0.0689584	0.0164543	0.045667	0.349358	0.920829	0.985095	0.297698	0.744008	0.00142216	up regulate	0
HEXIM2	0.907696	0.994318	0.866788	0.394575	0.646401	0.625121	0.233425	0.109756	0.140574	0.082495	0.651065	0.82481	0.984805	0.314928	0.999933	0.00157486	up regulate	0
HES4 /// LOC104976500	0.999947	0.994318	0.866788	0.98968	0.21387	0.172134	0.049	0.044	0.999994	1	0.998783	0.394105	0.985095	0.999692	0.913994	7.59804e-05	up regulate	0
HELZ	0.999947	0.994318	0.957129	0.98968	0.997572	0.972354	0.999681	0.140776	0.0110493	0.0759734	0.996919	0.619761	0.985095	0.999692	0.101476	0.00436045	up regulate	0
HAS3	0.506724	0.994318	0.927325	0.58818	0.184486	0.972354	0.0959606	0.079639	0.999994	0.672993	0.996919	0.987183	0.985095	0.999692	0.810875	0.000156827	up regulate	0
GTF2B	0.906908	0.994318	0.857691	0.98968	0.259823	0.444274	0.049	0.0463026	0.00864929	0.413821	0.996919	0.559157	0.985095	0.801889	0.344772	0.000154135	up regulate	0
GRK5	0.999947	0.994318	0.957129	0.98968	0.128398	0.972354	0.134338	0.138641	0.0135026	0.0571892	0.996919	0.917488	0.985095	0.635343	0.52728	0.00393849	up regulate	0
GRIPAP1	0.999947	0.994318	0.94682	0.98968	0.997572	0.972354	0.999681	0.105868	0.00640561	0.00887478	0.996919	0.549838	0.985095	0.308028	0.421864	0.00261746	up regulate	0
GRAMD3	0.999947	0.994318	0.857691	0.98968	0.131722	0.832995	0.0605962	0.052689	0.00875082	1	0.996919	0.833199	0.684358	0.653709	0.344035	0.000170909	up regulate	0
GPR65	0.849566	0.994318	0.957129	0.98968	0.997572	0.972354	0.177301	0.116747	0.00617459	0.00978353	0.928709	0.977187	0.985095	0.288128	0.0960424	0.00114882	up regulate	0
GPN2	0.999947	0.994318	0.857691	0.98968	0.997572	0.972354	0.999681	0.109756	0.032192	0.045667	0.996919	0.912158	0.985095	0.308028	0.311291	0.00261129	up regulate	0
GCNT1	0.540341	0.994318	0.901044	0.999675	0.999416	0.972354	0.155964	0.0959417	0.105543	0.611443	0.996919	0.568963	0.985095	0.823588	0.123935	0.00147949	up regulate	0
GBP5	0.877868	0.994318	0.947057	0.98968	0.997572	0.972354	0.0541238	0.0453043	0.00761687	0.0226725	0.996919	0.516855	0.985095	0.285382	0.397583	0.000231629	up regulate	0
FZD4	0.999947	0.994318	0.908379	0.98968	0.200786	0.972354	0.109336	0.0908676	0.0172962	0.0188989	0.996919	0.987183	0.985095	0.262636	0.999933	0.000122951	up regulate	0
FRK	0.965946	0.994318	0.872596	0.98968	0.253777	0.699047	0.0745	0.049283	0.0111738	0.0273606	0.996919	0.891216	0.984805	0.382811	0.0793797	7.14286e-05	up regulate	0
FOXK1	0.999947	0.994318	0.857691	0.98968	0.997572	0.972354	0.999681	0.125891	0.00505771	1	0.996919	0.470948	0.985095	0.999692	0.744101	0.00193784	up regulate	0
FOXA3	0.999947	0.994318	0.860532	0.98968	0.0556556	0.575968	0.239541	0.0724733	0.425639	0.199713	0.996919	0.68472	0.884597	0.586392	0.16244	0.00293171	up regulate	0
FNBP1	0.999947	0.994318	0.894789	0.98968	0.997572	0.972354	0.118461	0.093777	0.0264126	0.0548654	0.850381	0.912158	0.985095	0.326322	0.0961225	0.000480663	up regulate	0
FLNB	0.982112	0.994318	0.957129	0.98968	0.524544	0.540934	0.0945672	0.0582202	0.0842274	0.010263	0.996919	0.887554	0.985095	0.613352	0.766472	0.00128216	up regulate	0
FICD	0.999947	0.994318	0.872596	0.98968	0.634059	0.972354	0.14455	0.111666	0.999994	0.0163012	0.996919	0.912158	0.985095	0.263956	0.352223	0.00316998	up regulate	0
FAM65C	0.999947	0.994318	0.911247	0.890561	0.201338	0.678458	0.0890781	0.0552299	0.0160045	0.0529867	0.996919	0.950534	0.985095	0.891486	0.999933	0.000448424	up regulate	0
FAM192A	0.999947	0.994318	0.957129	0.98968	0.997572	0.972354	0.157156	0.0638502	0.00547235	0.224649	0.996919	0.897619	0.985095	0.314928	0.135679	0.00388686	up regulate	0
FAM126B	0.999947	0.994318	0.947057	0.999512	0.0872706	0.270422	0.0680777	0.0460492	0.999994	1	0.996919	0.66803	0.985095	0.995193	0.607153	0.00250083	up regulate	0
TCAF2	0.999947	0.994318	0.866788	0.98968	0.997572	0.972354	0.999681	0.105495	0.0198137	0.0238073	0.996919	0.987183	0.985095	0.240362	0.135386	0.0023828	up regulate	0
ETS1	0.999947	0.994318	0.920185	0.849093	0.0898103	0.972354	0.21652	0.999611	0.00515564	0.15461	0.629775	0.938352	0.985095	0.252471	0.19013	0.00489756	up regulate	0
ERO1L	0.877478	0.994318	0.977306	0.98968	0.997572	0.540934	0.0569079	0.0671897	0.00664282	0.0114314	0.894341	0.891216	0.785103	0.985533	0.0887664	0.000103896	up regulate	0
ERBB2IP	0.999947	0.994318	0.989817	0.98968	0.997572	0.972354	0.177071	0.0859054	0.0098705	0.579942	0.996919	0.87189	0.985095	0.314928	0.134037	0.00422048	up regulate	0
EPSTI1	0.999947	0.994318	0.911247	0.98968	0.809462	0.505181	0.0507442	0.049283	0.292175	0.0388363	0.80284	0.470948	0.985095	0.510459	0.270258	0.000285285	up regulate	0
ELF3	0.999947	0.994318	0.857691	0.965444	0.997572	0.972354	0.101877	0.0852171	0.00506848	0.0166228	0.996919	0.887554	0.985095	0.314928	0.307119	0.0030832	up regulate	0
EHD3	0.875058	0.994318	0.911247	0.978877	0.425509	0.172134	0.234246	0.0872152	0.317718	0.054964	0.996919	0.920829	0.985095	0.999692	0.622036	0.0018657	up regulate	0
EDN1	0.886073	0.994318	0.865561	0.884778	0.997572	0.972354	0.201804	0.106996	0.00524982	0.101344	0.996919	0.843372	0.985095	0.6867	0.0745205	0.00284793	up regulate	0
DUSP16	0.999947	0.994318	0.857691	0.98968	0.429027	0.972354	0.159385	0.100677	0.00995406	0.00644921	0.996919	0.887554	0.985095	0.999692	0.819846	0.000772076	up regulate	0
DUSP1	0.89733	0.994318	0.957129	0.826601	0.81238	0.972354	0.0701765	0.0581379	0.547587	0.0827857	0.996919	0.744463	0.985095	0.579309	0.80575	0.00292531	up regulate	0
DNAJB9	0.999947	0.994318	0.950475	0.98968	0.0969417	0.872253	0.0701765	0.0753571	0.999994	0.0098415	0.996919	0.833199	0.884898	0.575795	0.256488	0.000724138	up regulate	0
DNAJB6	0.999947	0.994318	0.894789	0.98968	0.164072	0.972354	0.0777364	0.0572941	0.0171996	0.0110687	0.996919	0.987183	0.985095	0.331965	0.229763	7.93269e-05	up regulate	0
DEFB5	0.999947	0.994318	0.894789	0.770393	0.997572	0.972354	0.237377	0.999611	0.449711	0.0730211	0.315242	0.987183	0.985095	0.286253	0.123868	0.0014775	up regulate	0
DDX24	0.999947	0.996371	0.999247	0.98968	0.284518	0.17748	0.0631241	0.0570072	0.0979722	1	0.948437	0.798327	0.984805	0.999692	0.328307	0.00112473	up regulate	0
DCLK1	0.999947	0.994318	0.964972	0.98968	0.997572	0.972354	0.999681	0.235356	0.00563565	0.0418913	0.491211	0.987183	0.985095	0.286253	0.124351	0.00152896	up regulate	0
DAXX	0.999947	0.994318	0.865561	0.98968	0.218238	0.907314	0.0531143	0.0453043	0.66735	0.198233	0.996919	0.568963	0.985095	0.75657	0.667356	0.00431825	up regulate	0
CYP1A1	0.999947	0.994318	0.911247	0.0475	0.0535	0.043	0.049	0.044	0.999994	1	0.996919	0.962865	0.985095	0.999692	0.999933	1.81161e-18	up regulate	0
CX3CL1	0.999947	0.994318	0.857691	0.599428	0.0605088	0.163713	0.0519032	0.0549459	0.376959	0.243461	0.996919	0.40502	0.632511	0.253797	0.116597	1.42857e-05	up regulate	0
CSF3	0.999947	0.994318	0.957129	0.279944	0.0599545	0.814363	0.0501842	0.0724733	0.0817986	0.484281	0.996919	0.987183	0.985095	0.465663	0.482173	0.00258059	up regulate	0
CRYM	0.705044	0.994318	0.872596	0.98968	0.997572	0.972354	0.118461	0.0463026	0.00751117	0.0580299	0.996919	0.394105	0.542692	0.472082	0.231927	0.000156827	up regulate	0
CREB3L4	0.798869	0.994318	0.957375	0.98968	0.997572	0.972354	0.999681	0.999611	0.0147529	0.057716	0.996919	0.987183	0.985095	0.275584	0.0924612	0.00226536	up regulate	0
CPNE8	0.999947	0.994318	0.957129	0.98968	0.997572	0.434	0.101379	0.0478095	0.0216104	0.00543404	0.650003	0.831589	0.789156	0.276823	0.0942641	0.000141762	up regulate	0
COX7A1	0.999947	0.994318	0.957129	0.98968	0.997572	0.972354	0.0619291	0.0463026	0.0225914	0.00632785	0.655979	0.709318	0.985095	0.411493	0.157085	0.00463866	up regulate	0
CMTR2	0.999947	0.994318	0.91028	0.991588	0.241926	0.441975	0.0504754	0.0485249	0.00508333	0.667527	0.996919	0.466631	0.985095	0.689484	0.0953841	0.000106838	up regulate	0
CMTM3	0.999947	0.994318	0.957129	0.98968	0.997572	0.972354	0.113953	0.0625547	0.00870127	0.0064099	0.46147	0.885961	0.985095	0.373588	0.122794	0.000761962	up regulate	0
CHMP5	0.927252	0.994318	0.933922	0.98968	0.997572	0.972354	0.13663	0.102719	0.00751396	0.114654	0.996919	0.482711	0.985095	0.553452	0.126218	0.00164421	up regulate	0
CDH16	0.999947	0.994318	0.933922	0.279944	0.997572	0.972354	0.367343	0.999611	0.00666594	0.00734049	0.239987	0.987183	0.985095	0.286077	0.122275	0.000610969	up regulate	0
CDC42BPA	0.559309	0.994318	0.959323	0.903884	0.997572	0.972354	0.999681	0.135213	0.0502256	0.066669	0.88952	0.987183	0.985095	0.286253	0.408747	0.00341967	up regulate	0
CDADC1	0.968102	0.994318	0.95853	0.994038	0.258594	0.972354	0.0519032	0.0989376	0.0133515	0.55192	0.996919	0.814127	0.985095	0.380197	0.124351	0.00152896	up regulate	0
CD200	0.999947	0.994318	0.857691	0.98968	0.997572	0.972354	0.0797403	0.0585786	0.0300903	0.0189498	0.83535	0.76031	0.616199	0.330102	0.16005	0.000352071	up regulate	0
CCDC86	0.999947	0.994318	0.865561	0.98968	0.997572	0.972354	0.999681	0.120789	0.0237213	0.109188	0.996919	0.962175	0.985095	0.287168	0.129733	0.00368222	up regulate	0
CCDC112	0.999947	0.994318	0.911247	0.990542	0.997572	0.972354	0.999681	0.999611	0.00518736	0.0134874	0.996919	0.615	0.985095	0.917417	0.0964647	0.00371672	up regulate	0
CBR3	0.999947	0.994318	0.928553	0.891478	0.572905	0.506338	0.0529244	0.0463026	0.999994	0.138964	0.615053	0.874322	0.985095	0.376698	0.0855541	0.00205487	up regulate	0
CASP3	0.97771	0.994318	0.995834	0.770393	0.0624552	0.579383	0.0529244	0.0463026	0.0191832	0.849683	0.551422	0.850894	0.374923	0.47601	0.667985	0.000103896	up regulate	0
CALCOCO2	0.999947	0.994318	0.923222	0.98968	0.997572	0.752175	0.0607241	0.0478095	0.00662885	0.240612	0.997833	0.394105	0.985095	0.635715	0.173071	0.00194065	up regulate	0
CA4	0.999947	0.994318	0.957129	0.739153	0.0535	0.043	0.049	0.044	0.999994	1	0.812752	0.987183	0.985095	0.999692	0.999933	0.000573834	up regulate	0
CA2	0.999947	0.994318	0.957129	0.98968	0.997572	0.972354	0.177983	0.126984	0.00983148	0.955642	0.322646	0.920829	0.985095	0.314928	0.182571	0.00415286	up regulate	0
C6H4ORF19	0.999947	0.994318	0.857691	0.98968	0.372297	0.764502	0.0738319	0.0555385	0.999994	0.142276	0.996919	0.843372	0.985095	0.3719	0.338663	0.00212413	up regulate	0
KIAA1551	0.999947	0.994318	0.933922	0.98968	0.997572	0.972354	0.153776	0.0632898	0.00639357	0.25797	0.996919	0.709318	0.985095	0.512379	0.110077	0.000730488	up regulate	0
C3	0.999947	0.994318	0.857691	0.98968	0.997572	0.972354	0.0792381	0.125243	0.014197	0.69698	0.973141	0.568963	0.985095	0.822751	0.195175	0.00186248	up regulate	0
C27H8ORF4	0.906562	0.994318	0.857691	0.533637	0.92815	0.520826	0.0831076	0.0523072	0.952042	0.733666	0.996919	0.394105	0.130556	0.82295	0.389139	0.000122881	up regulate	0
ZNF572	0.999996	0.978753	0.999377	0.798964	0.75736	0.908697	0.0710603	0.0865827	1	0.0559211	0.979662	0.997523	0.95374	0.576957	1	0.00420787	Down regulate	0
ZNF414	0.999996	0.844185	0.999377	0.798964	0.75736	0.796327	0.0755728	0.0865827	0.00885852	0.0267195	0.972535	0.837328	0.823624	0.535056	0.358442	0.00436905	Down regulate	0
WIPI1	0.878566	0.853295	0.999377	0.798964	0.904256	0.796327	0.0971935	0.0865827	0.00885852	0.010373	0.967349	0.999847	0.936113	0.535056	0.332104	0.00483904	Down regulate	0
UGT8	0.980011	0.910473	0.999377	0.971555	0.75736	0.796327	0.0710603	0.0865827	0.0225418	0.162507	0.947102	0.837328	0.823624	0.560931	0.660527	0.0025	Down regulate	0
UBE2D4	0.796356	0.961922	0.999377	0.712761	0.75736	0.919485	0.0710603	0.0865827	0.0114765	0.0104222	0.951953	0.999847	0.902149	0.867366	0.358442	0.00302857	Down regulate	0
TMEM138	0.963262	0.888238	0.999377	1	0.75736	0.796327	0.0710603	0.0865827	0.02118	0.0357081	0.949576	0.837328	0.823624	0.763605	0.806293	0.00278689	Down regulate	0
TJP3	0.977684	0.893843	0.999377	0.798964	0.75736	0.796327	0.0710603	0.0865827	0.00885852	0.0106324	0.951953	0.999847	0.823624	0.535056	0.329193	0.00477536	Down regulate	0
THRA	0.999996	0.929611	0.999377	0.94403	0.75736	0.796327	0.0710603	0.0865827	0.0409057	0.00872707	0.94541	0.973897	0.823624	0.541673	1	0.00278689	Down regulate	0
TGFB2	0.708912	0.892365	0.999377	0.884195	0.75736	0.796327	0.0710603	0.0865827	0.00885852	0.0181138	0.94541	0.999847	0.959373	0.535056	1	0.0025	Down regulate	0
SYTL2	0.985546	0.89816	0.999377	0.798964	0.75736	0.796327	0.0710603	0.0865827	0.00947425	0.011061	0.959511	0.992159	0.906169	0.535056	0.397034	0.00429902	Down regulate	0
SUSD2	0.999996	0.879799	0.999377	0.915551	0.759646	0.796327	0.0710603	0.0865827	0.0148023	0.0410599	1	0.846544	0.848853	0.535056	0.361207	0.00476667	Down regulate	0
STARD10	0.953492	0.844185	0.999377	0.798964	0.75736	0.796327	0.0710603	0.0865827	0.00891498	0.0161991	0.94541	0.837328	0.823624	0.714845	1	0.00421809	Down regulate	0
SSBP3	0.926436	0.997968	0.999377	0.822837	0.825709	0.796327	0.0710603	0.0865827	0.00885852	0.00569944	0.957269	0.891694	0.823624	0.535056	0.332104	0.0025	Down regulate	0
SMIM19	0.999996	0.844185	0.999377	0.798964	0.75736	0.796327	0.0710603	0.0865827	0.0465965	0.0230998	0.94541	0.837328	0.823624	0.535056	0.744014	0.00344805	Down regulate	0
SHROOM3	0.421903	0.968711	0.999377	0.798964	0.75736	0.796327	0.379167	1	0.00885852	0.0110913	0.94541	0.999847	0.864904	0.535056	1	0.0025	Down regulate	0
SERPINB5	0.692597	0.907031	0.999377	0.80673	0.75736	0.796327	0.0710603	0.0865827	0.0184411	0.0857127	0.94541	0.879955	0.823624	0.546165	1	0.00429688	Down regulate	0
SELENBP1	0.402687	0.917163	0.999377	0.959751	0.962683	0.954795	1	0.850961	0.00885852	0.0498392	0.94541	0.854441	0.823624	0.535056	0.35288	0.00477536	Down regulate	0
RRAGD	0.421903	0.938088	0.999377	0.798964	0.75736	0.919902	0.0710603	0.0865827	0.0275456	0.0130931	0.94541	0.999847	0.95194	0.560571	0.743002	0.0025	Down regulate	0
RDH12	0.999996	0.886796	0.999377	0.804788	0.75736	0.796327	0.0710603	0.0865827	0.0174759	0.0417766	0.951953	0.837328	0.823624	0.535056	0.361207	0.00278689	Down regulate	0
RASL12	0.999996	0.948289	0.999377	0.875679	0.814551	0.827048	0.0710603	0.0865827	0.0583466	0.0469625	0.94541	0.837328	0.823624	0.535859	0.759665	0.00338667	Down regulate	0
RAB30	0.953492	0.925805	0.999377	0.798964	0.75736	0.954355	0.0710603	0.0865827	0.0325587	0.545727	0.952895	0.887153	0.95194	0.535056	1	0.00483904	Down regulate	0
PSD3	0.975959	0.844185	0.999377	0.798964	0.75736	0.796327	0.0710603	0.0865827	0.00885852	0.0580244	0.956601	0.837328	0.823624	0.546165	0.502738	0.0025	Down regulate	0
PRICKLE1	0.962121	0.925106	0.999377	0.899136	0.75736	0.796327	0.0710603	0.0865827	0.021956	0.364241	0.94541	0.924717	0.823624	0.535056	0.944838	0.0025	Down regulate	0
PNPLA2	0.567636	0.95116	0.999377	0.922494	0.75736	0.796327	0.0710603	0.0865827	0.0148884	0.0938805	0.94541	0.999847	0.853808	0.535056	0.332104	0.00432857	Down regulate	0
PMEPA1	0.65555	0.844185	0.999377	0.798964	0.75736	0.796327	0.0710603	0.0865827	0.00885852	0.781048	0.951953	0.837328	0.823624	0.999966	0.358442	0.00436905	Down regulate	0
PIP4K2B	0.953492	0.844185	0.999377	1	0.947298	0.796327	0.0710603	0.0865827	0.00885852	0.0445734	0.981166	0.907135	0.953507	0.546165	0.351612	0.00436905	Down regulate	0
PHF20	0.999996	0.844185	0.406167	0.798964	0.75736	0.796327	0.0710603	0.0865827	0.116846	0.226317	0.949576	0.652	0.823624	0.535056	0.63378	0.00477536	Down regulate	0
JADE1	0.986384	0.844185	0.999377	0.798964	0.736423	0.796327	0.0710603	0.0865827	0.00885852	0.0738935	0.94541	0.837328	0.823624	0.761757	1	0.00225	Down regulate	0
PDDC1	0.999996	0.844185	0.999377	0.959751	0.75736	0.796327	0.0710603	0.0865827	0.0186982	0.020191	0.94541	0.837328	0.823624	0.679665	1	0.00251282	Down regulate	0
PCSK6	0.593661	0.853295	0.999377	0.798964	0.757999	0.839407	0.0725055	0.0865827	0.00885852	0.020131	0.94541	0.837328	0.823624	0.541673	0.35288	0.00476667	Down regulate	0
PATZ1	0.996692	0.984942	0.999377	0.798964	0.650225	0.796327	0.0710603	0.0865827	0.0494407	0.0170772	0.94541	0.999847	0.888648	0.999966	1	0.0045315	Down regulate	0
PARD3	0.91443	0.952995	0.999377	0.806369	0.900219	0.924767	0.0710603	0.0865827	0.0440042	0.020607	0.94541	0.968983	0.823624	0.535056	1	0.00436905	Down regulate	0
ORC5	0.999996	0.993065	0.999377	0.798964	0.75736	0.796327	0.0710603	0.0865827	1	0.115665	0.949576	0.907135	0.823624	0.999966	0.358442	0.00428421	Down regulate	0
NPNT	0.98758	0.918136	0.999377	0.798964	0.825918	0.867437	0.0750652	0.0865827	0.0176036	0.051272	0.94541	0.837328	0.841238	0.535056	1	0.00436905	Down regulate	0
NOL4L	0.2375	0.982936	0.999377	0.798964	0.75736	0.796327	0.0710603	0.0865827	0.0104779	0.0472557	0.949576	0.973897	0.823624	0.999966	1	0.00429902	Down regulate	0
NFIA	0.883718	0.999346	0.999377	0.798964	0.75736	0.796327	0.0710603	0.0865827	0.00885852	0.0221169	0.94541	0.999847	0.823624	0.543165	1	0.0025	Down regulate	0
MXD3	0.999996	0.917163	0.999377	1	0.650225	0.796327	0.0710603	0.0865827	0.00885852	0.056891	1	0.837328	0.823624	0.535056	0.351612	0.00251282	Down regulate	0
MVK	0.999996	0.886796	0.999377	0.812621	0.75736	0.796327	0.0710603	0.0865827	0.0144674	0.0179815	0.94541	0.930887	0.823624	0.855727	0.884893	0.00416667	Down regulate	0
MGME1	0.997125	0.916926	0.999377	0.798964	0.75736	0.796327	0.0710603	0.0865827	0.0615069	0.016951	0.94541	0.837328	0.823624	0.579731	1	0.00378049	Down regulate	0
MFAP4	0.961365	0.852247	0.999377	0.90569	0.982881	0.943166	1	0.672365	0.00885852	0.0103755	0.94541	0.958084	0.823624	0.535056	0.358442	0.00436905	Down regulate	0
MBLAC2	0.999996	0.941924	0.999377	0.798964	0.75736	0.796327	0.0710603	0.0865827	0.0160235	0.00552699	0.94541	0.855457	0.823624	0.999966	1	0.00436905	Down regulate	0
LOC511713	0.999996	0.888238	0.999377	0.893508	0.75736	0.796327	0.0712967	0.0865827	0.00885852	0.0058973	0.94541	0.837328	0.823624	0.535056	0.351612	0.00436905	Down regulate	0
MAGI1	0.545194	0.978579	0.999377	0.801619	0.878199	0.796327	0.0710603	0.0865827	0.0107589	0.030054	0.94541	0.945005	0.906385	0.535056	1	0.00302857	Down regulate	0
LOC104972526	0.902903	0.922257	0.999377	0.798964	0.75736	0.796327	0.0710603	0.0865827	0.0705981	0.083046	0.951953	0.878357	0.877562	0.535056	1	0.00436905	Down regulate	0
MAMDC2	0.817778	0.999346	0.999377	0.798964	0.825062	0.796327	0.0710603	0.0865827	0.0212092	0.0346377	0.94541	0.846544	0.823624	0.535056	1	0.0025	Down regulate	0
LOC101908933 /// MRPL36	0.985546	0.844185	0.999377	0.798964	0.75736	0.796327	0.0710603	0.0865827	1	0.284606	0.951953	0.837328	0.823624	0.639932	1	0.00476667	Down regulate	0
LOC100850718 /// SORBS1	0.65555	0.93457	0.999377	0.798964	0.75736	0.796327	0.0710603	0.0865827	0.00885852	0.00903194	0.94541	0.837328	0.823624	0.535056	0.588537	0.002	Down regulate	0
TANGO2	0.965901	0.918772	0.999377	0.798964	0.75736	0.796327	0.0710603	0.0865827	1	0.0990245	0.951953	0.837328	0.823624	0.535056	1	0.00497959	Down regulate	0
KRT15	0.999996	0.898083	0.999377	0.600542	0.75736	0.855993	0.0710603	0.0998711	0.0226563	0.0405927	0.94541	0.837328	0.875063	0.535056	1	0.00436905	Down regulate	0
KCNMB1	0.999996	0.888203	0.999377	0.83645	0.779192	0.886596	0.0710603	0.0865827	0.219178	0.0217852	0.94541	0.884465	0.93203	0.535056	1	0.00483904	Down regulate	0
IVNS1ABP	0.999996	0.844185	0.999377	0.798964	0.75736	0.796327	0.0710603	0.0865827	0.043428	0.118445	0.951953	0.837328	0.823624	0.558498	0.808578	0.00429902	Down regulate	0
IL20RA	0.999996	0.924384	0.999377	0.798964	0.75736	0.796327	0.0710603	0.0865827	0.0176928	0.0228367	0.94541	0.837328	0.823624	0.536936	1	0.00483904	Down regulate	0
IGSF5	0.996692	0.920238	0.999377	0.798964	0.761857	0.796327	0.0710603	0.0865827	0.00885852	0.00556356	0.94541	0.837328	0.84102	0.925411	0.358442	0.00302857	Down regulate	0
IFFO2	0.421903	0.958658	0.999377	1	0.75736	0.796327	0.0710603	0.0865827	0.040372	0.431419	0.979193	0.999847	0.823624	0.535056	0.345268	0.00251282	Down regulate	0
HSPA2	0.402687	0.970703	0.999377	0.798964	0.75736	0.796327	0.0710603	0.0865827	0.308606	0.0920854	0.971493	0.957329	0.823624	0.535056	1	0.00436905	Down regulate	0
HAUS4	0.987921	0.901134	0.999377	0.942516	0.837742	0.796327	0.0710603	0.0865827	0.00885852	0.0141572	0.951953	0.887153	0.87073	0.686536	0.356351	0.00251282	Down regulate	0
GPR27	0.999996	0.964182	0.999377	0.798964	0.75736	0.796327	0.0710603	0.0865827	1	1	0.951953	0.837328	0.823624	0.565019	1	0.00381395	Down regulate	0
GPD1L	0.609402	0.875599	0.999377	0.798964	0.75736	0.796327	0.0770807	0.0865827	0.0117232	0.294556	0.94541	0.837328	0.823624	0.999966	0.40745	0.00251282	Down regulate	0
FAM46B	0.999996	0.89239	0.999377	0.798964	0.650225	0.796327	0.0710603	0.0865827	0.00930586	0.0689299	0.94541	0.999847	0.882263	0.535056	0.819794	0.00302857	Down regulate	0
FAM221A	0.952079	0.936746	0.999377	0.798964	0.75736	0.796327	0.0710603	0.0865827	1	0.00762736	0.94541	0.863427	0.823624	0.546165	0.473531	0.00432857	Down regulate	0
FAM114A1	0.98902	0.929611	0.999377	0.798964	0.75736	0.826525	0.0710603	0.0865827	0.00885852	0.0158819	1	0.951677	0.924622	0.535056	0.358442	0.00302857	Down regulate	0
FABP3	0.514474	0.844185	0.999377	0.967384	0.868432	0.897118	0.0710603	0.0865827	0.00885852	0.07744	0.952895	0.96517	0.926186	0.912493	0.446423	0.00421809	Down regulate	0
EPM2AIP1	0.907357	0.853295	0.999377	0.798964	0.75736	0.908027	0.0710603	0.0865827	0.0130657	0.0096656	0.94541	0.837328	0.927727	0.679457	0.67608	0.00474242	Down regulate	0
DST	0.539906	0.994067	0.999377	0.798964	0.75736	0.796327	0.0710603	0.0865827	0.00925107	0.0890077	0.94541	0.946173	0.853808	0.535056	0.411251	0.0025	Down regulate	0
DNAJB5	0.521873	0.893895	0.999377	1	0.75736	0.908027	0.0712967	0.0865827	0.00947425	0.098172	0.974472	0.837328	0.85282	0.967789	0.427703	0.00483904	Down regulate	0
DDHD2	0.999996	0.977505	0.999377	0.798964	0.757894	0.81372	0.0710603	0.0865827	0.0138403	0.0118902	0.94541	0.851216	0.841689	0.535056	0.338522	0.00278689	Down regulate	0
CTDSPL	0.930954	0.844185	0.999377	0.798964	0.75736	0.796327	0.0710603	0.0865827	0.0356254	0.140546	0.94541	0.837328	0.823624	0.535056	1	0.00225	Down regulate	0
CRELD1	0.996692	0.844185	0.999377	0.975175	0.75736	0.796327	0.0710603	0.0865827	0.0150436	0.0515632	0.962745	0.999847	0.823624	0.535056	1	0.00421809	Down regulate	0
COA1 /// LOC104972975	0.999996	0.884412	0.999377	0.80695	0.854967	0.886596	0.0710603	0.0865827	0.00885852	0.0866691	0.95203	0.837328	0.823624	0.573249	0.351612	0.00429902	Down regulate	0
CMTM8	0.633465	0.902222	0.999377	0.798964	0.888061	0.796327	0.0710603	0.0865827	0.00885852	0.00584647	0.948704	0.882732	0.823624	0.535056	0.351612	0.00293548	Down regulate	0
CLDN3	0.960848	0.893843	0.999377	0.798964	0.75736	0.796327	0.0710603	0.0865827	0.334697	0.042233	0.94541	0.999847	0.823624	0.535056	0.822828	0.0025	Down regulate	0
CITED1	0.926884	0.974184	0.999377	0.850579	0.75736	0.796327	0.0710603	0.0865827	0.0459361	0.0229576	0.94541	0.845539	0.823624	0.541673	1	0.00251282	Down regulate	0
CELSR2	0.980253	0.984673	0.999377	0.798964	0.834807	0.796327	0.0710603	0.0865827	0.00885852	0.0265196	0.94541	0.901001	0.84102	0.546165	1	0.00436905	Down regulate	0
CCDC138	0.421903	0.998475	0.999377	0.798964	0.75736	0.82579	0.0710603	0.0865827	0.0318433	0.026096	0.94541	0.999847	0.941253	0.679457	1	0.00251282	Down regulate	0
CACNA1H	0.999996	0.844185	0.999377	1	0.947137	0.80722	1	0.61044	0.00885852	0.0161923	0.97262	0.837328	0.89582	0.535056	0.338522	0.00352532	Down regulate	0
C3H1ORF226	0.402687	0.987343	0.999377	0.798964	0.876368	0.796327	0.0710603	0.0865827	0.0184073	0.0391099	0.951953	0.837328	0.823624	0.649303	0.63585	0.00251282	Down regulate	0
C10H15ORF61	0.817111	0.844185	0.999377	0.798964	0.75736	0.796327	0.0712967	0.0865827	0.0125272	0.00972553	0.949576	0.837328	0.823624	0.564544	0.338522	0.00326389	Down regulate	0
BTBD3	0.999996	0.977071	0.999377	0.798964	0.75736	0.886984	0.0710603	1	0.00885852	0.0076352	0.94541	0.999847	0.893267	0.535056	0.329193	0.0036375	Down regulate	0
ERCC5	0.999996	0.903138	0.999377	0.959751	0.75736	0.796327	0.0783541	0.0865827	0.00885852	0.0076352	0.94541	0.999847	0.823624	0.535056	0.338522	0.00436905	Down regulate	0
BDH1	0.640027	0.906972	0.999377	0.798964	0.75736	0.796327	0.0710603	0.0865827	0.00885852	0.0209221	0.964127	0.846544	0.823624	0.658662	0.329193	0.00272619	Down regulate	0
BCAR3	0.999996	0.916926	0.999377	0.847774	0.824993	0.796327	0.0710603	0.0865827	0.00885852	0.0314123	0.951953	0.937742	0.823624	0.535056	0.957763	0.0025	Down regulate	0
ARFGEF2	0.945442	0.844185	0.999377	0.798964	0.75736	0.796327	0.0710603	0.318375	0.0144524	0.0394219	0.948704	0.837328	0.863212	0.999966	1	0.00278689	Down regulate	0
ANAPC5	0.999996	0.853295	0.999377	0.798964	0.75736	0.796327	0.0710603	0.0865827	1	0.0287689	0.94541	0.84069	0.823624	0.999966	1	0.00322535	Down regulate	0
AES	0.990889	0.96529	0.999377	0.869283	0.75736	0.81702	0.0710603	0.0865827	0.00910747	0.0248785	0.94541	0.854663	0.836993	0.535056	1	0.00436905	Down regulate	0
March2	0.999996	0.844185	0.999377	0.940999	0.813349	0.796327	0.0710603	0.0865827	0.0242466	0.0362683	0.951953	0.999847	0.893945	0.535056	1	0.00344805	Down regulate	0
C2	0.999947	0.994318	0.95777	0.98968	0.997572	0.476728	0.0561366	0.0718481	0.00424107	0.0177486	0.809329	0.394105	0.985095	0.970116	0.495074	7.59804e-05	up regulate	1
C1R	0.999947	0.994318	0.957375	0.958792	0.997572	0.972354	0.142418	0.0724509	0.0118103	0.000537906	0.1276	0.76031	0.985095	0.655432	0.0644258	8.13397e-05	up regulate	1
C15H11ORF96	0.999947	0.994318	0.957129	0.0994211	0.0545976	0.972354	0.0844481	0.0762378	0.00485433	0.067992	0.41174	0.885961	0.985095	0.279627	0.066968	4.43787e-05	up regulate	1
BOLA-NC1	0.999947	0.994318	0.941471	0.98968	0.997572	0.972354	0.0678852	0.049283	0.00438077	0.0763803	0.996919	0.68472	0.985095	0.277731	0.472281	0.00129072	up regulate	1
BOLA /// BOLA	0.466948	0.994318	0.857691	0.98968	0.997572	0.972354	0.0583976	0.117987	0.00484512	0.885482	0.996919	0.863823	0.985095	0.512223	0.141058	0.00238115	up regulate	1
BMP1	0.999947	0.994318	0.957129	0.98968	0.692395	0.958711	0.17598	0.114173	0.639342	8.33333e-05	0.41293	0.925272	0.847279	0.361316	0.362218	0.00128882	up regulate	1
BCAR1	0.999947	0.994318	0.857691	0.98968	0.247347	0.972354	0.261704	0.126291	0.0110338	0.0033157	0.972656	0.782191	0.985095	0.275584	0.0978042	0.000154135	up regulate	1
BAK1	0.999947	0.994318	0.857691	0.98968	0.997572	0.972354	0.999681	0.0736324	0.00494992	0.114322	0.634146	0.920829	0.985095	0.504638	0.0983222	0.00498454	up regulate	1
BAG5	0.999947	0.994318	0.911247	0.98968	0.997572	0.972354	0.0917694	0.0754894	0.00833213	0.00171785	0.996919	0.987183	0.985095	0.296145	0.999933	0.00148638	up regulate	1
B4GALT5	0.999947	0.994318	0.951186	0.98968	0.997572	0.972354	0.0915649	0.12777	0.00458882	0.0756353	0.996919	0.82481	0.985095	0.587366	0.0750561	0.00238468	up regulate	1
ATP6V1E1	0.999947	0.994318	0.957129	0.98968	0.997572	0.972354	0.148866	0.107754	0.00492165	0.00939571	0.996919	0.891216	0.985095	0.296642	0.223201	0.00160134	up regulate	1
ARPC3	0.374408	0.994318	0.977254	0.98968	0.997572	0.972354	0.204211	0.999611	0.00539599	0.000581739	0.996919	0.987183	0.985095	0.541966	0.118328	0.00292338	up regulate	1
ARMCX6 /// LOC100297334	0.999947	0.994318	0.96302	0.98968	0.999785	0.972354	0.999681	0.999611	0.00492165	0.0093069	0.546851	0.987183	0.985095	0.252398	0.0641552	0.00185283	up regulate	1
AP3S2	0.80875	0.994318	0.860532	0.98968	0.997572	0.972754	0.999681	0.999611	0.0044021	0.037548	0.996919	0.938352	0.987838	0.479483	0.0972405	0.00282588	up regulate	1
ANGPTL4	0.999947	0.994318	0.957547	0.279944	0.0615081	0.540907	0.0659697	0.0478095	0.00424107	0.0256658	0.996919	0.874322	0.985095	0.344297	0.0964647	7.87402e-06	up regulate	1
AMICA1	0.999947	0.994318	0.894789	0.835501	0.997572	0.972354	0.168529	0.999611	0.007518	0.000542934	0.996919	0.987183	0.985095	0.40075	0.135806	0.00496299	up regulate	1
ALOX15B	0.999947	0.994318	0.857691	0.98968	0.997572	0.972354	0.141447	0.0872152	0.00719408	0.000484201	0.996919	0.756894	0.985095	0.499363	0.134382	0.00227087	up regulate	1
ALAS1	0.999947	0.994318	0.865561	0.98968	0.470447	0.972354	0.11039	0.120289	0.0483398	0.000560177	0.996919	0.938352	0.985095	0.298635	0.306061	0.0014243	up regulate	1
AIF1	0.999947	0.994318	0.957129	0.98968	0.997572	0.972354	0.2084	0.0632898	0.0869622	0.000791465	0.575183	0.412519	0.985095	0.380197	0.20243	0.00335143	up regulate	1
AGR2	0.999947	0.994318	0.920185	0.98968	0.447454	0.439989	0.120155	0.049283	0.999994	5.89826e-19	0.996919	0.394105	0.635367	0.302522	0.68117	0.000137066	up regulate	1
ADRB2	0.999947	0.994318	0.957129	0.0932206	0.146013	0.972354	0.10397	0.0504407	0.0405982	5.89826e-19	0.895396	0.872475	0.985095	0.301382	0.231717	0.0001	up regulate	1
ADM	0.999947	0.994318	0.961219	0.98968	0.997572	0.520984	0.0708955	0.0798924	0.902016	0.00199301	0.240686	0.869762	0.760634	0.625063	0.799173	0.000247678	up regulate	1
ABHD2	0.999947	0.994318	0.963469	0.978877	0.113492	0.437439	0.0708955	0.0477838	0.0548563	0.000208861	0.871131	0.710993	0.985095	0.326518	0.287591	0.000136187	up regulate	1
ZSWIM6	0.999947	0.994318	0.857691	0.98968	0.997572	0.972354	0.70795	0.105743	0.0171191	0.00094582	0.739525	0.443536	0.869432	0.396076	0.0983102	0.000529491	up regulate	1
ZRSR2	0.78489	0.994318	0.957129	0.992514	0.997572	0.972354	0.225747	0.0595925	0.00484398	0.0171816	0.996919	0.917753	0.985095	0.95519	0.191291	0.00489905	up regulate	1
ZBP1	0.999947	0.994318	0.957129	0.98968	0.885658	0.197077	0.0568511	0.044	0.00464153	0.0303797	0.996919	0.394105	0.985095	0.457283	0.612137	7.87402e-06	up regulate	1
YPEL2	0.999947	0.994318	0.857691	0.98968	0.997572	0.4817	0.0538214	0.049283	0.00456701	0.0127577	0.546851	0.920829	0.985095	0.941923	0.116076	0.000231629	up regulate	1
XRN2	0.999947	0.994318	0.857691	0.98968	0.682144	0.972354	0.0577449	0.0689164	0.00424107	0.102565	0.996919	0.850871	0.985095	0.91479	0.120501	0.00296003	up regulate	1
WARS	0.80875	0.994318	0.911247	0.98968	0.997572	0.972354	0.0782318	0.0523072	0.00406687	0.969653	0.996919	0.572579	0.985095	0.304582	0.103359	0.000643038	up regulate	1
USP18	0.999947	0.994318	0.866788	0.98968	0.0728723	0.520984	0.0499091	0.0483379	0.00494159	0.115658	0.996919	0.394105	0.985095	0.936844	0.101638	7.87402e-06	up regulate	1
USF1	0.907696	0.994318	0.857691	0.98968	0.997572	0.972354	0.143415	0.129667	0.00416216	0.0360476	0.996919	0.797316	0.985095	0.452796	0.0725402	0.00259031	up regulate	1
UGCG	0.910376	0.994318	0.937833	0.98968	0.980715	0.972354	0.127274	0.0690413	0.0217055	0.00476931	0.996919	0.912158	0.985095	0.999692	0.890834	0.00131224	up regulate	1
UBE2L6	0.999947	0.994318	0.857691	0.98968	0.684117	0.972354	0.049	0.0445952	0.00367742	0.115304	0.996919	0.619761	0.985095	0.863346	0.0940601	0.00142216	up regulate	1
TRIM34 /// TRIM6	0.999947	0.994318	0.911247	0.98968	0.809462	0.422385	0.049	0.0463026	0.00448429	0.0835202	0.996919	0.869762	0.985095	0.359281	0.11365	0.00087931	up regulate	1
TRIM25	0.999947	0.994318	0.857691	0.98968	0.0618106	0.0496795	0.049	0.0456529	0.00779067	0.00169145	0.996919	0.635887	0.266882	0.999692	0.197098	1.81161e-18	up regulate	1
TRIM21	0.955692	0.994318	0.857691	0.98968	0.572905	0.540934	0.049	0.0449804	0.00448429	0.372178	0.996919	0.615439	0.985095	0.369398	0.107577	0.000587629	up regulate	1
TRIM16	0.999947	0.994318	0.865561	0.98968	0.128398	0.972354	0.0554286	0.0501338	0.00991597	9.15751e-06	0.996919	0.938352	0.985095	0.314928	0.170408	7.87402e-06	up regulate	1
TRAF3	0.999947	0.994318	0.857691	0.98968	0.379533	0.972354	0.143415	0.110667	0.0128524	0.000178571	0.996919	0.933418	0.985095	0.308435	0.110077	0.000728606	up regulate	1
TRAF2	0.999947	0.994318	0.857691	0.98968	0.997572	0.972354	0.165607	0.0648029	0.00663567	0.00175196	0.996919	0.912158	0.985095	0.373588	0.06978	0.000889908	up regulate	1
TOR1AIP2	0.999947	0.994318	0.977306	0.994793	0.997572	0.914281	0.0944737	0.0907456	0.00480561	0.297791	0.996919	0.920829	0.985095	0.286077	0.138336	0.00272132	up regulate	1
TNPO1	0.567085	0.994318	0.968359	0.98968	0.997572	0.972354	0.16677	0.999611	0.032945	0.00399947	0.996919	0.987183	0.985095	0.625675	0.0934332	0.000917995	up regulate	1
TMEM51	0.999947	0.994318	0.866788	0.98968	0.500203	0.318375	0.142418	0.0731982	0.0155666	9.2233e-05	0.875822	0.833199	0.985095	0.311635	0.73579	0.0003739	up regulate	1
TMEM168	0.999947	0.994318	0.937833	0.98968	0.997572	0.972354	0.266523	0.113563	0.00447278	0.10416	0.996919	0.511081	0.985095	0.502659	0.0965423	0.00310522	up regulate	1
TMEM159	0.999947	0.994318	0.911247	0.98968	0.997572	0.972354	0.0912368	0.102719	0.0074399	0.00477756	0.996919	0.701454	0.985095	0.589453	0.50149	0.00272132	up regulate	1
TMEM140	0.999947	0.994318	0.933922	0.826601	0.781237	0.444274	0.049	0.044	0.00515564	9.44976e-05	0.996919	0.76031	0.985095	0.503731	0.0964647	0.000148855	up regulate	1
TMEM106A	0.999947	0.994318	0.894973	0.98968	0.997572	0.394643	0.0524412	0.044	0.00411842	0.0090818	0.996919	0.473169	0.985095	0.33702	0.102376	9.13242e-05	up regulate	1
TIFA	0.999947	0.994318	0.857691	0.279944	0.0693198	0.27243	0.049	0.044	0.0626872	0.0031337	0.996919	0.659534	0.985095	0.286253	0.999933	7.87402e-06	up regulate	1
TDRD7	0.999947	0.994318	0.857691	0.98968	0.997572	0.730547	0.049	0.0463026	0.00467343	0.0163312	0.996919	0.456034	0.985095	0.652145	0.613836	7.93269e-05	up regulate	1
TBC1D9	0.999947	0.994318	0.865561	0.98968	0.184122	0.972354	0.0599412	0.126231	0.0288226	0.00494781	0.996919	0.986294	0.985095	0.474066	0.866956	0.00200089	up regulate	1
TBC1D14	0.999947	0.994318	0.857691	0.98968	0.997572	0.851344	0.189792	0.0595532	0.00406687	0.0356778	0.996919	0.851064	0.985095	0.240362	0.0961225	0.000210884	up regulate	1
TAPBPL	0.999947	0.994318	0.857691	0.990263	0.997572	0.972354	0.0605962	0.0489784	0.00428416	0.0271116	0.996919	0.470948	0.985095	0.374907	0.163348	0.000122951	up regulate	1
TAP1	0.999947	0.994318	0.865561	0.98968	0.332968	0.517235	0.0499091	0.044	0.00424107	0.0947036	0.996919	0.394105	0.985095	0.275584	0.119166	0.000136187	up regulate	1
SZRD1	0.999947	0.994318	0.857691	0.98968	0.997572	0.972354	0.999681	0.137771	0.0715265	0.000671405	0.996919	0.938352	0.985095	0.345484	0.127547	0.0037452	up regulate	1
STRN3	0.999947	0.994318	0.860532	0.98968	0.0693198	0.972354	0.999681	0.999611	0.0217055	0.000875591	0.996919	0.798327	0.985095	0.280685	0.146622	0.00381113	up regulate	1
STK4	0.999947	0.994318	0.97478	0.994793	0.997572	0.972354	0.999681	0.999611	0.00861568	0.000948995	0.996919	0.987183	0.985095	0.317192	0.111858	0.00496221	up regulate	1
LOC784147 /// STEAP1	0.999947	0.994318	0.957129	0.98968	0.997572	0.972354	0.999681	0.999611	0.00406687	0.00932386	0.149302	0.925272	0.985095	0.250548	0.0745205	7.87402e-06	up regulate	1
STARD3NL	0.477331	0.994318	0.957129	0.98968	0.997572	0.972354	0.999681	0.999611	0.00473333	0.00932674	0.616145	0.987183	0.985095	0.306295	0.214282	0.00385234	up regulate	1
SPCS3	0.999947	0.994318	0.866788	0.98968	0.997572	0.972354	0.185663	0.0933785	0.00532491	5.89826e-19	0.996919	0.9848	0.985095	0.280685	0.608708	0.00166572	up regulate	1
SP140	0.999947	0.994318	0.911247	0.98968	0.693849	0.394643	0.0507442	0.046439	0.00484622	0.199713	0.996919	0.394105	0.985095	0.417153	0.139419	8.29493e-05	up regulate	1
SP100	0.999947	0.994318	0.911247	0.903884	0.756271	0.634416	0.0508493	0.044	0.0048558	0.0320102	0.996919	0.850894	0.985095	0.502494	0.0644258	0.000103896	up regulate	1
SOCS1	0.905371	0.994318	0.857691	0.955128	0.121473	0.54049	0.0538214	0.0453043	0.00739943	0.00148016	0.996919	0.932205	0.985095	0.277731	0.0885376	7.87402e-06	up regulate	1
SMN2	0.756368	0.994318	0.957129	0.98968	0.997572	0.972354	0.999681	0.272219	0.00392169	0.0865519	0.996919	0.987183	0.985095	0.290209	0.0996395	0.00182044	up regulate	1
SMG7	0.921148	0.994318	0.920632	0.991192	0.809462	0.69526	0.999681	0.0736324	0.00451783	0.0111337	0.996919	0.967666	0.985095	0.286253	0.0857127	0.000791274	up regulate	1
SMARCA4	0.999947	0.994318	0.857691	0.98968	0.997572	0.972354	0.999681	0.999611	0.00636154	0.00292785	0.996919	0.9848	0.985095	0.314928	0.1064	0.00400432	up regulate	1
SMAD3	0.999947	0.994318	0.911247	0.919661	0.0652361	0.972354	0.614307	0.128513	0.00569293	0.00304561	0.996919	0.872655	0.985095	0.32135	0.0933004	0.0024808	up regulate	1
SLCO4A1	0.999947	0.994318	0.957129	0.599428	0.069019	0.972354	0.159074	0.0937178	0.00773086	0.000377863	0.996919	0.938352	0.985095	0.300378	0.385549	0.000232595	up regulate	1
SLC46A1	0.5814	0.994318	0.857691	0.754351	0.997572	0.972354	0.161954	0.109253	0.00448643	0.0427759	0.996919	0.932205	0.985095	0.729237	0.120501	0.0007891	up regulate	1
SLC37A1	0.999947	0.994318	0.857691	0.98968	0.997572	0.972354	0.19618	0.0683676	0.0347292	0.00180426	0.996919	0.76031	0.985095	0.365069	0.107722	0.000595116	up regulate	1
SLC2A6	0.999947	0.994318	0.857691	0.970208	0.157848	0.0898077	0.0508493	0.0471429	0.0939607	0.00396607	0.364388	0.395428	0.985095	0.753625	0.999323	1.1194e-05	up regulate	1
SLC15A2	0.957921	0.994318	0.957129	0.903884	0.997572	0.972354	0.185663	0.999611	0.0191317	0.00235842	0.996919	0.987183	0.985095	0.275584	0.120558	0.00167481	up regulate	1
SIK3	0.905371	0.994318	0.874645	0.98968	0.377294	0.730547	0.681763	0.110039	0.00447278	0.0753332	0.996919	0.833199	0.985095	0.999692	0.31614	0.001625	up regulate	1
SERPINF2	0.68467	0.994318	0.964972	0.955128	0.997572	0.972354	0.191522	0.18344	0.0144511	5.89826e-19	0.618776	0.987183	0.985095	0.296642	0.177433	0.00207456	up regulate	1
SERPINB1	0.999947	0.994318	0.866788	0.849093	0.201338	0.471382	0.049	0.0449804	0.00445611	0.0339138	0.996919	0.763041	0.985095	0.396076	0.0847616	5.64516e-05	up regulate	1
SELP	0.999947	0.994318	0.911247	0.98968	0.997572	0.972354	0.130518	0.0724509	0.00761687	2.14521e-05	0.733401	0.987183	0.985095	0.300378	0.303931	0.00191877	up regulate	1
SCNN1G	0.999947	0.994318	0.871976	0.849093	0.862968	0.736571	0.0596299	0.0463026	0.00457822	1	0.996919	0.394105	0.878983	0.44273	0.173477	0.0006725	up regulate	1
SAT1	0.999947	0.994318	0.957129	0.98968	0.724804	0.831905	0.0501842	0.053403	0.0044021	0.114033	0.996919	0.851064	0.985095	0.999692	0.415925	0.00424574	up regulate	1
S100A4	0.999947	0.994318	0.957129	0.98968	0.997572	0.972354	0.0726638	0.104583	0.027543	0.00413019	0.557976	0.987183	0.985095	0.340186	0.0703855	0.0005	up regulate	1
RSAD2	0.999947	0.994318	0.857691	0.98968	0.0599545	0.110722	0.0499091	0.0469586	0.00480636	0.00595333	0.996919	0.501618	0.985095	0.307709	0.0902331	1.81161e-18	up regulate	1
RPS6KA3	0.999947	0.994318	0.894789	0.994105	0.543782	0.520826	0.0979897	0.0523072	0.00508869	0.000540323	0.996919	0.887554	0.985095	0.308028	0.17481	0.000357353	up regulate	1
RHBDL2	0.98989	0.994318	0.882124	0.98968	0.997572	0.972354	0.154817	0.0987844	0.00479397	0.00982191	0.996919	0.926438	0.985095	0.240362	0.105221	0.000480663	up regulate	1
RFX5	0.999947	0.994318	0.857691	0.98968	0.817293	0.730547	0.0521953	0.0478095	0.00957337	0.00316832	0.996919	0.912158	0.985095	0.247059	0.799628	7.87402e-06	up regulate	1
RBM43	0.999947	0.994318	0.865561	0.98968	0.084285	0.394643	0.0499091	0.044	0.0157638	0.00466497	0.996919	0.516855	0.985095	0.286253	0.173071	6.51042e-05	up regulate	1
RASA2	0.999947	0.994318	0.874645	0.98968	0.069019	0.972354	0.106217	0.0594334	0.0183046	5.92885e-06	0.996919	0.831589	0.985095	0.312136	0.217096	0.000106838	up regulate	1
RALGDS	0.999947	0.994318	0.857691	0.98968	0.391839	0.972354	0.157156	0.126011	0.0045126	0.0817996	0.990915	0.962865	0.985095	0.455532	0.092526	0.0015375	up regulate	1
PVRL2	0.999947	0.994318	0.876614	0.98968	0.997572	0.972354	0.0535722	0.0487085	0.00496845	1	0.996919	0.549838	0.985095	0.606844	0.0836785	0.000451567	up regulate	1
PVR	0.999947	0.994318	0.894973	0.98968	0.488408	0.972354	0.127274	0.0881637	0.00978242	0.00476411	0.996919	0.831589	0.985095	0.285382	0.171271	0.000483471	up regulate	1
PTPN12	0.999947	0.994318	0.894789	0.98968	0.200031	0.972354	0.127062	0.093777	0.00531853	0.00144	0.996919	0.912158	0.985095	0.428326	0.0983102	0.000239812	up regulate	1
PTPN1	0.999947	0.994318	0.857691	0.98968	0.119395	0.506338	0.0824962	0.0478095	0.0103855	0.00135907	0.996919	0.763041	0.985095	0.308051	0.610547	3.41615e-05	up regulate	1
PTGS2	0.999947	0.994318	0.964972	0.0749107	0.0618106	0.172134	0.0708955	0.049283	0.00524982	0.00241578	0.996919	0.872655	0.260144	0.36033	0.125253	7.87402e-06	up regulate	1
PSMB8	0.999947	0.994318	0.865561	0.98968	0.997572	0.972354	0.150142	0.0521994	0.00467026	0.0430937	0.996919	0.456034	0.985095	0.495483	0.0864662	0.00021521	up regulate	1
PPP2R3C	0.999947	0.994318	0.924949	0.98968	0.997572	0.43541	0.0508493	0.044	0.00406687	0.150079	0.996919	0.549838	0.985095	0.355517	0.0902331	0.000136187	up regulate	1
PPP1R3C	0.999947	0.994318	0.957129	0.15301	0.0545976	0.0709574	0.0501842	0.0476111	0.0632702	0.00146424	0.996919	0.839416	0.0802407	0.28062	0.423291	1.81161e-18	up regulate	1
PPAP2B	0.999947	0.994318	0.911247	0.98968	0.139513	0.444274	0.0538214	0.0463026	0.429643	0.00223963	0.996919	0.912158	0.985095	0.286253	0.193638	0.000154135	up regulate	1
PLAUR	0.999947	0.994318	0.957129	0.98968	0.522722	0.972354	0.0508493	0.0761328	0.00569293	5.89826e-19	0.315242	0.874322	0.985095	0.345788	0.065642	3.91566e-05	up regulate	1
PLAT	0.999947	0.994318	0.917758	0.770393	0.0693198	0.144242	0.0501842	0.0453043	0.007914	0.00410395	0.996919	0.60223	0.985095	0.480557	0.118477	6.75676e-06	up regulate	1
PISD	0.999947	0.994318	0.944007	0.998519	0.997572	0.972354	0.239541	0.110885	0.0044021	0.0282359	0.964729	0.912158	0.985095	0.276823	0.0642561	0.000801643	up regulate	1
PIM1	0.999947	0.994318	0.917758	0.812739	0.997572	0.972354	0.302059	0.107063	0.012931	1.03806e-05	0.996919	0.801711	0.985095	0.276823	0.856675	0.0023828	up regulate	1
PHF11	0.999947	0.994318	0.865561	0.994793	0.997572	0.972354	0.127274	0.049597	0.00406687	0.0137669	0.996919	0.470948	0.985095	0.37968	0.105574	0.000197552	up regulate	1
PELI1	0.999947	0.994318	0.889597	0.98968	0.401027	0.972354	0.0826118	0.0683676	0.00641676	0.000736066	0.996919	0.920829	0.985095	0.332872	0.813012	0.000528226	up regulate	1
PDXK	0.999947	0.994318	0.894789	0.98968	0.774271	0.712629	0.0623333	0.0556667	0.0048465	0.0634038	0.996919	0.512668	0.631154	0.539169	0.987267	0.000185053	up regulate	1
PDIA3	0.999947	0.994318	0.857691	0.98968	0.997572	0.972354	0.190344	0.999611	0.00833213	5.92885e-06	0.996919	0.831589	0.985095	0.286253	0.0741414	0.00200355	up regulate	1
PDCD4	0.999947	0.994318	0.874645	0.98968	0.997572	0.972354	0.999681	0.999611	0.00468783	0.0353926	0.997711	0.987183	0.985095	0.275584	0.0857703	0.000137066	up regulate	1
PARM1	0.905371	0.994318	0.911247	0.98968	0.728918	0.459538	0.0508493	0.0453043	0.00462191	0.0611374	0.996919	0.394105	0.789156	0.360004	0.0836785	5.42857e-05	up regulate	1
PAPD4	0.877478	0.994318	0.957129	0.98968	0.182508	0.520826	0.0508493	0.044	0.00462699	0.0603474	0.928709	0.674128	0.985095	0.286253	0.156854	0.000356932	up regulate	1
PABPC1L	0.877478	0.994318	0.939549	0.955967	0.997572	0.972354	0.130518	0.131807	0.00424107	0.00926675	0.827936	0.987183	0.985095	0.312041	0.390814	0.00330363	up regulate	1
OSMR	0.999947	0.994318	0.959751	0.98968	0.92832	0.972354	0.0636774	0.0478095	0.00350704	0.0262701	0.697509	0.541296	0.985095	0.280685	0.0741414	6.34921e-05	up regulate	1
OLR1	0.936577	0.994318	0.911247	0.98968	0.365789	0.963786	0.0782318	0.0453043	0.00368878	1	0.655979	0.501618	0.985095	0.371345	0.0757264	0.000170909	up regulate	1
OAF	0.999947	0.994318	0.957129	0.98968	0.997572	0.972354	0.176789	0.0593518	0.0445881	0.00166579	0.347988	0.976243	0.985095	0.388728	0.79105	0.00130225	up regulate	1
LOC534181 /// NT5C3A	0.921148	0.994318	0.899946	0.994793	0.927451	0.972354	0.0538214	0.044	0.00433051	0.00519223	0.347124	0.568963	0.985095	0.277731	0.358323	0.000106838	up regulate	1
NOS2	0.999947	0.994318	0.894789	0.16302	0.0535	0.0448333	0.049	0.044	0.999994	0.000379048	0.996919	0.843372	0.313424	0.286253	0.174887	1.81161e-18	up regulate	1
NLRC5	0.999947	0.994318	0.857691	0.98968	0.370218	0.459808	0.0521953	0.044	0.0053892	0.000282696	0.996919	0.394105	0.985095	0.293075	0.178216	7.87402e-06	up regulate	1
NFKBID	0.999947	0.994318	0.911247	0.0475	0.997572	0.972354	0.243031	0.097838	0.00448429	0.0284112	0.996919	0.887554	0.985095	0.36615	0.128172	0.00181944	up regulate	1
NFKB1	0.999947	0.994318	0.857691	0.98968	0.0535	0.0448333	0.0568511	0.046439	0.00524565	0.000301193	0.648713	0.659534	0.181511	0.302573	0.0864856	6.75676e-06	up regulate	1
NFATC1	0.877478	0.994318	0.872596	0.899052	0.0535	0.505181	0.0944737	0.079639	0.999994	0.00411059	0.82294	0.927557	0.985095	0.495048	0.101476	0.000285285	up regulate	1
NDUFV2	0.999947	0.994318	0.957129	0.98968	0.997572	0.972354	0.958435	0.102704	0.00867769	0.000226415	0.884722	0.987183	0.985095	0.286253	0.116076	0.00100447	up regulate	1
NCOA7	0.999947	0.994318	0.911247	0.98968	0.899566	0.972354	0.0679706	0.0706287	0.023008	9.44976e-05	0.996919	0.932205	0.985095	0.276823	0.142851	0.000185053	up regulate	1
NAMPT	0.999947	0.994318	0.924949	0.98968	0.807964	0.380083	0.0501842	0.044	0.00481154	0.636212	0.996919	0.709318	0.985095	0.999692	0.112537	0.000826744	up regulate	1
MTHFS	0.999947	0.994318	0.957547	0.98968	0.997572	0.972354	0.168529	0.1204	0.0064008	0.00376527	0.605904	0.938352	0.985095	0.331421	0.220244	0.00325534	up regulate	1
MTHFD2	0.498016	0.994318	0.889597	0.98968	0.997572	0.972354	0.143415	0.0912895	0.00448429	1	0.566224	0.987183	0.985095	0.999692	0.278396	0.00241429	up regulate	1
MPEG1	0.999947	0.994318	0.95777	0.891478	0.997572	0.972354	0.239541	0.999611	0.00529759	4.2735e-05	0.386217	0.987183	0.985095	0.304582	0.0890024	0.0022283	up regulate	1
MOCOS	0.999947	0.994318	0.897506	0.98968	0.997572	0.972354	0.999681	0.0872152	0.00424107	0.0279553	0.996919	0.930764	0.985095	0.279627	0.0725394	0.000301493	up regulate	1
MLKL	0.97345	0.994318	0.947057	0.98968	0.542608	0.941244	0.0715	0.093777	0.00587531	4.2735e-05	0.677148	0.920829	0.985095	0.330472	0.136955	0.00167481	up regulate	1
MITD1	0.999947	0.994318	0.865561	0.98968	0.997572	0.972354	0.0567922	0.0445952	0.00494159	0.136865	0.996919	0.709318	0.985095	0.417197	0.110825	0.003918	up regulate	1
MIR221	0.999947	0.994318	0.957129	0.98968	0.272887	0.972354	0.237377	0.0912895	0.00639761	0.000345401	0.677148	0.958799	0.985095	0.360508	0.0745205	0.000213816	up regulate	1
SMIM3	0.999947	0.994318	0.957129	0.98968	0.997572	0.972354	0.158873	0.109495	0.00500804	3.94737e-05	0.811706	0.938352	0.985095	0.311635	0.123141	0.00143241	up regulate	1
MFHAS1	0.999947	0.994318	0.957129	0.98968	0.885869	0.972354	0.999681	0.11786	0.00424107	0.015819	0.956561	0.891083	0.985095	0.286253	0.105573	0.00121849	up regulate	1
MAP7D1	0.999947	0.994318	0.857691	0.98968	0.569246	0.972354	0.105627	0.116442	0.0426094	0.00133974	0.83535	0.76031	0.985095	0.999692	0.88554	0.00138687	up regulate	1
MANF	0.999947	0.994318	0.957129	0.98968	0.997572	0.972354	0.156536	0.0546648	0.0178305	5.92885e-06	0.841934	0.986294	0.985095	0.253797	0.0901855	0.000129032	up regulate	1
MAFF	0.999947	0.994318	0.957129	0.0702778	0.0556556	0.444274	0.113786	0.0959417	0.00477866	0.013808	0.996919	0.891216	0.374923	0.999692	0.999933	7.87402e-06	up regulate	1
LTF	0.999947	0.994318	0.857691	0.98968	0.756271	0.17748	0.049	0.046439	0.00535779	0.00193086	0.996919	0.515039	0.0804821	0.448181	0.105686	6.75676e-06	up regulate	1
LTB	0.999947	0.994318	0.857691	0.603773	0.307486	0.124476	0.0504754	0.0481667	0.00547235	5.89826e-19	0.551422	0.394105	0.23843	0.276823	0.105993	6.75676e-06	up regulate	1
LRRC8E	0.999947	0.994318	0.894789	0.98968	0.997572	0.972354	0.194521	0.141504	0.00668974	4.2735e-05	0.996919	0.987183	0.985095	0.314928	0.0644258	0.00378456	up regulate	1
LRRC8D	0.999947	0.994318	0.857691	0.994793	0.997572	0.972367	0.999681	0.126291	0.00411842	0.0167534	0.996919	0.987183	0.985095	0.263956	0.062	0.00206878	up regulate	1
LOC790042 /// WARS	0.540341	0.994318	0.920632	0.98968	0.997572	0.972354	0.0680777	0.126291	0.00406687	0.927335	0.996919	0.549838	0.985095	0.382811	0.1059	0.000512228	up regulate	1
LOC784888	0.999947	0.994318	0.857691	0.98968	0.997572	0.972354	0.140668	0.999611	0.00457822	0.0276896	0.996919	0.987183	0.985095	0.314928	0.0912884	0.00380323	up regulate	1
LOC618733 /// TAP2	0.999947	0.994318	0.857691	0.98968	0.997572	0.972354	0.0865	0.052689	0.00424107	0.626408	0.996919	0.395428	0.985095	0.546124	0.150748	0.00429645	up regulate	1
LOC512672	0.999947	0.994318	0.866788	0.991588	0.997572	0.300936	0.0511429	0.044	0.0111714	9.15751e-06	0.808972	0.394105	0.725322	0.3527	0.122617	1.42857e-05	up regulate	1
LOC101902972	0.978152	0.994318	0.857691	0.98968	0.997572	0.972354	0.118064	0.107936	0.0589843	0.004206	0.996919	0.679855	0.985095	0.286253	0.10027	0.0006725	up regulate	1
RTP4	0.999947	0.994318	0.884825	0.98968	0.0969711	0.06175	0.049	0.046439	0.0410258	0.00362594	0.996919	0.394105	0.785103	0.386109	0.119366	7.87402e-06	up regulate	1
LOC100848538	0.999947	0.994318	0.957129	0.98968	0.997572	0.972354	0.68697	0.142439	0.00416216	0.00682007	0.88952	0.938352	0.985095	0.286077	0.0923665	0.00464461	up regulate	1
LOC100847724	0.999947	0.994318	0.957129	0.98968	0.997572	0.972354	0.172546	0.0591613	0.0515764	5.89826e-19	0.314087	0.470948	0.985095	0.286253	0.0642561	0.000129032	up regulate	1
FAM110C	0.999947	0.994318	0.911958	0.98968	0.997572	0.972354	0.474856	0.114606	0.0138102	9.2233e-05	0.996919	0.987183	0.985095	0.285382	0.0864662	0.00102116	up regulate	1
LOC100336669 /// LOC104968613	0.999947	0.994318	0.911247	0.98968	0.417031	0.4817	0.049	0.044	0.00424107	0.00532212	0.841934	0.40608	0.985095	0.314928	0.102376	2.63158e-05	up regulate	1
LOC100296618	0.999947	0.994318	0.894789	0.98968	0.997572	0.972354	0.186701	0.0736324	0.00516254	5.92885e-06	0.0945	0.394105	0.636547	0.280685	0.0927318	8.29493e-05	up regulate	1
IFIT1	0.999947	0.994318	0.866788	0.98968	0.0545976	0.0448333	0.049	0.0501818	0.00406687	0.0232857	0.996919	0.470948	0.794372	0.275584	0.0983102	7.87402e-06	up regulate	1
LGMN	0.957921	0.994318	0.964972	0.98968	0.997572	0.972354	0.999681	0.290515	0.00406687	0.0188989	0.41174	0.987183	0.985095	0.272487	0.112537	0.000826744	up regulate	1
LGALS9	0.999947	0.994318	0.857691	0.98968	0.997572	0.972354	0.0499091	0.0471429	0.0117276	4.2735e-05	0.715638	0.394105	0.985095	0.272557	0.108928	2.0979e-05	up regulate	1
LBP	0.999947	0.994318	0.898238	0.98968	0.997572	0.972354	0.215079	0.999611	0.00324324	0.00997767	0.996919	0.987183	0.985095	0.233362	0.058	0.00392754	up regulate	1
LAP3	0.999947	0.994318	0.957129	0.98968	0.997572	0.972354	0.0696487	0.0463026	0.00416216	0.0422508	0.996919	0.394105	0.985095	0.361042	0.181617	0.000211149	up regulate	1
KPNA3	0.999947	0.994318	0.984554	0.98968	0.997572	0.972354	0.348421	0.115369	0.032191	0.000268763	0.996919	0.987183	0.985095	0.280685	0.104937	0.00105714	up regulate	1
KLF10	0.999947	0.994318	0.894789	0.999731	0.997572	0.972354	0.999681	0.999611	0.00457484	0.0296647	0.996919	0.831589	0.985095	0.468522	0.0652917	0.00338027	up regulate	1
KIAA1147	0.999947	0.994318	0.964538	0.948481	0.997572	0.972354	0.999681	0.125571	0.011137	0.00218904	0.996919	0.987183	0.985095	0.314928	0.122118	0.00447796	up regulate	1
KCNJ15	0.290295	0.994318	0.957129	0.98968	0.997572	0.972354	0.999681	0.999611	0.00430901	0.0745079	0.996919	0.798327	0.736619	0.999692	0.0766942	0.00118671	up regulate	1
ITGA2	0.999947	0.994318	0.957129	0.31788	0.069019	0.972354	0.210096	0.0815648	0.00632409	0.000162252	0.996919	0.987183	0.985095	0.325927	0.0689796	7.87402e-06	up regulate	1
ISG20	0.847284	0.994318	0.894789	0.98968	0.207539	0.348351	0.049	0.044	0.00775397	0.000693522	0.859747	0.470948	0.985095	0.479483	0.0908538	5.64516e-05	up regulate	1
IL6	0.832638	0.994318	0.872596	0.0475	0.0535	0.08448	0.049	0.044	0.00506848	0.000617496	0.615053	0.431163	0.260144	0.275584	0.120888	1.81161e-18	up regulate	1
IL1A	0.910376	0.994318	0.857691	0.0475	0.0535	0.0464844	0.0495921	0.0477838	0.0178589	0.00278391	0.615053	0.568963	0.0802407	0.397002	0.780102	1.81161e-18	up regulate	1
IKBKE	0.999947	0.994318	0.857691	0.98968	0.166926	0.0661848	0.0501842	0.044	0.0356582	2.14521e-05	0.502354	0.394105	0.273412	0.423226	0.0642561	1.81161e-18	up regulate	1
IKBKB	0.999947	0.994318	0.857691	0.98968	0.371139	0.972354	0.293685	0.100482	0.0245551	0.00172317	0.996919	0.927184	0.985095	0.566065	0.122929	0.00142216	up regulate	1
IGFBP3	0.999947	0.994318	0.943418	0.98968	0.809462	0.914281	0.0541238	0.044	0.00494371	0.00527767	0.996919	0.394105	0.985095	0.767242	0.952701	6.75676e-06	up regulate	1
IFITM3 /// IFITM3 /// LOC786073	0.999947	0.994318	0.924949	0.98968	0.997572	0.972354	0.113915	0.102074	0.00505458	2.35849e-06	0.809572	0.814127	0.985095	0.286253	0.0813694	0.000448571	up regulate	1
IFIH1	0.878217	0.994318	0.865561	0.98968	0.292387	0.146108	0.049	0.0456529	0.0040784	0.0198825	0.996919	0.394105	0.985095	0.44467	0.0890024	7.87402e-06	up regulate	1
IFI6	0.999947	0.994318	0.866788	0.98968	0.929925	0.699662	0.0499091	0.0546849	0.0239622	0.000152125	0.553047	0.444025	0.985095	0.304659	0.0878983	8.94495e-05	up regulate	1
IFI44 /// LOC781857	0.999947	0.994318	0.872596	0.98968	0.338461	0.380083	0.049	0.0506667	0.0044021	0.20565	0.996919	0.394105	0.985095	0.311635	0.119137	7.59804e-05	up regulate	1
IFI27	0.999947	0.994318	0.920185	0.98968	0.165414	0.0491528	0.0551463	0.049283	0.00480561	0.0258043	0.996919	0.709318	0.462857	0.607474	0.142538	1.77305e-05	up regulate	1
HSPA5	0.999947	0.994318	0.969788	0.98968	0.997572	0.972354	0.158189	0.999611	0.0251291	0.000617496	0.996919	0.987183	0.985095	0.279627	0.0927318	0.000691542	up regulate	1
HIF1A	0.877478	0.994318	0.957129	0.98968	0.997572	0.972354	0.190344	0.139539	0.016376	0.00137712	0.925522	0.831589	0.985095	0.288176	0.111086	0.00195617	up regulate	1
GRN	0.999947	0.994318	0.937833	0.98968	0.997572	0.972354	0.215128	0.0763856	0.00457484	0.0468755	0.875822	0.763041	0.985095	0.515141	0.145942	0.00397905	up regulate	1
GPX7	0.999947	0.994318	0.957129	0.98968	0.997572	0.972354	0.256707	0.106534	0.296928	0.00295628	0.329917	0.962865	0.985095	0.30822	0.10538	0.0026748	up regulate	1
GPX3	0.743922	0.994318	0.957129	0.98968	0.997572	0.972354	0.999681	0.999611	0.00379412	0.00564327	0.498441	0.938352	0.985095	0.999692	0.15221	0.00444882	up regulate	1
GPD2	0.999947	0.994318	0.989032	0.98968	0.997572	0.972354	0.168529	0.999611	0.00437451	0.0127741	0.996919	0.619761	0.985095	0.301382	0.0864662	0.00133943	up regulate	1
GLIPR2	0.999947	0.994318	0.957129	0.98968	0.997572	0.972354	0.999681	0.999611	0.00603802	4.21941e-06	0.612134	0.987183	0.985095	0.308435	0.0870133	0.00352985	up regulate	1
FMNL3	0.999947	0.994318	0.957129	0.98968	0.997572	0.972354	0.153041	0.0733103	0.0053892	0.000255624	0.488955	0.821266	0.985095	0.312041	0.200047	0.00100447	up regulate	1
FLRT2	0.999947	0.994318	0.947057	0.98968	0.997572	0.972354	0.0850211	0.0655315	0.00492165	0.0320334	0.615053	0.938352	0.985095	0.789021	0.475713	0.00364264	up regulate	1
FHDC1	0.999947	0.994318	0.857691	0.835501	0.0731632	0.972354	0.140617	0.111666	0.0490658	0.00105766	0.996919	0.709318	0.985095	0.366049	0.220244	0.000826744	up regulate	1
FBXO33	0.999947	0.994318	0.857691	0.98968	0.0841321	0.747761	0.049	0.044	0.0203238	0.000537906	0.996919	0.746939	0.985095	0.396076	0.23032	0.000128049	up regulate	1
FAS	0.839088	0.994318	0.901044	0.770393	0.0594412	0.402808	0.054	0.0453043	0.00612796	0.00154398	0.947784	0.782191	0.788455	0.507477	0.27043	6.75676e-06	up regulate	1
FAM103A1	0.999947	0.994318	0.866788	0.98968	0.597947	0.972354	0.264691	0.129356	0.00437451	0.130619	0.996919	0.931002	0.985095	0.360004	0.0644258	0.00445793	up regulate	1
ERRFI1	0.80875	0.994318	0.857691	0.98968	0.997572	0.972354	0.106432	0.0478095	0.00406687	0.0248037	0.996919	0.887554	0.985095	0.714878	0.0644258	5.64516e-05	up regulate	1
ERAP2	0.999947	0.994318	0.857691	0.98968	0.997572	0.972354	0.0831606	0.0988168	0.00492165	0.0630019	0.996919	0.68472	0.985095	0.528109	0.148028	0.000742169	up regulate	1
EMP3	0.999947	0.994318	0.958757	0.98968	0.997572	0.972354	0.190344	0.20772	0.0110338	0.0020245	0.349358	0.987183	0.995634	0.411233	0.154646	0.00481929	up regulate	1
ELMO2	0.849566	0.994318	0.901044	0.98968	0.997572	0.520984	0.0538214	0.044	0.0130497	0.00389606	0.996919	0.617723	0.985095	0.999692	0.177748	0.000393586	up regulate	1
AGO2	0.999947	0.994318	0.957129	0.98968	0.997572	0.972354	0.191054	0.0523072	0.00505771	0.000916406	0.996919	0.922101	0.985095	0.349896	0.0934332	0.00204787	up regulate	1
EFHD2	0.999947	0.994318	0.857691	0.98968	0.887741	0.730547	0.0749426	0.0544749	0.00518736	0.000208861	0.996919	0.784353	0.985095	0.393056	0.256156	0.00168574	up regulate	1
ECM1	0.999947	0.994318	0.959751	0.98968	0.997572	0.972354	0.62558	0.1204	0.00794853	4.21941e-06	0.226572	0.912158	0.985095	0.275584	0.0714053	0.000122951	up regulate	1
DNAJC3	0.999947	0.994318	0.957129	0.98968	0.997572	0.972354	0.171943	0.0708489	0.00486863	0.0910864	0.821736	0.922101	0.985095	0.440421	0.109594	0.00210946	up regulate	1
DNAJB1	0.999947	0.994318	0.947057	0.05776	0.0535	0.493949	0.155222	0.0634286	0.00548034	0.00167787	0.996919	0.899431	0.374923	0.999692	0.0686667	7.87402e-06	up regulate	1
DKK1	0.882763	0.994318	0.857691	0.98968	0.999785	0.114236	0.0818626	0.0476111	0.00443254	0.103952	0.998783	0.987183	0.985095	0.276823	0.0981402	0.000187279	up regulate	1
DENND5A	0.999947	0.994318	0.894973	0.98968	0.0898103	0.972354	0.206898	0.0921078	0.0119473	9.15751e-06	0.996919	0.831589	0.985095	0.298635	0.116966	0.00105714	up regulate	1
DEFB1	0.999947	0.994318	0.911247	0.955967	0.997572	0.972354	0.181981	0.166884	0.00782501	0.00105556	0.349358	0.568963	0.985095	0.279627	0.0839504	0.000284848	up regulate	1
DDX58	0.999947	0.994318	0.894789	0.98968	0.620467	0.325038	0.0499091	0.0562525	0.00495547	0.631804	0.996919	0.394105	0.985095	0.39412	0.847327	3.91566e-05	up regulate	1
CYLD	0.999947	0.994318	0.865561	0.98968	0.131986	0.29668	0.0659697	0.0501818	0.00484622	0.119924	0.996919	0.788858	0.985095	0.560168	0.135386	2.33333e-05	up regulate	1
CYCS	0.999947	0.994318	0.957129	0.98968	0.997572	0.972354	0.333001	0.103052	0.00552564	9.55189e-05	0.996919	0.987183	0.985095	0.308435	0.136347	0.00272132	up regulate	1
CXCL3	0.759235	0.994318	0.857691	0.0475	0.0535	0.043	0.049	0.0478095	0.0326319	0.000537906	0.990165	0.519084	0.056	0.468522	0.0878983	1.81161e-18	up regulate	1
CSTB	0.999947	0.994318	0.959751	0.98968	0.997572	0.972354	0.319391	0.109417	0.00558185	0.00235842	0.179518	0.82481	0.985095	0.314928	0.21025	0.00418732	up regulate	1
CSNK1D	0.999947	0.994318	0.764	0.98968	0.997572	0.972354	0.999681	0.116135	0.00438077	0.0572648	0.996919	0.394105	0.985095	0.999692	0.435885	0.000547872	up regulate	1
CSNK1A1	0.888947	0.994318	0.957129	0.98968	0.997572	0.972354	0.16701	0.131814	0.00462699	0.0642383	0.996919	0.874322	0.985095	0.290209	0.110129	0.00118671	up regulate	1
CSF1	0.999947	0.994318	0.865561	0.393349	0.186521	0.972354	0.293083	0.122375	0.00406687	0.0239135	0.598543	0.826046	0.985095	0.29619	0.0878983	9.27602e-05	up regulate	1
CRTC3	0.999947	0.994318	0.939549	0.991588	0.997572	0.972354	0.999681	0.137596	0.048132	0.00254118	0.996919	0.938352	0.985095	0.302522	0.111086	0.00368222	up regulate	1
CRELD2	0.999947	0.994318	0.857691	0.98968	0.997572	0.972354	0.159151	0.069	0.158428	3.85757e-05	0.828226	0.831589	0.985095	0.252471	0.0981804	0.000737923	up regulate	1
CPOX	0.999947	0.994318	0.894789	0.98968	0.179098	0.444274	0.0824962	0.044	0.0044021	0.00638238	0.996919	0.746939	0.985095	0.240362	0.0654344	7.87402e-06	up regulate	1
COX15	0.999947	0.994318	0.866788	0.999675	0.108335	0.110722	0.0508493	0.0502937	0.0168071	5.04202e-05	0.996919	0.619761	0.985095	0.341576	0.0686667	7.87402e-06	up regulate	1
CNOT6L	0.999947	0.994318	0.96906	0.98968	0.997572	0.972354	0.147056	0.137942	0.0045126	0.00600856	0.996919	0.987183	0.985095	0.382811	0.145919	0.00378456	up regulate	1
CHSY1	0.477197	0.994318	0.911247	0.98968	0.885977	0.972354	0.165627	0.132729	0.00757743	8.94608e-05	0.996919	0.958799	0.985095	0.279627	0.0934332	0.000285285	up regulate	1
CEBPD	0.477331	0.994318	0.857691	0.279944	0.0567283	0.282277	0.0643737	0.0951513	0.00406687	0.0132624	0.996919	0.470948	0.574579	0.608628	0.0766942	7.87402e-06	up regulate	1
CDKN1A	0.374408	0.994318	0.857691	0.754351	0.0720389	0.972354	0.843015	0.999611	0.00447278	0.0442603	0.149302	0.859211	0.985095	0.29619	0.143719	0.000231629	up regulate	1
CDK6	0.999947	0.994318	0.935308	0.98968	0.313438	0.972354	0.0729063	0.0638502	0.00515564	0.000567308	0.996919	0.986294	0.985095	0.463785	0.607419	0.000213816	up regulate	1
CDC42EP3	0.999947	0.994318	0.911247	0.98968	0.997572	0.972354	0.999681	0.123732	0.00506848	0.00353471	0.955998	0.891216	0.985095	0.285382	0.127306	0.0017514	up regulate	1
CD9	0.868393	0.994318	0.911247	0.98968	0.997572	0.972354	0.173025	0.139682	0.0044021	0.0545984	0.996919	0.968393	0.985095	0.391258	0.0878983	0.00417475	up regulate	1
CD83	0.999947	0.994318	0.865561	0.0951806	0.885507	0.972354	0.0619291	0.0478095	0.00445936	0.0242858	0.996919	0.912158	0.985095	0.275584	0.0775754	1.42857e-05	up regulate	1
CD82	0.97771	0.994318	0.857691	0.98968	0.997572	0.972354	0.143768	0.0942212	0.00579159	0.000257143	0.996919	0.709318	0.985095	0.308511	0.682783	0.00282588	up regulate	1
CD58	0.999947	0.994318	0.957129	0.98968	0.997572	0.972354	0.156606	0.0772875	0.00494845	0.143015	0.996919	0.875485	0.985095	0.302522	0.148028	0.00400432	up regulate	1
CCNL1	0.999947	0.994318	0.977306	0.393349	0.391022	0.972354	0.17041	0.126489	0.00499355	0.00961404	0.996919	0.962865	0.985095	0.286077	0.0738589	0.000480663	up regulate	1
CCL5	0.999947	0.994318	0.866788	0.0933286	0.0535	0.043	0.049	0.044	0.00765377	1.03806e-05	0.996919	0.394105	0.130556	0.240362	0.483826	1.81161e-18	up regulate	1
CCL20	0.78489	0.994318	0.865561	0.0475	0.0535	0.043	0.049	0.044	0.00547249	0.000540323	0.821736	0.568963	0.056	0.233362	0.122302	1.81161e-18	up regulate	1
CCDC82	0.999947	0.994318	0.957129	0.994793	0.997572	0.972354	0.0628462	0.0445952	0.00480561	1	0.996919	0.746939	0.985095	0.999692	0.0902331	0.00302882	up regulate	1
CCDC6	0.999947	0.994318	0.857691	0.98968	0.997572	0.972354	0.0683891	0.0463026	0.00451783	1	0.996919	0.859211	0.985095	0.999692	0.0885376	0.000209898	up regulate	1
CASP7	0.999947	0.994318	0.857691	0.98968	0.0693198	0.0878627	0.049	0.044	0.00437451	0.0337691	0.325258	0.568963	0.793032	0.390005	0.0725402	1.81161e-18	up regulate	1
C4BPA /// LOC786248	0.999947	0.994318	0.957129	0.705086	0.997572	0.972354	0.999681	0.999611	0.00392169	0.0145511	0.0233824	0.987183	0.985095	0.262636	0.0641552	4.67836e-05	up regulate	1
TPD52L1	0.999996	0.874997	0.999377	1	0.75736	0.796327	0.0710603	0.0865827	0.00885852	0.000111111	0.94541	0.925227	0.823624	0.535056	0.329193	0.00429902	Down regulate	1
TM7SF2	0.970592	0.853295	0.999377	0.915532	0.794061	0.886596	0.0710603	0.0865827	0.00885852	0.00155808	0.94541	0.903013	0.854459	0.535056	0.358442	0.00278689	Down regulate	1
TEX261	0.999996	0.9253	0.999377	0.934794	0.759646	0.886596	0.0710603	0.0865827	0.0100993	0.000864286	0.947102	0.837328	0.823624	0.543165	0.338522	0.0025	Down regulate	1
TBC1D24	0.402687	0.97177	0.999377	0.992384	0.940459	1	1	1	0.00885852	0.000713178	0.94541	0.999847	0.998267	0.535056	0.329193	0.0025	Down regulate	1
SREBF1	0.802752	0.950946	0.999377	0.798964	0.75736	0.796327	0.0710603	0.0865827	0.00885852	0.000186047	0.94541	0.999847	0.831889	0.535056	0.996987	0.00381395	Down regulate	1
SLC7A5	0.999996	0.846612	0.999377	0.801325	0.75736	0.796327	0.0710603	0.0867227	0.00885852	0.000206897	0.951953	0.884465	0.823624	0.535056	0.521224	0.00421809	Down regulate	1
SLC34A2	0.999996	0.886796	0.999377	0.993613	0.75736	0.796327	0.7407	0.587238	0.00885852	0.000521053	0.94541	0.973377	0.823624	0.535056	0.329193	0.0025	Down regulate	1
SLC1A4	0.999996	0.873965	0.999377	0.814505	0.780094	0.796327	0.0710603	0.907458	0.0228845	0.000227273	0.991247	0.837328	0.823624	0.535056	0.787476	0.00436905	Down regulate	1
SH3BP4	0.915721	0.947625	0.999377	0.798964	0.75736	0.796327	0.0710603	1	0.00885852	0.00223214	0.94541	0.924651	0.823624	0.535056	0.329193	0.00436905	Down regulate	1
SEC62	0.531545	0.998933	0.999377	0.798964	0.75736	0.796327	0.181085	0.0865827	0.0144992	0.0049497	0.949576	0.999847	0.936938	0.535056	0.351993	0.00457752	Down regulate	1
RYR3	0.999996	0.981228	0.999377	0.798964	0.927488	0.896129	1	0.767748	0.00885852	0.000197917	0.94541	0.87349	0.991312	0.535056	0.351612	0.00278689	Down regulate	1
RPP14	0.999996	0.844185	0.999377	0.869901	0.772083	0.81702	0.0710603	0.0874777	0.0148344	0.000505319	0.94541	0.837328	0.823624	0.535056	0.351612	0.00419318	Down regulate	1
RIMKLB	0.996692	0.862178	0.999377	0.798964	0.75736	0.796327	0.0710603	0.0865827	0.235262	0.0049497	0.94541	0.920411	0.823624	0.535056	1	0.0025	Down regulate	1
PPM1K	0.86036	0.898103	0.999377	0.798964	0.75736	0.796327	0.121562	0.882176	0.00885852	5.63611e-18	0.946876	0.945554	0.823624	0.535056	0.329193	0.0026875	Down regulate	1
PLLP	0.999996	0.859507	0.999377	0.869283	0.855395	0.796327	0.0710603	0.0865827	1	0.00122701	0.94541	0.935171	0.823624	0.535056	1	0.00278689	Down regulate	1
PLEKHH3	0.473332	0.844185	0.999377	0.798964	0.650225	0.796327	0.0710603	0.106549	0.0333921	0.00281548	0.947988	0.871361	0.823624	0.536936	1	0.00278689	Down regulate	1
PALMD	0.961236	0.899899	0.999377	0.798964	0.650225	0.796327	0.0710603	0.0865827	0.0113506	0.00148677	0.94541	0.869479	0.823624	0.535056	0.897401	0.002	Down regulate	1
OSBPL1A	0.808137	0.96529	0.999377	0.798964	0.783696	0.825767	0.0710603	0.0865827	0.00885852	0.00106832	0.947988	0.886381	0.858989	0.535056	0.406119	0.00338667	Down regulate	1
NR3C2	0.862429	0.906923	0.999377	0.835499	0.953249	0.927183	1	0.0865827	0.00885852	0.00204167	0.94541	0.957329	0.823624	0.571641	0.332104	0.00472137	Down regulate	1
LOC616014	0.999996	0.901134	0.999377	0.798964	0.75736	0.943403	0.15614	0.945209	0.00885852	5.63611e-18	0.94541	0.999847	0.864475	0.535056	0.329193	0.00278689	Down regulate	1
LOC104968518	0.955777	0.899263	0.999377	0.798964	0.75736	0.814896	0.0710603	0.0865827	0.0114354	0.000740458	0.94541	0.855457	0.823624	0.535056	0.377439	0.00381395	Down regulate	1
LOC100847542	0.999996	0.886796	0.999377	0.798964	0.75736	0.796327	0.0710603	0.0865827	0.0532558	0.00412255	0.949576	0.837328	0.823624	0.535056	1	0.00436905	Down regulate	1
KRT19	0.786532	0.888203	0.999377	0.841397	0.75736	0.796327	0.0710603	0.0865827	0.104928	0.000560606	0.94541	0.868861	0.823624	0.535056	1	0.00436905	Down regulate	1
KRT10 /// LOC100138974	0.999996	0.844185	0.999377	0.798964	0.75736	0.796327	0.0710603	0.0865827	0.0390022	0.000231343	0.979193	0.837328	0.823624	0.535056	0.714234	0.00436905	Down regulate	1
IDI1	0.953492	0.888203	0.999377	0.798964	0.75736	0.796327	0.0710603	0.0865827	0.0134526	0.000206897	0.94541	0.861045	0.823624	0.535056	1	0.00272619	Down regulate	1
HPGD	0.674805	0.968711	0.999377	0.80673	0.762984	0.898248	0.191653	0.0865827	0.00885852	0.0040149	0.94541	0.853039	0.87791	0.535056	0.351612	0.00348718	Down regulate	1
HLF	0.838916	0.949831	0.999377	0.798964	0.899873	0.796327	0.0710603	0.0865827	0.00885852	0.000111111	0.94541	0.837328	0.823624	0.535056	0.329193	0.00225	Down regulate	1
HABP4	0.421903	0.947625	0.999377	0.798964	0.75736	0.796327	0.0710603	0.0865827	0.152487	0.000246377	0.94541	0.907135	0.823624	0.535056	1	0.00278689	Down regulate	1
H1FX	0.873468	0.844185	0.999377	0.798964	0.75736	0.796327	0.0710603	0.0865827	1	0.00127528	0.979219	0.837328	0.823624	0.535056	1	0.00381395	Down regulate	1
H1F0	0.999996	0.974148	0.999377	0.798964	0.75736	0.796327	0.0710603	0.0865827	0.0124925	5e-05	0.94541	0.908164	0.823624	0.535056	0.329193	0.00421809	Down regulate	1
GPAM	0.953492	0.910473	0.999377	0.798964	0.75736	0.796327	0.0710603	0.0865827	0.00885852	5.63611e-18	0.94541	0.837328	0.823624	0.541975	0.392462	0.00225	Down regulate	1
GBGT1 /// LOC100852185	0.999996	0.845976	0.999377	1	0.904577	0.796327	0.0710603	0.0865827	0.00916243	0.00347464	0.958214	0.999847	0.823624	0.535056	0.338522	0.00302857	Down regulate	1
FASN	0.82541	0.886796	0.999377	0.798964	0.75736	0.796327	0.0848296	0.0865827	0.00885852	5.63611e-18	0.94541	0.837328	0.823624	0.535056	0.329193	0.00436905	Down regulate	1
EPHX1	0.961365	0.89904	0.999377	0.825126	0.764967	0.836814	0.0710603	0.0865827	0.052151	0.0049497	0.94541	0.907135	0.846397	0.535056	1	0.00375309	Down regulate	1
EFNA5	0.877846	0.902222	0.999377	0.817962	0.864995	0.796327	0.0710603	0.0865827	0.0115121	0.00153608	0.94541	0.927501	0.849301	0.535056	1	0.00337671	Down regulate	1
EFHD1	0.98902	0.853295	0.999377	0.818335	0.780094	0.796327	0.0710603	0.0865827	0.00885852	0.00120882	0.94541	0.925641	0.823624	0.535056	0.329193	0.0025	Down regulate	1
EFHC1	0.907354	0.936151	0.999377	0.920042	0.76571	0.796327	0.0783143	0.0865827	0.00885852	0.000453488	0.951953	0.837328	0.823624	0.535056	0.329193	0.0025	Down regulate	1
ECH1	0.746391	0.88022	0.999377	0.822459	0.802907	0.848271	0.0710603	0.0865827	0.00885852	0.00272653	0.94541	0.847949	0.835246	0.59604	0.919065	0.00251282	Down regulate	1
DIRAS3	0.999996	0.877652	0.999377	0.798964	0.75736	0.796327	0.0710603	0.0865827	0.00885852	0.00160804	0.94541	0.837328	0.823624	0.535056	0.435218	0.0025	Down regulate	1
DHRS3	0.985546	0.902222	0.999377	0.890322	0.864813	0.796733	0.0710603	0.0865827	0.00930586	0.00032	0.94541	0.999847	0.823624	0.535056	0.918166	0.00278689	Down regulate	1
CREB3L1	0.999996	0.893843	0.999377	0.835499	0.787505	0.882387	0.0710603	0.0871109	0.00885852	0.000206897	1	0.999847	0.823624	0.535056	0.351612	0.00278689	Down regulate	1
CPEB4	0.402687	0.99725	0.999377	0.878642	0.75736	0.796327	0.0710603	0.59639	0.00885852	0.000604348	0.949576	0.999847	0.823624	0.535056	0.332104	0.00278689	Down regulate	1
COBLL1	0.999996	0.867296	0.999377	0.798964	0.75736	0.796327	0.0710603	0.0865827	0.00885852	0.000227273	0.951953	0.837328	0.828979	0.535056	0.332104	0.00278689	Down regulate	1
CLSTN1	0.691023	0.844185	0.999377	0.822459	0.75736	0.81702	0.0710603	0.136887	0.00885852	0.000604348	0.979193	0.999847	0.823624	0.535056	0.329193	0.00278689	Down regulate	1
CLMN	0.72049	0.923106	0.999377	0.993597	0.883519	0.823193	0.84782	0.0865827	0.00885852	0.00229295	0.94541	0.857102	0.893199	0.535056	0.329193	0.00472137	Down regulate	1
CIDEA /// LOC100336584	0.997125	0.88022	0.999377	0.877926	0.75736	0.796327	1	0.0865827	0.00885852	0.000111111	0.951953	0.907135	0.823624	0.535056	0.351612	0.00432524	Down regulate	1
CDCA7L	0.999996	0.953614	0.999377	0.869283	0.75736	0.796327	0.0710603	0.0865827	0.264587	0.00245745	0.94541	0.999847	0.823624	0.535056	0.881749	0.00251282	Down regulate	1
CAPRIN2	0.999996	0.968111	0.999377	0.798964	0.75736	0.796327	0.0710603	0.0865827	0.0673164	0.000887324	0.955809	0.939017	0.898549	0.535056	0.602761	0.00278689	Down regulate	1
C18H16ORF87	0.987796	0.974148	0.999377	0.798964	0.75736	0.799724	0.0710603	0.0865827	0.00885852	0.000600962	0.94541	0.999847	0.876139	0.535056	1	0.00429902	Down regulate	1
ATRAID	0.999996	0.89893	0.999377	0.798964	0.759646	0.796327	0.0710603	0.0865827	0.0106214	0.00148677	0.951953	0.837328	0.829204	0.535056	1	0.00436905	Down regulate	1
BCKDHA	0.999996	0.925805	0.999377	0.838304	0.772083	0.838543	0.352358	0.0865827	0.00885852	0.000111111	0.948704	0.994041	0.84773	0.535056	0.332104	0.00457752	Down regulate	1
ARL4A	0.992617	0.982612	0.999377	0.600542	0.75736	0.796327	0.0710603	0.0865827	0.0101409	0.00214516	0.94541	0.837328	0.823624	0.535056	1	0.0025	Down regulate	1
ARHGAP19	0.996692	0.867296	0.999377	0.931525	0.757915	0.796327	0.0710603	0.0865827	0.0101409	0.000405063	0.94541	0.917572	0.823624	0.592322	1	0.00479496	Down regulate	1
AQP3	0.980253	0.885102	0.999377	0.898332	0.759646	0.796327	0.0710603	0.0865827	0.00885852	0.000217742	0.951953	0.837328	0.823624	0.535056	0.351612	0.00278689	Down regulate	1
ALOX15	0.402687	0.93457	0.999377	0.798964	0.907725	0.802196	1	1	0.00885852	0.000111111	0.959511	0.999847	0.841689	0.535056	0.329193	0.00302857	Down regulate	1
ADSSL1 /// LOC101908640	0.996692	0.872838	0.999377	1	0.75736	0.799703	0.0710603	0.856196	0.00885852	0.00398161	0.94541	0.839819	0.823624	0.535056	0.332104	0.00251282	Down regulate	1
ADHFE1	0.999996	0.89876	0.999377	0.958694	0.784138	0.796327	0.0710603	0.0865827	0.00906542	0.00065873	0.949576	0.893327	0.823624	0.535056	1	0.0025	Down regulate	1
ACOX2	0.98902	0.96529	0.999377	0.8049	0.75736	0.799703	0.0710603	0.0865827	1	0.00232969	0.94541	0.999847	0.891392	0.535056	0.351993	0.00302857	Down regulate	1
C1H3ORF38	0.987019	0.994318	0.95777	0.98968	0.997572	0.972354	0.0782742	0.0463026	0.00424107	0.00179572	0.996919	0.877318	0.985095	0.359281	0.0864662	7.59804e-05	up regulate	2
C10H15ORF48	0.999947	0.994318	0.894789	0.98277	0.143552	0.1205	0.0499091	0.0449804	0.00406687	5.89826e-19	0.743085	0.766688	0.785103	0.240362	0.0644258	1.81161e-18	up regulate	2
BOLA /// BOLA-A	0.866938	0.994318	0.939549	0.98968	0.997572	0.972354	0.0504754	0.0478095	0.00418267	0.00016849	0.821226	0.924306	0.984805	0.240362	0.427055	7.87402e-06	up regulate	2
BOLA /// BOLA /// BOLA-A	0.957921	0.994318	0.935293	0.98968	0.997572	0.972354	0.0541238	0.0727994	0.00392169	1.03806e-05	0.962594	0.875485	0.985095	0.272487	0.212239	8.29493e-05	up regulate	2
BIRC3	0.974214	0.994318	0.911247	0.0475	0.0535	0.0448333	0.049	0.044	0.00406687	5.89826e-19	0.956056	0.655201	0.137025	0.250548	0.0731893	1.81161e-18	up regulate	2
BCL3	0.80875	0.994318	0.857691	0.15301	0.069019	0.972354	0.999681	0.999611	0.0045126	0.00146212	0.996919	0.943284	0.985095	0.297698	0.713719	0.00163498	up regulate	2
BCL2A1	0.999947	0.994318	0.857691	0.238932	0.0535	0.0575625	0.049	0.0478095	0.00356897	5.89826e-19	0.349358	0.478466	0.616199	0.233362	0.0703855	1.81161e-18	up regulate	2
BASP1	0.999947	0.994318	0.957129	0.98968	0.997572	0.972354	0.999681	0.13682	0.00350704	5.89826e-19	0.41174	0.95803	0.985095	0.299611	0.0634167	0.00182044	up regulate	2
BAG3	0.999947	0.994318	0.857691	0.98968	0.997572	0.972354	0.999681	0.0908787	0.0045126	0.00144	0.894341	0.703598	0.985095	0.475753	0.0644258	0.000209898	up regulate	2
BACE2	0.999947	0.994318	0.857691	0.98968	0.815735	0.291773	0.0680777	0.0655564	0.00406579	5.89826e-19	0.325258	0.513306	0.0656944	0.286253	0.0741414	7.87402e-06	up regulate	2
ATXN3	0.999947	0.994318	0.964572	0.98968	0.997572	0.972354	0.0560312	0.049283	0.00381148	0.00143568	0.996919	0.869704	0.985095	0.259281	0.145942	3.125e-05	up regulate	2
ARRDC2	0.540341	0.994318	0.957129	0.118702	0.0605088	0.0714687	0.0504754	0.044	0.00462699	9.15751e-06	0.996919	0.814127	0.550714	0.480557	0.0908538	1.81161e-18	up regulate	2
ARRB1	0.999947	0.994318	0.920185	0.919661	0.598195	0.730547	0.107692	0.0736324	0.00381148	0.000586806	0.996919	0.710993	0.985095	0.276823	0.111858	0.000138462	up regulate	2
ARHGEF2	0.999947	0.994318	0.860532	0.98968	0.0722391	0.972354	0.54799	0.999611	0.00424556	2.21519e-05	0.431767	0.962029	0.985095	0.286253	0.0902331	0.000565274	up regulate	2
ARG2	0.89733	0.994318	0.957129	0.98968	0.839397	0.972354	0.113953	0.0514919	0.00395745	0.000110345	0.996919	0.987183	0.985095	0.253797	0.0741414	2.33333e-05	up regulate	2
ARF4 /// DENND6A /// LOC101903806	0.999947	0.994318	0.922104	0.98968	0.997572	0.972354	0.239541	0.110667	0.00379412	0.000104651	0.88738	0.987183	0.985095	0.275584	0.0648344	0.000791274	up regulate	2
APBB1IP	0.999947	0.994318	0.912871	0.98968	0.997572	0.972354	0.422492	0.999611	0.00406687	5.89826e-19	0.364388	0.912158	0.985095	0.298003	0.0793164	0.00167481	up regulate	2
AP4S1	0.999947	0.994318	0.957129	0.98968	0.266597	0.972354	0.159211	0.0507657	0.00406687	0.00115007	0.876947	0.949426	0.985095	0.318561	0.0983102	0.000248457	up regulate	2
ANTXR2	0.999947	0.994318	0.999247	0.98968	0.592251	0.972354	0.358816	0.999611	0.0044021	5.89826e-19	0.322646	0.875485	0.985095	0.3719	0.0644258	0.00236054	up regulate	2
ANKFY1	0.949389	0.994318	0.957129	0.98968	0.997572	0.972354	0.0792381	0.058877	0.00448429	0.00292785	0.996919	0.98542	0.985095	0.342209	0.122118	0.00130777	up regulate	2
AMPD2	0.999947	0.994318	0.857691	0.98968	0.0710393	0.872253	0.0912185	0.0545556	0.00350704	2.35849e-06	0.996919	0.851064	0.985095	0.233362	0.058	1.81161e-18	up regulate	2
AKIRIN2	0.999947	0.994318	0.865561	0.891478	0.137215	0.972354	0.999681	0.999611	0.0044713	5.38674e-05	0.996919	0.980926	0.985095	0.314928	0.123719	0.0044089	up regulate	2
AGPAT9	0.877868	0.994318	0.947057	0.98968	0.0556556	0.394643	0.055729	0.0478095	0.00393017	1.03806e-05	0.996919	0.912158	0.985095	0.276823	0.507418	7.87402e-06	up regulate	2
AGPAT3	0.999947	0.994318	0.866788	0.98968	0.997572	0.972354	0.999681	0.139103	0.0044021	0.000189914	0.996919	0.887554	0.985095	0.277731	0.123719	0.00408261	up regulate	2
ADAMTS4	0.999947	0.994318	0.866788	0.812739	0.0535	0.0491528	0.049	0.0453043	0.0044021	3.20122e-05	0.226572	0.394105	0.41187	0.342311	0.0964647	1.81161e-18	up regulate	2
ADA	0.999947	0.994318	0.857691	0.98968	0.997572	0.972354	0.680471	0.140172	0.0048465	0.000149321	0.92098	0.949363	0.985095	0.275584	0.0734073	0.00162667	up regulate	2
ACSL5 /// LOC100851804	0.999947	0.994318	0.894973	0.98968	0.827426	0.972354	0.142418	0.0639255	0.00349219	0.000508272	0.876214	0.912158	0.985095	0.240362	0.0878983	9.59821e-05	up regulate	2
ACP2	0.927252	0.994318	0.857691	0.890561	0.997572	0.972354	0.091451	0.0483379	0.00392169	7.43073e-05	0.996919	0.831589	0.985095	0.277731	0.0667676	6.51042e-05	up regulate	2
March3	0.999947	0.994318	0.957129	0.98968	0.377256	0.972354	0.999681	0.999611	0.00462699	0.00017756	0.349358	0.91295	0.985095	0.233362	0.50827	0.000432081	up regulate	2
ZNF281	0.999947	0.994318	0.920185	0.98968	0.997572	0.972354	0.261823	0.132729	0.00412828	6.56168e-05	0.996919	0.814127	0.985095	0.277731	0.0742601	0.000657035	up regulate	2
ZNF217	0.999947	0.994318	0.857691	0.977027	0.997572	0.972354	0.0912368	0.0620392	0.00433051	0.00279277	0.996919	0.579909	0.985095	0.479483	0.122275	0.00026	up regulate	2
ZFP36L2	0.877478	0.994318	0.957129	0.98968	0.275187	0.574255	0.0831341	0.999611	0.00406687	0.000674457	0.996919	0.831589	0.985095	0.380727	0.0899286	0.000156716	up regulate	2
ZFP36	0.2441	0.994318	0.957129	0.107175	0.997572	0.972354	0.125261	0.0559898	0.00406687	3.94737e-05	0.996919	0.938352	0.985095	0.314928	0.27925	7.87402e-06	up regulate	2
ZFAND2A	0.999947	0.994318	0.957129	0.98968	0.630697	0.972354	0.168529	0.126703	0.0044021	4.2735e-05	0.996919	0.920829	0.985095	0.277731	0.0820982	0.00100447	up regulate	2
ZCCHC6	0.999947	0.994318	0.957129	0.98968	0.973485	0.972354	0.140617	0.0595532	0.00465887	0.00171748	0.996919	0.619761	0.985095	0.49037	0.106098	0.000528226	up regulate	2
ZC3HAV1	0.999947	0.994318	0.977254	0.98968	0.458684	0.972354	0.0569079	0.0637917	0.00406687	0.00157306	0.996919	0.987183	0.985095	0.308028	0.0893274	0.000110638	up regulate	2
ZC3H12A	0.999947	0.994318	0.857691	0.0475	0.0535	0.043	0.049	0.044	0.00486863	1.03806e-05	0.226572	0.394105	0.056	0.262636	0.0839504	1.81161e-18	up regulate	2
XAF1	0.877478	0.994318	0.88866	0.98968	0.997572	0.972354	0.0504754	0.0544749	0.00344262	0.000543672	0.996919	0.394105	0.985095	0.276823	0.0642561	7.87402e-06	up regulate	2
WTAP	0.999947	0.994318	0.874645	0.994793	0.370498	0.972354	0.218115	0.079	0.00406687	5.89826e-19	0.892363	0.987183	0.985095	0.277731	0.0844473	0.000247678	up regulate	2
WDR18	0.89733	0.994318	0.894789	0.98968	0.997572	0.972354	0.999681	0.127386	0.0048465	0.000577526	0.996919	0.901826	0.985095	0.290209	0.141262	0.00309231	up regulate	2
WDFY4	0.999947	0.994318	0.933922	0.98968	0.866537	0.972354	0.999681	0.999611	0.00381148	5.89826e-19	0.375015	0.987183	0.985095	0.314928	0.092526	0.00445718	up regulate	2
VPS37C	0.999947	0.994318	0.857691	0.98968	0.997572	0.972354	0.206485	0.0718481	0.00462699	0.00446907	0.996919	0.882362	0.985095	0.512283	0.122302	0.00306279	up regulate	2
VNN2	0.968782	0.994318	0.957129	0.98968	0.997572	0.972354	0.683594	0.129035	0.00344262	5.89826e-19	0.239987	0.987183	0.985095	0.286253	0.0642561	0.00101339	up regulate	2
VMP1	0.999947	0.994318	0.866788	0.98968	0.997572	0.972354	0.673912	0.999611	0.00344262	4.21941e-06	0.315242	0.986485	0.985095	0.279627	0.0708622	0.000284848	up regulate	2
VCAM1	0.999947	0.994318	0.957129	0.98968	0.587831	0.444364	0.0519032	0.049283	0.00437451	5.44959e-05	0.347988	0.655182	0.985095	0.233362	0.137797	7.87402e-06	up regulate	2
UPP1	0.999947	0.994318	0.964972	0.98968	0.997572	0.972354	0.115151	0.0568916	0.0044021	5.89826e-19	0.799246	0.949426	0.985095	0.277731	0.191155	0.00021521	up regulate	2
UGDH	0.999947	0.994318	0.957129	0.98968	0.997572	0.972354	0.999681	0.129875	0.00369903	5.89826e-19	0.386217	0.987183	0.985095	0.233362	0.0634167	0.000213816	up regulate	2
UBA7	0.999947	0.994318	0.894789	0.98968	0.885977	0.69526	0.0561366	0.0504407	0.00437451	0.000489834	0.996919	0.394105	0.985095	0.362873	0.0812194	7.87402e-06	up regulate	2
TYROBP	0.999947	0.994318	0.957129	0.98968	0.997572	0.972354	0.999681	0.999611	0.0044021	5.89826e-19	0.184914	0.987183	0.985095	0.308028	0.0644258	0.00261129	up regulate	2
TSPAN17	0.722854	0.994318	0.957129	0.98968	0.997572	0.972354	0.999681	0.999611	0.00425441	0.000178571	0.700613	0.920829	0.985095	0.276823	0.0741414	0.00108662	up regulate	2
TRIB1	0.849566	0.994318	0.920632	0.812739	0.997572	0.972354	0.999681	0.999611	0.00395745	5.92885e-06	0.996919	0.938352	0.985095	0.240362	0.0741414	0.00254959	up regulate	2
TREM1	0.999947	0.994318	0.894973	0.98968	0.997572	0.972354	0.140733	0.756832	0.003	5.89826e-19	0.488955	0.987183	0.985095	0.296642	0.0633793	0.00100226	up regulate	2
TPMT	0.977392	0.994318	0.957129	0.98968	0.997572	0.972354	0.18187	0.431422	0.0044021	0.000729441	0.41293	0.859211	0.985095	0.279627	0.0930134	0.000466102	up regulate	2
TNIP1	0.999947	0.994318	0.894973	0.973019	0.0535	0.043	0.049	0.0449804	0.00393017	2.35849e-06	0.401893	0.542239	0.056	0.418007	0.133726	1.81161e-18	up regulate	2
TNFRSF6B	0.861749	0.994318	0.957129	0.98968	0.839397	0.778321	0.0865346	0.0565616	0.00356897	9.15751e-06	0.0100909	0.938352	0.985095	0.240362	0.141533	7.87402e-06	up regulate	2
TNFRSF1A	0.999947	0.994318	0.857691	0.98968	0.381745	0.972354	0.0959606	0.0775831	0.00406687	0.000516514	0.940412	0.909342	0.985095	0.276823	0.0792846	0.000122951	up regulate	2
TNFAIP6	0.977392	0.994318	0.965032	0.98968	0.70963	0.972354	0.315816	0.0872152	0.00424107	5.89826e-19	0.615053	0.938352	0.985095	0.276823	0.0644258	0.000213333	up regulate	2
TNC	0.868393	0.994318	0.982229	0.98968	0.997572	0.972354	0.23348	0.110667	0.00368878	5.89826e-19	0.598543	0.885961	0.985095	0.286253	0.0896493	0.000786223	up regulate	2
TLR4	0.999947	0.994318	0.957129	0.98968	0.697858	0.972354	0.0531143	0.049597	0.00487642	0.000733169	0.996919	0.938352	0.985095	0.286253	0.0983102	0.000247678	up regulate	2
TLR2	0.999947	0.994318	0.865561	0.599428	0.0535	0.0448333	0.049	0.044	0.00416216	5.89826e-19	0.41174	0.532494	0.0802407	0.276823	0.0999221	1.81161e-18	up regulate	2
TIMP1	0.861749	0.994318	0.957129	0.98968	0.997572	0.972354	0.508887	0.131966	0.00395745	2.35849e-06	0.376459	0.957529	0.985095	0.272557	0.0942641	0.00018617	up regulate	2
THEMIS2	0.999947	0.994318	0.857691	0.745145	0.997572	0.972354	0.74799	0.999611	0.00344262	5.89826e-19	0.948437	0.918782	0.985095	0.288854	0.0708622	0.00116132	up regulate	2
TGM3	0.999947	0.994318	0.957129	0.98968	0.781237	0.318375	0.0535722	0.0959417	0.00324324	5.89826e-19	0.65836	0.987183	0.631154	0.277731	0.092526	0.000122951	up regulate	2
TGM2	0.999947	0.994318	0.857691	0.98968	0.997572	0.972354	0.999681	0.138496	0.00424107	5.89826e-19	0.145814	0.40502	0.985095	0.253797	0.199149	2.33333e-05	up regulate	2
TGIF1	0.999947	0.994318	0.999453	0.890561	0.176406	0.972354	0.999681	0.999611	0.00356897	0.000427632	0.996919	0.99834	0.985095	0.251463	0.0864856	8.29493e-05	up regulate	2
TGFBI	0.987019	0.994318	0.964972	0.98968	0.697858	0.884945	0.0521953	0.049283	0.00392169	5.89826e-19	0.226572	0.987183	0.985095	0.29619	0.0606	7.87402e-06	up regulate	2
TAPBP	0.999947	0.994318	0.895741	0.98968	0.997572	0.972354	0.0890781	0.0594334	0.0044021	0.0008048	0.996919	0.644195	0.985095	0.327045	0.135806	0.00186131	up regulate	2
TANK	0.927252	0.994318	0.933922	0.98968	0.237231	0.972354	0.110108	0.0591613	0.00424107	0.00217017	0.996919	0.709318	0.985095	0.392275	0.636714	0.000122951	up regulate	2
TACSTD2	0.949389	0.994318	0.865561	0.98968	0.872163	0.972354	0.168529	0.0601523	0.00350704	2.35849e-06	0.996919	0.709318	0.985095	0.276823	0.0894275	0.000156827	up regulate	2
STAT2	0.498016	0.994318	0.934998	0.98968	0.900416	0.832995	0.0501842	0.0453043	0.00406687	0.000983155	0.996919	0.42025	0.985095	0.314928	0.193003	4.43787e-05	up regulate	2
STAT1	0.999947	0.994318	0.957129	0.98968	0.997572	0.972354	0.0569079	0.0520645	0.00448429	0.00175196	0.996919	0.82481	0.985095	0.349896	0.0899286	0.000122951	up regulate	2
ST3GAL6	0.999947	0.994318	0.857691	0.98968	0.81947	0.929435	0.234722	0.0754894	0.0040784	0.000160398	0.724401	0.851064	0.374923	0.314152	0.106651	0.000547872	up regulate	2
SSH2	0.999947	0.994318	0.865561	0.98968	0.131722	0.972354	0.999681	0.107085	0.00437451	5.89826e-19	0.913746	0.927557	0.985095	0.272557	0.065085	7.59804e-05	up regulate	2
SRXN1	0.999947	0.994318	0.912572	0.98968	0.44219	0.972354	0.564819	0.141813	0.00369903	6.36605e-05	0.996919	0.677525	0.985095	0.374681	0.0648344	0.00271672	up regulate	2
LOC104972127	0.999947	0.994318	0.999453	0.994793	0.997572	0.972354	0.999681	0.114369	0.00406687	0.000346602	0.948437	0.938352	0.985095	0.275584	0.0829635	0.00100447	up regulate	2
SRGN	0.999947	0.994318	0.947057	0.98968	0.997572	0.972354	0.999681	0.999611	0.00324324	5.89826e-19	0.0176562	0.987183	0.985095	0.262636	0.069309	5.42857e-05	up regulate	2
SQRDL	0.999947	0.994318	0.920185	0.98968	0.997572	0.972354	0.0890781	0.053403	0.00406687	0.000768233	0.996919	0.763041	0.82559	0.285382	0.329312	0.000487671	up regulate	2
SPTLC2	0.999947	0.994318	0.957129	0.98968	0.177458	0.972354	0.0572653	0.0456529	0.00477595	0.00386873	0.874407	0.938352	0.985095	0.425218	0.130221	2.86624e-05	up regulate	2
SPPL2A	0.999947	0.994318	0.860532	0.98968	0.997572	0.972354	0.181328	0.118927	0.00406687	7.69231e-06	0.996919	0.698829	0.985095	0.275584	0.109594	0.00128216	up regulate	2
SPI1	0.999947	0.994318	0.977421	0.98968	0.997572	0.972354	0.262988	0.999611	0.00344262	5.89826e-19	0.463505	0.987183	0.985095	0.285382	0.0642561	0.000794118	up regulate	2
SPG21	0.999947	0.994318	0.857691	0.98968	0.997572	0.972354	0.999681	0.999611	0.00424107	0.000587522	0.996919	0.763041	0.985095	0.288128	0.0736421	0.00109586	up regulate	2
SORL1	0.999947	0.994318	0.944007	0.98968	0.997572	0.972354	0.17041	0.826527	0.00406687	2.35849e-06	0.996919	0.987183	0.985095	0.286253	0.0745205	0.00109586	up regulate	2
SOD2	0.999947	0.994318	0.882124	0.812739	0.0535	0.043	0.049	0.044	0.00324324	0.000377863	0.322646	0.515039	0.0622143	0.262636	0.0753578	1.81161e-18	up regulate	2
SNX6	0.999947	0.994318	0.911247	0.98968	0.997572	0.972354	0.133952	0.0562525	0.0040784	0.00124161	0.996919	0.987183	0.985095	0.38311	0.084228	0.000232595	up regulate	2
SLC7A7	0.999947	0.994318	0.95777	0.98968	0.997572	0.972354	0.999681	0.999611	0.00392169	5.89826e-19	0.175394	0.987183	0.985095	0.305786	0.0634167	0.00226536	up regulate	2
SLC6A14	0.977392	0.994318	0.957129	0.98968	0.208155	0.270422	0.0521953	0.0469586	0.00369903	5.89826e-19	0.996919	0.394105	0.41187	0.233362	0.0667676	6.75676e-06	up regulate	2
SLC39A2	0.987346	0.994318	0.972687	0.98968	0.803029	0.897237	0.0499091	0.044	0.00421354	5.89826e-19	0.996919	0.516855	0.985095	0.259281	0.0644258	1.81161e-18	up regulate	2
SLC25A19	0.999947	0.994318	0.908902	0.98968	0.997572	0.972354	0.0786783	0.0469586	0.00424107	0.000489815	0.996919	0.887554	0.985095	0.314928	0.271934	0.00448487	up regulate	2
SLC1A1	0.957921	0.994318	0.911247	0.98968	0.997572	0.907314	0.0658166	0.049283	0.00404762	0.00465051	0.996919	0.831589	0.985095	0.241225	0.0641552	7.87402e-06	up regulate	2
SLC16A3	0.849566	0.994318	0.911247	0.98968	0.997572	0.972354	0.153412	0.999611	0.0034	5.89826e-19	0.507556	0.958148	0.985095	0.349896	0.0863821	0.00127035	up regulate	2
LOC512464 /// SLC11A2	0.999947	0.994318	0.857691	0.98968	0.997572	0.972354	0.168529	0.0689161	0.00474134	4.21941e-06	0.996919	0.912158	0.985095	0.259281	0.108536	0.000624365	up regulate	2
SLA	0.999947	0.994318	0.963685	0.973019	0.997572	0.972354	0.190344	0.868129	0.00332143	5.89826e-19	0.835935	0.987183	0.985095	0.277731	0.0645752	0.00191877	up regulate	2
SH3TC2	0.877478	0.994318	0.864321	0.98968	0.997572	0.972354	0.999681	0.999611	0.00484512	5.89826e-19	0.325258	0.801612	0.985095	0.259281	0.0956093	0.000202091	up regulate	2
SGK1	0.999947	0.994318	0.857691	0.98968	0.997572	0.972354	0.103469	0.0627743	0.00392169	5.89826e-19	0.681721	0.777988	0.985095	0.276823	0.0790478	9.59821e-05	up regulate	2
SEMA6A	0.977392	0.994318	0.857691	0.891478	0.0887281	0.972354	0.113573	0.0695319	0.00464153	6.13333e-05	0.996919	0.431163	0.400843	0.296305	0.105708	5.64516e-05	up regulate	2
SEMA4D	0.920917	0.994318	0.857691	0.98968	0.997572	0.972354	0.741599	0.0842284	0.0044021	5.89826e-19	0.996919	0.976243	0.985095	0.248267	0.0644258	0.000156716	up regulate	2
SELL	0.999947	0.994318	0.957129	0.98968	0.997572	0.972354	0.226514	0.212428	0.00344262	5.89826e-19	0.88952	0.987183	0.985095	0.299553	0.0725402	0.00496299	up regulate	2
SDCBP	0.999947	0.994318	0.866788	0.98968	0.900416	0.972354	0.10112	0.079639	0.0044021	0.000255624	0.996919	0.927184	0.985095	0.286253	0.097586	0.000231629	up regulate	2
SDC4	0.999947	0.994318	0.951186	0.98968	0.997572	0.972354	0.0844481	0.0589563	0.00416216	2.35849e-06	0.629775	0.987183	0.985095	0.286253	0.0645752	4.43787e-05	up regulate	2
SCLY	0.999947	0.994318	0.857691	0.98968	0.997572	0.972354	0.138069	0.0598385	0.00492165	0.00123611	0.996919	0.408	0.985095	0.252471	0.259681	2.86624e-05	up regulate	2
SBNO2	0.999947	0.994318	0.865561	0.911171	0.0741	0.4817	0.0939041	0.0767109	0.00406687	4.21941e-06	0.993156	0.918782	0.896301	0.279627	0.0853023	7.14286e-05	up regulate	2
SAV1	0.80875	0.994318	0.866788	0.98968	0.21387	0.972354	0.0749426	0.0670503	0.00462699	0.000892633	0.996919	0.920829	0.985095	0.314928	0.0858063	7.14286e-05	up regulate	2
SAMSN1	0.999947	0.994318	0.957129	0.54167	0.848292	0.972354	0.422415	0.137771	0.00356897	5.89826e-19	0.507556	0.987183	0.985095	0.286253	0.0648344	0.000929545	up regulate	2
SAMD9	0.999947	0.994318	0.930308	0.98968	0.512093	0.291773	0.0508493	0.049283	0.00356897	5.89826e-19	0.745633	0.516855	0.985095	0.286077	0.0644258	7.87402e-06	up regulate	2
SAA3	0.999947	0.994318	0.857691	0.107175	0.0535	0.043	0.049	0.044	0.003	5.89826e-19	0.16578	0.394105	0.056	0.215	0.0741414	1.81161e-18	up regulate	2
LOC104968478 /// SAA2	0.963772	0.994318	0.866788	0.745145	0.0887281	0.179112	0.08275	0.0449804	0.00324324	5.89826e-19	0.0084375	0.617723	0.374923	0.215	0.062	1.81161e-18	up regulate	2
S100A9	0.986559	0.994318	0.917758	0.98968	0.0923093	0.12341	0.049	0.044	0.003	5.89826e-19	0.0525862	0.394105	0.127455	0.240362	0.058	1.81161e-18	up regulate	2
S100A8	0.945565	0.994318	0.957129	0.98968	0.167213	0.246095	0.0495921	0.044	0.003	5.89826e-19	0.0235278	0.40502	0.181511	0.240362	0.0634167	1.81161e-18	up regulate	2
S100A14	0.987346	0.994318	0.960517	0.98968	0.997572	0.972354	0.195652	0.13021	0.00464153	7.43073e-05	0.996919	0.987183	0.985095	0.28062	0.102178	0.00226536	up regulate	2
S100A12	0.955692	0.994318	0.957129	0.98968	0.641622	0.734237	0.0543202	0.0478095	0.003	5.89826e-19	0.0176562	0.709318	0.725322	0.258855	0.0634167	6.75676e-06	up regulate	2
RRAD	0.999947	0.994318	0.957129	0.98968	0.682144	0.972354	0.271479	0.999611	0.00484622	3.94737e-05	0.996919	0.918782	0.985095	0.279627	0.12298	0.00460479	up regulate	2
LOC509283	0.999947	0.994318	0.866788	0.98968	0.502442	0.21641	0.0508493	0.049283	0.0044021	2.21519e-05	0.996919	0.394105	0.985095	0.309979	0.107722	7.87402e-06	up regulate	2
RNF183	0.999947	0.994318	0.944007	0.973019	0.409739	0.958711	0.159385	0.12777	0.00381818	6.90537e-05	0.996919	0.515039	0.847279	0.240362	0.0725402	0.000211149	up regulate	2
RNF121	0.847284	0.994318	0.866788	0.98968	0.997572	0.972354	0.190344	0.0915287	0.00406687	6.8299e-05	0.996919	0.987183	0.985095	0.283626	0.0644258	0.000396802	up regulate	2
RND1	0.877478	0.994318	0.857691	0.0475	0.0535	0.043	0.049	0.044	0.00416216	5.92885e-06	0.21668	0.394105	0.056	0.233362	0.103359	1.81161e-18	up regulate	2
RHOQ	0.999947	0.994318	0.957129	0.98968	0.997572	0.972354	0.999681	0.954079	0.00406687	7.69231e-06	0.456808	0.859211	0.985095	0.314928	0.092526	0.00402158	up regulate	2
RGS19	0.999947	0.994318	0.857691	0.98968	0.997572	0.972354	0.153433	0.0453043	0.00393017	5.89826e-19	0.838607	0.987183	0.985095	0.302522	0.0708622	0.000565274	up regulate	2
RETN	0.999947	0.994318	0.958791	0.98968	0.997572	0.972354	0.218619	0.999611	0.0040784	5.89826e-19	0.729427	0.987183	0.985095	0.240362	0.118042	0.00431657	up regulate	2
RELB	0.999947	0.994318	0.857691	0.890561	0.164072	0.367088	0.0749426	0.0906152	0.00445611	6.56168e-05	0.996919	0.891216	0.574579	0.390262	0.0844108	5.64516e-05	up regulate	2
LOC101906939 /// RBP1	0.999947	0.994318	0.957129	0.98968	0.997572	0.972354	0.999681	0.999611	0.00344262	4.21941e-06	0.382475	0.987183	0.985095	0.302694	0.058	0.00216551	up regulate	2
RBMS1	0.999947	0.994318	0.857691	0.98968	0.620467	0.972354	0.319125	0.0775831	0.0044021	0.000138128	0.996919	0.938352	0.985095	0.307709	0.0993587	0.00242617	up regulate	2
RASL11B	0.999947	0.994318	0.970929	0.994793	0.999785	0.972354	0.999681	0.999611	0.00406687	1.03806e-05	0.28227	0.987183	0.985095	0.237531	0.127115	0.00173228	up regulate	2
RAB8B	0.999947	0.994318	0.911247	0.98968	0.982565	0.493949	0.049	0.044	0.0044021	4.21941e-06	0.744848	0.470948	0.985095	0.342789	0.0887053	0.000103896	up regulate	2
RAB20	0.999947	0.994318	0.857691	0.955128	0.283041	0.972354	0.923583	0.120763	0.00492165	8.94608e-05	0.996919	0.746939	0.985095	0.314928	0.0644258	0.00145669	up regulate	2
QSOX1	0.999947	0.994318	0.947057	0.98968	0.226846	0.700752	0.0499091	0.0556667	0.00462699	5.89826e-19	0.507556	0.76031	0.684358	0.277731	0.0731893	7.87402e-06	up regulate	2
PXDN	0.999947	0.994318	0.964623	0.98968	0.305	0.563694	0.153412	0.0987418	0.00494793	5.89826e-19	0.325258	0.912158	0.733241	0.30856	0.105573	0.000211409	up regulate	2
PTX3	0.042375	0.994318	0.930276	0.98968	0.997572	0.972354	0.0836403	0.0526154	0.00437451	5.89826e-19	0.996919	0.987183	0.985095	0.233362	0.637737	7.87402e-06	up regulate	2
PTPRE	0.999947	0.994318	0.857691	0.98968	0.533604	0.972354	0.0944737	0.0539112	0.00392169	4.21941e-06	0.996919	0.442547	0.985095	0.285382	0.0999036	7.36041e-05	up regulate	2
PTPN2	0.999947	0.994318	0.95777	0.98968	0.997572	0.972354	0.699164	0.128513	0.00406687	0.00163196	0.996919	0.987183	0.985095	0.26445	0.0908538	0.00248917	up regulate	2
PTAFR	0.955692	0.994318	0.969959	0.891478	0.997572	0.972354	0.999681	0.129974	0.00324324	5.89826e-19	0.72793	0.987183	0.985095	0.308028	0.0633793	0.00265472	up regulate	2
PSTPIP1	0.999947	0.994318	0.99588	0.890561	0.997572	0.972354	0.675924	0.999611	0.00392169	5.89826e-19	0.607117	0.987183	0.985095	0.308028	0.0902331	0.00341967	up regulate	2
PSME2	0.999947	0.994318	0.911247	0.98968	0.997572	0.972354	0.0836651	0.049283	0.00484622	0.00160586	0.996919	0.831589	0.985095	0.3527	0.107417	0.000572727	up regulate	2
PSME1	0.999947	0.994318	0.947057	0.98968	0.997572	0.972354	0.100768	0.0586727	0.00473333	0.000346602	0.996919	0.709318	0.985095	0.286253	0.152781	0.00090411	up regulate	2
PSMB9	0.999947	0.994318	0.866788	0.98968	0.997572	0.972354	0.0538214	0.044	0.00456701	0.00285561	0.996919	0.394105	0.985095	0.250548	0.0965423	7.87402e-06	up regulate	2
PSMB10	0.999947	0.994318	0.911247	0.98968	0.997572	0.972354	0.0600311	0.0560603	0.00406687	3.34347e-05	0.996919	0.516855	0.985095	0.261429	0.106695	3.91566e-05	up regulate	2
PSMA2	0.999947	0.994318	0.961839	0.98968	0.997572	0.972354	0.142665	0.049283	0.00474238	0.000445591	0.996919	0.912158	0.985095	0.275584	0.222269	0.000374269	up regulate	2
PSMA1	0.999947	0.994318	0.96495	0.98968	0.997572	0.972354	0.7721	0.120289	0.00433051	0.000179957	0.996919	0.987183	0.985095	0.286253	0.109594	0.00138732	up regulate	2
PRSS22	0.927252	0.994318	0.894789	0.890561	0.0693198	0.972354	0.08438	0.0718481	0.00379412	5.89826e-19	0.996919	0.709318	0.985095	0.233362	0.058	1.81161e-18	up regulate	2
PQLC3	0.999947	0.994318	0.857691	0.98968	0.997572	0.972354	0.161453	0.0699804	0.00487642	2.34375e-05	0.387252	0.899038	0.985095	0.371345	0.0724083	0.00021521	up regulate	2
PPP1R18	0.999947	0.994318	0.876614	0.98968	0.997572	0.972354	0.999681	0.999611	0.00498789	0.000144647	0.392318	0.549838	0.985095	0.308435	0.126936	0.00170412	up regulate	2
PMAIP1	0.493517	0.994318	0.957129	0.98968	0.809462	0.972354	0.0729063	0.0501818	0.00424107	2.14521e-05	0.996919	0.920829	0.985095	0.263669	0.0644258	1.1194e-05	up regulate	2
PLEKHO2	0.999947	0.994318	0.957129	0.98968	0.743937	0.972354	0.999681	0.999611	0.00369903	5.89826e-19	0.226572	0.987183	0.985095	0.288176	0.0670085	0.00112203	up regulate	2
PLAU	0.999947	0.994318	0.866788	0.052375	0.0728723	0.61705	0.0560312	0.044	0.00406687	5.89826e-19	0.145726	0.619761	0.985095	0.240362	0.0644258	1.81161e-18	up regulate	2
PLAC8	0.999947	0.994318	0.957129	0.98968	0.781237	0.319919	0.0499091	0.044	0.00448429	5.89826e-19	0.41174	0.394105	0.660316	0.314928	0.0686667	1.81161e-18	up regulate	2
GSAP	0.999947	0.994318	0.866788	0.98968	0.947574	0.778321	0.0535722	0.0463026	0.00381496	5.89826e-19	0.996919	0.910892	0.477944	0.308028	0.113998	3.91566e-05	up regulate	2
PILRA	0.999947	0.994318	0.872596	0.98612	0.997572	0.972354	0.999681	0.999611	0.00381496	5.89826e-19	0.212008	0.987183	0.985095	0.286253	0.0725394	0.000760192	up regulate	2
PIK3R5	0.999947	0.994318	0.857691	0.98968	0.171471	0.535326	0.0501842	0.0524112	0.00406687	7.43073e-05	0.996919	0.912158	0.985095	0.403436	0.0864662	2.33333e-05	up regulate	2
PIK3AP1	0.999947	0.994318	0.865561	0.98968	0.997572	0.972354	0.0836403	0.0589123	0.00424724	9.44976e-05	0.996919	0.394105	0.985095	0.276823	0.0648344	1.42857e-05	up regulate	2
PGS1	0.999947	0.994318	0.857691	0.98968	0.997572	0.972354	0.0797403	0.0661239	0.00392169	5.89826e-19	0.996919	0.615	0.985095	0.277731	0.0644258	5.42857e-05	up regulate	2
PFKFB3	0.999947	0.994318	0.957129	0.98968	0.997572	0.86048	0.141447	0.0909591	0.00477595	0.00397884	0.996919	0.860692	0.807235	0.999692	0.204703	0.000469101	up regulate	2
PDPN	0.986559	0.994318	0.957129	0.98968	0.333789	0.476728	0.0658557	0.0912895	0.00406687	4.92958e-05	0.507556	0.891216	0.985095	0.277731	0.0864662	0.000214754	up regulate	2
PDGFRA	0.999947	0.994318	0.957129	0.98968	0.997572	0.972354	0.159385	0.138953	0.00392169	2.14521e-05	0.180911	0.921336	0.985095	0.276823	0.0839504	0.000203125	up regulate	2
PDE4B	0.999947	0.994318	0.886403	0.514328	0.571879	0.849003	0.0561366	0.0519545	0.00367742	5.89826e-19	0.500031	0.516855	0.847279	0.275584	0.069096	7.87402e-06	up regulate	2
PARP9	0.999947	0.994318	0.868684	0.98968	0.889416	0.459538	0.0519032	0.0580371	0.00350704	0.00200631	0.996919	0.42025	0.985095	0.276823	0.0864662	4.67836e-05	up regulate	2
PARP3	0.999947	0.994318	0.95777	0.98968	0.767145	0.972354	0.237238	0.118675	0.00379412	0.00160428	0.835518	0.91295	0.985095	0.286253	0.0897757	0.00127035	up regulate	2
PARP14	0.999947	0.994318	0.904741	0.98968	0.532712	0.382344	0.0507442	0.0478095	0.00393017	0.000566667	0.996919	0.549838	0.985095	0.276823	0.109673	7.93269e-05	up regulate	2
PARP12	0.999947	0.994318	0.857691	0.98968	0.997572	0.972354	0.0714344	0.0504407	0.0044021	0.000353965	0.996919	0.516855	0.985095	0.288176	0.0839504	5.64516e-05	up regulate	2
OPTN	0.957345	0.994318	0.911247	0.98968	0.997572	0.972354	0.0535722	0.0502278	0.0044021	0.000723229	0.83535	0.833199	0.985095	0.309479	0.0857703	6.51042e-05	up regulate	2
OCIAD2	0.877478	0.994318	0.971851	0.98968	0.997572	0.972354	0.999681	0.0767348	0.00447278	0.00200631	0.996919	0.987183	0.985095	0.314928	0.0807941	0.00444882	up regulate	2
OAS1Y	0.999947	0.994318	0.866788	0.98968	0.272887	0.270422	0.0535722	0.0610319	0.0040784	0.000190578	0.996919	0.473446	0.985095	0.275584	0.110077	2.63158e-05	up regulate	2
NRP2	0.999947	0.994318	0.957129	0.98968	0.848292	0.972354	0.128976	0.0638502	0.00406687	5.89826e-19	0.226572	0.920829	0.985095	0.296642	0.10655	0.000212375	up regulate	2
NFKBIZ	0.957921	0.994318	0.857691	0.0475	0.0535	0.043	0.049	0.044	0.00486863	0.00135907	0.498441	0.473446	0.056	0.417192	0.0641	1.81161e-18	up regulate	2
NFKBIE	0.999947	0.994318	0.857691	0.318211	0.0535	0.972354	0.0538214	0.0634286	0.00437451	0.000255624	0.629775	0.874322	0.269464	0.287168	0.478531	7.87402e-06	up regulate	2
NFKBIA	0.805491	0.994318	0.911247	0.0475	0.0545976	0.0478971	0.049	0.044	0.0044713	5.89826e-19	0.818687	0.782191	0.0746087	0.288176	0.0878983	1.81161e-18	up regulate	2
NFKB2	0.999947	0.994318	0.857691	0.98968	0.192235	0.346105	0.0507442	0.0606667	0.00406687	4.21941e-06	0.414828	0.76031	0.985095	0.39412	0.126876	5.42857e-05	up regulate	2
NFIL3	0.170333	0.994318	0.957129	0.826601	0.217915	0.972354	0.159151	0.079639	0.00435338	9.15751e-06	0.996919	0.918782	0.985095	0.476625	0.0983102	0.000136187	up regulate	2
NFE2L2	0.999947	0.994318	0.957129	0.829035	0.997572	0.972354	0.234523	0.999611	0.0044021	0.000916406	0.996919	0.987183	0.985095	0.308635	0.0686667	0.00431876	up regulate	2
NCKAP1L	0.999947	0.994318	0.894789	0.871597	0.997572	0.972354	0.681763	0.999611	0.00462699	5.89826e-19	0.347988	0.987183	0.985095	0.296145	0.0800389	0.00145545	up regulate	2
NCF4	0.896724	0.994318	0.957129	0.826601	0.997572	0.972354	0.278578	0.718529	0.00324324	0.000130435	0.371628	0.987183	0.985095	0.240362	0.0741414	0.000177536	up regulate	2
NCF2	0.945565	0.994318	0.920185	0.98968	0.997572	0.972354	0.207321	0.129356	0.00392169	5.38674e-05	0.88952	0.482711	0.985095	0.328317	0.0976078	0.00255281	up regulate	2
NCF1	0.999947	0.994318	0.857691	0.98968	0.997572	0.972354	0.199763	0.0775165	0.00381818	5.89826e-19	0.227578	0.938352	0.985095	0.259281	0.0634167	3.91566e-05	up regulate	2
MXD1	0.999947	0.994318	0.857691	0.98968	0.764217	0.972354	0.0650601	0.0559898	0.00379412	5.89826e-19	0.996919	0.744742	0.985095	0.290228	0.10027	0.000334821	up regulate	2
MX2	0.999947	0.994318	0.866788	0.98968	0.340264	0.286604	0.049	0.0481667	0.00421354	8.56079e-05	0.996919	0.394105	0.985095	0.361122	0.344772	6.75676e-06	up regulate	2
MX1	0.999947	0.994318	0.857691	0.98968	0.0556556	0.0448333	0.0521953	0.0580878	0.00406687	5.89826e-19	0.996919	0.515039	0.264472	0.240362	0.092526	6.75676e-06	up regulate	2
MVP	0.604961	0.994318	0.868684	0.98968	0.997572	0.972354	0.33388	0.421214	0.00406687	0.00141411	0.996919	0.798327	0.985095	0.302522	0.0725402	0.00207456	up regulate	2
MTAP /// PRDX3	0.999947	0.994318	0.857691	0.98968	0.997572	0.972354	0.999681	0.999611	0.00406687	0.000768233	0.626396	0.938352	0.985095	0.276823	0.095057	0.00437185	up regulate	2
MT2A	0.78489	0.994318	0.95777	0.98968	0.522722	0.972354	0.089	0.053403	0.00324324	4.21941e-06	0.523697	0.987183	0.985095	0.275584	0.058	5.64516e-05	up regulate	2
MS4A8	0.921148	0.994318	0.857691	0.98968	0.997572	0.972354	0.190344	0.0560603	0.00381818	5.89826e-19	0.996919	0.394105	0.985095	0.253797	0.0772586	1.42857e-05	up regulate	2
MOV10	0.999947	0.994318	0.857691	0.98968	0.997572	0.972354	0.153776	0.0628953	0.00484398	0.000357418	0.996919	0.579909	0.985095	0.276823	0.263165	0.000565274	up regulate	2
MMP9	0.999947	0.994318	0.944007	0.98968	0.128554	0.1205	0.049	0.044	0.00344262	5.92885e-06	0.868015	0.549838	0.19149	0.361945	0.536108	6.75676e-06	up regulate	2
MMP19	0.849566	0.994318	0.961809	0.98968	0.997572	0.972354	0.159063	0.999611	0.00393017	5.89826e-19	0.0453571	0.91295	0.985095	0.302522	0.0634167	0.000726716	up regulate	2
MICALL2	0.999947	0.994318	0.857691	0.98968	0.997572	0.972354	0.999681	0.12453	0.0044021	6.8299e-05	0.996919	0.831589	0.985095	0.365423	0.103302	0.00180112	up regulate	2
MBP	0.999947	0.994318	0.857691	0.98968	0.997572	0.459538	0.0504754	0.0560603	0.00438077	2.21519e-05	0.996919	0.875485	0.985095	0.319684	0.092526	0.000158088	up regulate	2
MBOAT1	0.974214	0.994318	0.933922	0.98968	0.29124	0.349049	0.0596299	0.0605306	0.00437451	9.15751e-06	0.996919	0.938352	0.985095	0.280685	0.427692	5.64516e-05	up regulate	2
MBD2	0.999947	0.994318	0.857691	0.98968	0.997572	0.972354	0.248254	0.139374	0.00443513	4.21941e-06	0.996919	0.938352	0.985095	0.308028	0.0983102	0.00412106	up regulate	2
MARCKSL1	0.955692	0.994318	0.857691	0.98968	0.0738333	0.444274	0.0507442	0.0502278	0.0044021	0.000270161	0.996919	0.572579	0.985095	0.280685	0.1436	6.75676e-06	up regulate	2
MAPRE2	0.78489	0.994318	0.894973	0.98968	0.997572	0.972354	0.999681	0.999611	0.00494159	2.35849e-06	0.996919	0.987183	0.985095	0.286253	0.139419	0.00286905	up regulate	2
MAP3K8	0.999947	0.994318	0.866788	0.0475	0.0535	0.0448333	0.049	0.044	0.00379412	5.89826e-19	0.841934	0.394105	0.073675	0.285382	0.0641552	1.81161e-18	up regulate	2
MANSC1	0.999947	0.994318	0.857691	0.98968	0.365789	0.831905	0.0643737	0.049283	0.00447278	0.00101298	0.996919	0.617723	0.884597	0.376698	0.0796504	2.33333e-05	up regulate	2
LYZ	0.999947	0.994318	0.957547	0.970208	0.997572	0.972354	0.999681	0.999611	0.00392169	5.89826e-19	0.149302	0.986294	0.985095	0.277731	0.0753578	0.00021521	up regulate	2
LYN	0.999947	0.994318	0.857691	0.719769	0.883985	0.972354	0.0708882	0.0463026	0.00484398	5.89826e-19	0.996919	0.756339	0.985095	0.299553	0.0811309	3.125e-05	up regulate	2
LST1	0.999947	0.994318	0.911247	0.745145	0.997572	0.972354	0.128459	0.0724509	0.00462699	5.89826e-19	0.996919	0.938352	0.985095	0.314928	0.058	0.000207904	up regulate	2
LRRC25	0.999947	0.994318	0.957129	0.903884	0.997572	0.972354	0.732439	0.715829	0.00464153	2.94118e-05	0.297455	0.987183	0.985095	0.276823	0.104933	0.000480663	up regulate	2
LRRC2	0.80875	0.994318	0.927289	0.98968	0.997572	0.972354	0.285617	0.121262	0.00406687	0.000937888	0.996919	0.987183	0.985095	0.279627	0.0648344	0.00148638	up regulate	2
LOC101905551 /// LOC786195	0.999947	0.994318	0.943714	0.98968	0.997572	0.972354	0.118461	0.122796	0.00406687	5.89826e-19	0.996919	0.955326	0.985095	0.286077	0.0606	0.000565274	up regulate	2
LOC512486	0.999947	0.994318	0.920185	0.98968	0.657631	0.520826	0.049	0.044	0.00464153	2.21519e-05	0.928709	0.516855	0.985095	0.302522	0.0793164	2.33333e-05	up regulate	2
UBD	0.999947	0.994318	0.894789	0.98968	0.997572	0.972354	0.117703	0.105868	0.00494845	9.44976e-05	0.349596	0.887554	0.985095	0.276823	0.698524	0.000207904	up regulate	2
LOC504548	0.999947	0.994318	0.957129	0.98968	0.997572	0.972354	0.0501842	0.0589123	0.00484622	2.35849e-06	0.755267	0.912158	0.745455	0.275584	0.235623	0.000103896	up regulate	2
LOC407171	0.999947	0.994318	0.957129	0.970208	0.997572	0.972354	0.271159	0.999611	0.00324324	5.89826e-19	0.0364167	0.987183	0.985095	0.285382	0.0648344	0.000534759	up regulate	2
MT1A	0.849566	0.996594	0.957375	0.98968	0.997572	0.972354	0.193644	0.0724509	0.00324324	5.89826e-19	0.618689	0.987183	0.985095	0.240362	0.058	7.93269e-05	up regulate	2
LOC101905432	0.999947	0.994318	0.985527	0.98968	0.997572	0.972354	0.0868784	0.0477838	0.00424107	2.14521e-05	0.996919	0.987183	0.985095	0.314928	0.0870133	8.29493e-05	up regulate	2
MEFV	0.9437	0.994318	0.957129	0.812739	0.997572	0.972354	0.210121	0.999611	0.00415086	2.35849e-06	0.996919	0.987183	0.985095	0.275584	0.107336	0.0022357	up regulate	2
LOC100852378	0.959051	0.994318	0.957129	0.98968	0.997572	0.972354	0.999681	0.999611	0.003	5.89826e-19	0.322646	0.987183	0.985095	0.276823	0.0634167	0.000185053	up regulate	2
RGS2 /// RGS2	0.316468	0.994318	0.857691	0.556122	0.716715	0.972354	0.0951297	0.0723931	0.00324324	9.55189e-05	0.996919	0.516855	0.985095	0.233362	0.092526	7.59804e-05	up regulate	2
LOC100298356	0.999947	0.994318	0.857691	0.98968	0.099374	0.12341	0.049	0.0523072	0.00406687	6.08108e-05	0.934779	0.431163	0.985095	0.290209	0.0887664	7.87402e-06	up regulate	2
LOC100297676	0.999947	0.994318	0.857691	0.98968	0.201338	0.378179	0.049	0.044	0.00406687	5.89826e-19	0.996919	0.394105	0.985095	0.285382	0.271576	7.87402e-06	up regulate	2
RGS16	0.999947	0.994318	0.860532	0.933281	0.376146	0.972354	0.112685	0.0847547	0.00424107	2.14521e-05	0.240686	0.60223	0.985095	0.240362	0.0801163	2.86624e-05	up regulate	2
LIPA	0.999947	0.994318	0.894789	0.98968	0.997572	0.972354	0.555797	0.0957857	0.00406687	4.06977e-05	0.523697	0.763041	0.985095	0.3719	0.0775754	0.00153083	up regulate	2
LOC100139209 /// LOC100139766 /// LOC101908765 /// LOC617702 /// LOC618416 /// LOC782062 /// LOC783134	0.678605	0.994318	0.957129	0.812739	0.997572	0.972354	0.999681	0.907921	0.00379412	5.89826e-19	0.315242	0.987183	0.985095	0.287168	0.16433	0.00105531	up regulate	2
LGALS3BP	0.999947	0.994318	0.857691	0.98968	0.997572	0.493949	0.0658557	0.0603599	0.0044021	0.000372115	0.970395	0.40502	0.985095	0.45622	0.0752191	2.33333e-05	up regulate	2
LDHA	0.999947	0.994318	0.962248	0.98968	0.997572	0.972354	0.999681	0.212229	0.00324324	4.21941e-06	0.386217	0.987183	0.985095	0.285382	0.0644258	0.000480392	up regulate	2
LAPTM5	0.999947	0.994318	0.957129	0.98968	0.997572	0.972354	0.999681	0.999611	0.00406687	5.92885e-06	0.386217	0.987183	0.985095	0.313848	0.0745205	0.00356036	up regulate	2
LAP	0.827497	0.994318	0.957129	0.98968	0.425509	0.209025	0.0566304	0.0478095	0.00381818	5.89826e-19	0.0301957	0.897619	0.0676053	0.272487	0.0811309	6.75676e-06	up regulate	2
KLK10	0.999947	0.994318	0.894789	0.98968	0.0599545	0.0496795	0.049	0.044	0.0040784	5.89826e-19	0.996919	0.634562	0.161524	0.276823	0.190689	1.81161e-18	up regulate	2
KLHL8	0.999947	0.994318	0.951186	0.994793	0.997572	0.972354	0.999681	0.124619	0.00406687	7.69231e-06	0.996919	0.953679	0.985095	0.287168	0.108137	0.00181169	up regulate	2
SUSD6	0.999947	0.994318	0.857691	0.98968	0.593974	0.972354	0.999681	0.11035	0.00476842	0.000537906	0.996919	0.667231	0.866314	0.286253	0.0923148	0.000578811	up regulate	2
JUNB	0.999947	0.994318	0.939549	0.279944	0.997572	0.972354	0.181383	0.199914	0.00381818	2.35849e-06	0.315242	0.68472	0.985095	0.503054	0.113995	0.000891304	up regulate	2
ITGAV	0.89733	0.994318	0.866788	0.98968	0.997572	0.972354	0.204211	0.135987	0.00464153	0.00016849	0.432329	0.5517	0.985095	0.462458	0.107419	0.000572727	up regulate	2
ITGAL	0.999947	0.994318	0.957129	0.899052	0.997572	0.972354	0.722838	0.999611	0.00395745	5.89826e-19	0.371628	0.987183	0.985095	0.286253	0.0924612	0.000684539	up regulate	2
ISG15	0.999947	0.994318	0.860532	0.98968	0.0629203	0.0603929	0.0538214	0.0589123	0.00437451	5.89826e-19	0.996919	0.431163	0.785103	0.290209	0.0644258	1.81161e-18	up regulate	2
IRF9	0.999947	0.994318	0.866788	0.98968	0.229062	0.655389	0.0566304	0.0580371	0.00381496	2.35849e-06	0.996919	0.617723	0.985095	0.30856	0.0727689	1.1194e-05	up regulate	2
IRF1 /// LOC337917	0.999947	0.994318	0.857691	0.05776	0.0887281	0.574678	0.049	0.0449804	0.0044021	0.000639456	0.996919	0.708223	0.985095	0.369398	0.0878983	1.81161e-18	up regulate	2
IPMK	0.999947	0.994318	0.874645	0.98968	0.0887281	0.921121	0.049	0.0588649	0.00457253	0.000150113	0.996919	0.756894	0.985095	0.767621	0.184917	1.1194e-05	up regulate	2
IPCEF1	0.621765	0.994318	0.857691	0.98968	0.997572	0.679137	0.074554	0.049283	0.00462699	7.91457e-05	0.697509	0.788858	0.634355	0.290209	0.139419	1.42857e-05	up regulate	2
IMPAD1	0.999947	0.994318	0.911247	0.98968	0.997572	0.972354	0.206938	0.109756	0.00424107	1.03806e-05	0.996919	0.912158	0.985095	0.286253	0.128498	0.0018367	up regulate	2
IL6ST	0.999947	0.994318	0.968701	0.990263	0.0807905	0.174917	0.0560312	0.0544749	0.00448429	9.50119e-05	0.996919	0.59957	0.985095	0.272487	0.0708622	7.87402e-06	up regulate	2
IL6R	0.999947	0.994318	0.939549	0.15301	0.997572	0.972354	0.999681	0.999611	0.0044053	5.89826e-19	0.996919	0.987183	0.985095	0.272557	0.0667676	7.14286e-05	up regulate	2
IL4R	0.988514	0.994318	0.911247	0.890561	0.0964538	0.972354	0.999681	0.999611	0.00462699	3.6036e-05	0.956561	0.922101	0.985095	0.275584	0.122794	0.0014006	up regulate	2
IL1RN	0.999947	0.994318	0.857691	0.98968	0.277728	0.378179	0.054	0.0463026	0.0034	5.89826e-19	0.149302	0.619761	0.985095	0.233362	0.0634167	1.81161e-18	up regulate	2
IL1RAP	0.999947	0.994318	0.857691	0.98968	0.150186	0.581084	0.118461	0.0785946	0.00368878	5.89826e-19	0.996919	0.91295	0.985095	0.233362	0.058	7.87402e-06	up regulate	2
IL1B	0.999947	0.994318	0.857691	0.15301	0.0535	0.0496795	0.0495921	0.0449804	0.00437451	5.89826e-19	0.84124	0.394105	0.262745	0.353127	0.145679	1.81161e-18	up regulate	2
IL18BP	0.982112	0.994318	0.96906	0.949212	0.0772933	0.06175	0.0504754	0.044	0.003	5.89826e-19	0.0143077	0.875485	0.136408	0.233362	0.0634167	1.81161e-18	up regulate	2
IL13RA1	0.860079	0.994318	0.944007	0.98968	0.997572	0.972354	0.159385	0.999611	0.00392169	0.000122706	0.488955	0.833199	0.985095	0.275584	0.0642561	0.000760192	up regulate	2
IL10RB	0.999947	0.994318	0.857691	0.98968	0.569246	0.495057	0.180555	0.0707799	0.00350704	0.000566667	0.889272	0.925272	0.736201	0.339227	0.0686667	0.000213816	up regulate	2
IFNAR2	0.999947	0.994318	0.857691	0.98968	0.0535	0.0448333	0.049	0.0449804	0.00424107	2.35849e-06	0.96182	0.779742	0.0656944	0.327237	0.0726832	1.81161e-18	up regulate	2
IFITM1 /// LOC786073	0.999947	0.994318	0.939549	0.98968	0.997572	0.914281	0.0521953	0.0570072	0.00495451	5.89826e-19	0.240686	0.628912	0.985095	0.314928	0.0797343	7.87402e-06	up regulate	2
IFIT5	0.999947	0.994318	0.872596	0.98968	0.189637	0.380083	0.049	0.0501818	0.00448429	0.00148292	0.996919	0.394105	0.985095	0.321397	0.0816831	7.87402e-06	up regulate	2
IER5	0.999947	0.994318	0.857691	0.791633	0.997572	0.972354	0.904303	0.117431	0.00365	5.89826e-19	0.684544	0.920829	0.985095	0.286253	0.0708622	0.00118671	up regulate	2
IER3	0.999947	0.994318	0.938941	0.0475	0.205137	0.285353	0.0850211	0.0520645	0.00484512	5.89826e-19	0.536543	0.784353	0.18025	0.240362	0.092526	6.75676e-06	up regulate	2
ICAM1	0.999947	0.994318	0.857691	0.878926	0.099374	0.972354	0.0609772	0.0562525	0.00468365	5.89826e-19	0.347988	0.709318	0.985095	0.240362	0.0724083	7.87402e-06	up regulate	2
HOMER2	0.999947	0.994318	0.857691	0.98968	0.997572	0.972354	0.999681	0.999611	0.0044021	0.00239762	0.996919	0.958148	0.985095	0.272487	0.0752191	0.00109586	up regulate	2
HMOX1	0.999947	0.994318	0.9794	0.98968	0.997572	0.972354	0.0826118	0.102074	0.00344262	5.89826e-19	0.655979	0.920829	0.985095	0.321136	0.0644258	0.000457386	up regulate	2
HCK	0.999947	0.994318	0.857691	0.98968	0.673096	0.690802	0.0617841	0.0504407	0.00324324	5.89826e-19	0.378987	0.709318	0.785103	0.280685	0.0634167	7.87402e-06	up regulate	2
GSR	0.316468	0.994318	0.947324	0.98968	0.997572	0.972354	0.217341	0.116442	0.00424107	0.00139301	0.517595	0.987183	0.985095	0.285382	0.0741414	0.000487671	up regulate	2
C5AR2	0.999947	0.994318	0.957129	0.98968	0.505853	0.972354	0.999681	0.0733103	0.00344262	5.89826e-19	0.585824	0.987183	0.985095	0.564618	0.0683607	0.00129569	up regulate	2
GNG5	0.999947	0.994318	0.911247	0.98968	0.592251	0.761485	0.113573	0.0887242	0.00484888	6.08108e-05	0.906727	0.927184	0.985095	0.286253	0.0885376	0.00018838	up regulate	2
GNAI3	0.999947	0.994318	0.964972	0.98968	0.997572	0.972354	0.2261	0.115123	0.0044021	0.000922897	0.996919	0.912158	0.985095	0.376698	0.110825	0.00494122	up regulate	2
GNAI2	0.999947	0.994318	0.857691	0.98968	0.997572	0.972354	0.999681	0.999611	0.00433051	2.14521e-05	0.811126	0.920829	0.985095	0.30574	0.0745205	0.00226034	up regulate	2
GNA15	0.999947	0.994318	0.865561	0.98968	0.997572	0.972354	0.216378	0.12777	0.00445936	0.00056261	0.438946	0.937185	0.985095	0.371122	0.0864662	0.0023828	up regulate	2
GMIP	0.999947	0.994318	0.865561	0.98968	0.997572	0.972354	0.979541	0.11035	0.00381818	2.35849e-06	0.88952	0.644195	0.985095	0.332872	0.0793164	0.0018657	up regulate	2
GMFG	0.905371	0.994318	0.969959	0.98968	0.997572	0.972354	0.200748	0.999611	0.00486863	5.89826e-19	0.39128	0.987183	0.985095	0.361945	0.0644258	0.00258059	up regulate	2
GFPT2	0.905371	0.994318	0.957129	0.98968	0.997572	0.972354	0.157078	0.102664	0.00472598	0.00211111	0.349358	0.91112	0.985095	0.430315	0.465406	0.000653652	up regulate	2
GDAP2	0.999947	0.994318	0.894789	0.98968	0.501136	0.378179	0.0507442	0.0449804	0.00424556	0.00271777	0.996919	0.549838	0.985095	0.254628	0.0725394	7.87402e-06	up regulate	2
FXYD5	0.89733	0.994318	0.92141	0.891478	0.997572	0.972354	0.67182	0.127558	0.00484622	2.35849e-06	0.570233	0.891216	0.985095	0.296145	0.0748931	0.00226034	up regulate	2
FTH1	0.999947	0.994318	0.937833	0.98968	0.997572	0.972354	0.198085	0.128611	0.00406687	4.21941e-06	0.984195	0.965662	0.985095	0.385291	0.0839504	0.00249336	up regulate	2
FCN1	0.92132	0.994318	0.957129	0.98968	0.997572	0.972354	0.416741	0.999611	0.00356897	5.89826e-19	0.0422115	0.987183	0.985095	0.290228	0.0758438	0.00128216	up regulate	2
FCER1G	0.999947	0.994318	0.911247	0.924356	0.997572	0.972354	0.999681	0.125891	0.00406687	5.89826e-19	0.523697	0.987183	0.985095	0.286077	0.0745205	0.00147647	up regulate	2
FAM49B	0.999947	0.994318	0.910312	0.98968	0.997572	0.972354	0.301387	0.0960474	0.00356897	5.89826e-19	0.964729	0.987183	0.985095	0.30574	0.122617	0.00226536	up regulate	2
F2RL2	0.999947	0.994318	0.957129	0.98968	0.964428	0.972354	0.132334	0.0775831	0.00490365	0.00215923	0.397371	0.885961	0.985095	0.308435	0.446302	0.000281346	up regulate	2
EVA1C	0.999947	0.994318	0.894789	0.98968	0.997572	0.972354	0.690066	0.120289	0.00406687	2.21519e-05	0.996919	0.912158	0.985095	0.272557	0.0645752	0.0013871	up regulate	2
ETS2	0.907696	0.994318	0.872596	0.179537	0.649532	0.972354	0.150725	0.0717866	0.00406687	2.35849e-06	0.996919	0.887554	0.985095	0.240362	0.0675225	7.87402e-06	up regulate	2
EIF6	0.957921	0.994318	0.911247	0.98968	0.997572	0.972354	0.113	0.0724509	0.0044021	0.00306493	0.996919	0.925272	0.985095	0.276823	0.0666048	0.000136187	up regulate	2
EIF2AK2	0.999947	0.994318	0.911247	0.98968	0.166926	0.144242	0.0501842	0.0665131	0.0044021	0.000847619	0.996919	0.638336	0.985095	0.42935	0.0993587	2.0979e-05	up regulate	2
EHD1	0.999947	0.994318	0.857691	0.98968	0.787649	0.972354	0.0677993	0.0502278	0.00424107	5.92885e-06	0.765884	0.872475	0.985095	0.308435	0.103359	0.00043804	up regulate	2
EFNA1	0.999947	0.994318	0.923222	0.98968	0.997572	0.925006	0.153776	0.111666	0.00406687	0.003625	0.996919	0.831589	0.985095	0.277731	0.092526	0.000565274	up regulate	2
E2F2	0.999947	0.994318	0.895741	0.98968	0.997572	0.972354	0.999681	0.125891	0.00406687	5.89826e-19	0.996919	0.987183	0.985095	0.314928	0.0703855	0.00431876	up regulate	2
DUSP10	0.540341	0.994318	0.947057	0.995384	0.997572	0.972354	0.139872	0.999611	0.00492165	0.00476931	0.921119	0.831589	0.985095	0.261429	0.366572	0.00029491	up regulate	2
DRAM1	0.999947	0.994318	0.920185	0.98968	0.649532	0.211872	0.0499091	0.0449804	0.00481238	0.000498158	0.921119	0.478466	0.550714	0.250548	0.092526	7.87402e-06	up regulate	2
DMBT1	0.759235	0.994318	0.943418	0.911171	0.0844352	0.0753163	0.0572653	0.055126	0.00464153	2.21519e-05	0.996919	0.831589	0.127455	0.349896	0.999933	6.75676e-06	up regulate	2
DHX58	0.999947	0.994318	0.864321	0.98968	0.399895	0.270422	0.0499091	0.0463026	0.00406687	5.29248e-05	0.996919	0.394105	0.985095	0.330535	0.0857703	1.81161e-18	up regulate	2
DEFB4A /// DEFB5	0.984427	0.994318	0.894973	0.911171	0.997572	0.972354	0.584156	0.474066	0.00332143	2.35849e-06	0.0945	0.757836	0.985095	0.275584	0.058	8.29493e-05	up regulate	2
DEFB4A	0.999947	0.994318	0.957129	0.826601	0.997572	0.972354	0.71762	0.999611	0.00332143	5.89826e-19	0.16578	0.968894	0.985095	0.240362	0.0606	7.87402e-06	up regulate	2
DDX19B	0.999947	0.994318	0.962182	0.98968	0.997572	0.972354	0.190344	0.0724509	0.00406687	0.0029427	0.996919	0.874322	0.985095	0.302522	0.15996	0.00206878	up regulate	2
CYBA	0.999947	0.994318	0.944007	0.911171	0.997572	0.972354	0.152482	0.278275	0.00462699	2.35849e-06	0.593435	0.744463	0.985095	0.314928	0.0644258	0.00289873	up regulate	2
CXCR4	0.957921	0.994318	0.964538	0.791633	0.997572	0.831905	0.124883	0.0781248	0.00424107	0.00092535	0.838607	0.763733	0.985095	0.329352	0.0703855	0.000185053	up regulate	2
CXCR1	0.999947	0.994318	0.902726	0.826601	0.997572	0.972354	0.999681	0.999611	0.003	5.89826e-19	0.593837	0.987183	0.985095	0.250548	0.0634167	0.00284051	up regulate	2
CXCL8	0.877868	0.994318	0.857691	0.0475	0.0535	0.043	0.049	0.044	0.00324324	5.89826e-19	0.212429	0.472704	0.0656944	0.234306	0.0641552	1.81161e-18	up regulate	2
CXCL2 /// GRO1	0.80875	0.994318	0.957129	0.0475	0.0535	0.043	0.049	0.044	0.00356897	5.89826e-19	0.322646	0.619761	0.056	0.215	0.0648344	1.81161e-18	up regulate	2
CXCL2	0.89733	0.994318	0.857691	0.0475	0.0535	0.043	0.049	0.044	0.00324324	5.89826e-19	0.0273409	0.505468	0.056	0.215	0.0634167	1.81161e-18	up regulate	2
CXCL16	0.999947	0.994318	0.874645	0.98968	0.839397	0.972354	0.0532978	0.0506667	0.00344262	2.35849e-06	0.996919	0.711561	0.985095	0.296145	0.262665	0.00145972	up regulate	2
CTSZ	0.999947	0.994318	0.913405	0.98968	0.997572	0.972354	0.999681	0.999611	0.00406687	0.000549734	0.551422	0.888031	0.985095	0.286253	0.0725402	0.00194345	up regulate	2
CTSS	0.999947	0.994318	0.957129	0.98968	0.997572	0.972354	0.0521953	0.0489784	0.00406687	1.03806e-05	0.650003	0.395428	0.985095	0.308028	0.0765118	1.1194e-05	up regulate	2
CTSH	0.999947	0.994318	0.957129	0.98968	0.997572	0.972354	0.999681	0.137308	0.00369903	5.89826e-19	0.0453571	0.782191	0.985095	0.288462	0.0633793	0.00113734	up regulate	2
CTSC	0.999947	0.994318	0.866788	0.98968	0.248148	0.444364	0.113953	0.0570332	0.00324324	5.89826e-19	0.0176562	0.549838	0.293164	0.240362	0.0641	7.87402e-06	up regulate	2
CRLF3	0.999947	0.994318	0.927447	0.98968	0.997572	0.972354	0.821701	0.106896	0.00424107	7.69231e-06	0.859747	0.987183	0.985095	0.287168	0.0996395	0.00105714	up regulate	2
COTL1	0.999947	0.994318	0.95777	0.98968	0.997572	0.972354	0.216378	0.134616	0.00406687	5.89826e-19	0.371628	0.987183	0.985095	0.39366	0.0733297	0.00327997	up regulate	2
CORO1A	0.477331	0.994318	0.937833	0.98968	0.997572	0.972354	0.190344	0.999611	0.00381818	5.89826e-19	0.996919	0.920829	0.985095	0.312136	0.0985675	0.00191877	up regulate	2
CKAP4	0.999947	0.994318	0.857691	0.98968	0.997572	0.972354	0.999681	0.0952035	0.00381818	7.69231e-06	0.447323	0.551724	0.985095	0.240362	0.0644258	9.59821e-05	up regulate	2
CHST15	0.999947	0.994318	0.866788	0.98968	0.0722391	0.201677	0.0711701	0.0708489	0.00424107	9.15751e-06	0.557976	0.891216	0.985095	0.277731	0.0983102	7.87402e-06	up regulate	2
CHI3L2	0.999947	0.994318	0.957129	0.630214	0.900416	0.972354	0.0675644	0.072169	0.0044021	5.89826e-19	0.401893	0.815768	0.985095	0.215	0.423959	7.59804e-05	up regulate	2
CHI3L1	0.97771	0.994318	0.866788	0.98968	0.997572	0.505181	0.114619	0.046439	0.00324324	4.21941e-06	0.240427	0.549838	0.550714	0.275584	0.0652917	7.87402e-06	up regulate	2
CFLAR	0.89733	0.994318	0.957129	0.98968	0.225725	0.972354	0.049	0.0526154	0.00448429	0.00031336	0.996919	0.709318	0.985095	0.312041	0.219519	8.29493e-05	up regulate	2
CFB	0.999947	0.994318	0.860532	0.98968	0.333789	0.195779	0.049	0.044	0.003	5.89826e-19	0.00835714	0.394105	0.177884	0.215	0.0634167	1.81161e-18	up regulate	2
CDK12	0.999947	0.994318	0.857691	0.98968	0.997572	0.972354	0.999681	0.106896	0.00475834	0.000152993	0.996919	0.746939	0.985095	0.277882	0.124995	0.000726716	up regulate	2
CDH3	0.999947	0.994318	0.957211	0.98968	0.997572	0.972354	0.999681	0.101369	0.0044021	0.000103286	0.997833	0.987183	0.985095	0.286253	0.15102	0.00432676	up regulate	2
CD68	0.999947	0.994318	0.958757	0.98968	0.997572	0.972354	0.999681	0.133502	0.00344262	5.89826e-19	0.00861111	0.987183	0.985095	0.286253	0.0642561	0.000953515	up regulate	2
CD55	0.999947	0.994318	0.894789	0.98968	0.997572	0.972354	0.999681	0.999611	0.00324324	5.89826e-19	0.297455	0.987183	0.985095	0.276823	0.0642561	0.000154135	up regulate	2
CD53	0.999947	0.994318	0.951186	0.903884	0.997572	0.972354	0.999681	0.999611	0.00356897	5.89826e-19	0.62027	0.916536	0.985095	0.300378	0.0870133	0.00414735	up regulate	2
CD48	0.999947	0.994318	0.866788	0.98968	0.997572	0.972354	0.914808	0.787298	0.00392169	5.89826e-19	0.179518	0.987183	0.985095	0.296642	0.0925127	0.00160134	up regulate	2
CD47	0.999947	0.994318	0.913405	0.98968	0.997572	0.972354	0.0749426	0.0651434	0.00448429	8.78713e-05	0.996919	0.938352	0.985095	0.408327	0.106098	0.000528226	up regulate	2
CD44	0.94232	0.994318	0.894789	0.98968	0.997572	0.972354	0.726862	0.108969	0.00344262	2.21519e-05	0.349596	0.922101	0.985095	0.381377	0.0648344	0.000653652	up regulate	2
CD40	0.999947	0.994318	0.860532	0.970208	0.0535	0.043	0.049	0.044	0.0044021	5.89826e-19	0.116378	0.395428	0.684358	0.215	0.0803093	1.81161e-18	up regulate	2
CD276	0.955692	0.994318	0.957129	0.98968	0.997572	0.972354	0.999681	0.117054	0.00478416	9.15751e-06	0.41174	0.779742	0.985095	0.371122	0.101476	0.00116773	up regulate	2
CD14	0.999947	0.994318	0.865561	0.98968	0.0610339	0.043	0.0499091	0.0453043	0.00478231	5.89826e-19	0.598543	0.798327	0.127455	0.290209	0.858105	1.81161e-18	up regulate	2
CCR1	0.999947	0.994318	0.866788	0.890561	0.997572	0.972354	0.234246	0.999611	0.003	5.89826e-19	0.0422115	0.974053	0.985095	0.286077	0.062	0.000613232	up regulate	2
CCL4	0.999947	0.994318	0.866788	0.5558	0.137215	0.972354	0.17222	0.114194	0.0044713	5.89826e-19	0.82294	0.938352	0.985095	0.240362	0.106643	0.000136187	up regulate	2
CCL3	0.999947	0.994318	0.894973	0.98968	0.997572	0.972354	0.820328	0.181786	0.00349219	5.89826e-19	0.239987	0.987183	0.985095	0.250548	0.0648344	7.87402e-06	up regulate	2
CCL2	0.999947	0.994318	0.857691	0.385158	0.0615081	0.119857	0.049	0.044	0.00406687	5.89826e-19	0.629775	0.466548	0.136654	0.233362	0.0866106	1.81161e-18	up regulate	2
CASP4	0.999947	0.994318	0.947324	0.98968	0.0587245	0.0448333	0.049	0.044	0.00356897	5.89826e-19	0.24462	0.395428	0.0746087	0.240362	0.0648344	1.81161e-18	up regulate	2
CASP1	0.999947	0.994318	0.95777	0.955128	0.997572	0.972354	0.242388	0.0705905	0.00406687	3.47432e-05	0.996919	0.987183	0.985095	0.308028	0.0644258	0.00261746	up regulate	2
C5H12ORF75	0.957921	0.994318	0.949404	0.98968	0.997572	0.972354	0.202984	0.999611	0.00344262	5.89826e-19	0.331444	0.930764	0.985095	0.301245	0.0654344	0.00195617	up regulate	2
C3H1ORF162	0.999947	0.994318	0.911247	0.972001	0.997572	0.972354	0.458079	0.267635	0.00324324	5.89826e-19	0.0266429	0.925272	0.985095	0.258855	0.0642561	2.86624e-05	up regulate	2
SDS	0.80875	0.994318	0.986039	0.98968	0.147934	0.0464844	0.055907	0.044	0.003	5.89826e-19	0.00366667	0.927184	0.0656944	0.304659	0.0644258	1.81161e-18	up regulate	3
LOC514194	0.999947	0.994318	0.957129	0.826601	0.944991	0.972354	0.999681	0.999611	0.00395745	9.55189e-05	0.00366667	0.987183	0.985095	0.290209	0.058	0.00119368	up regulate	3
HP	0.999947	0.994318	0.964538	0.812739	0.0708448	0.0598659	0.049	0.044	0.003	5.89826e-19	1.0145e-16	0.621038	0.127455	0.232	0.0606	1.81161e-18	up regulate	3
GRO1	0.921148	0.994318	0.930276	0.0475	0.0535	0.043	0.049	0.044	0.00381818	5.89826e-19	0.00116667	0.579909	0.056	0.233362	0.0686667	1.81161e-18	up regulate	3
CXCL5	0.986952	0.994318	0.857691	0.109463	0.0535	0.043	0.049	0.044	0.00324324	5.89826e-19	0.00025	0.515039	0.0593462	0.233362	0.0644258	1.81161e-18	up regulate	3
