# Supplementary material for: Integration of machine learning and meta-analysis identifies the transcriptomic bio-signature of mastitis disease in cattle
Source: PLoS One. 2018 Feb 22;13(2):e0191227. doi: 10.1371/journal.pone.0191227 (PMC5823400; doi:10.1371/journal.pone.0191227)
Supplement: S5 Table — (XLSX) [file pone.0191227.s005.xlsx]

## Sheet: Up-regulated meta-genes
The gene ontology (GO) information based on modified Fisher Exact test analysis (p-value<0.05), revealed on up-regulated genes achieved by meta-analysis (meta-genes).
Row	Category	Term	Count	%	P-value	Genes	List Total	Pop Hits	Pop Total	Fold Enrichment	Bonferroni	Benjamini	FDR
Molecular Function
1	GOTERM_MF_FAT	GO:0042802~identical protein binding	50	7.5188	8.87171e-06	S100A4, SLC9A7, IL6ST, NFKB1, DAXX, TRIM5, BAK1, GSR, APOA1, TRIM8, CPOX, FAS, NOS2, PDXK, SP100, OLFML2A, IL6R, STK4, ADRB2, SDS, PDGFRA, CTSC, SMARCA4, TNF, SNX6, PFKFB3, SAV1, CSF1, PML, NFKBIA, CALCOCO2, ALDH1A3, TAP1, PVRL2, TRIP10, B4GALT1, BMP2, UPF2, PTPRE, SMAD3, ITGA2, USF1, IRF9, FNBP1, CORO1A, ATF3, RASSF1, CDC42BPA, IKBKB, CRYM	520	640	12983	1.95057	0.00703704	0.00176392	0.0136083
2	GOTERM_MF_FAT	GO:0046983~protein dimerization activity	47	7.06767	1.09126e-06	ITGAL, SLC9A7, SNX6, IL6ST, CSF1, PML, CALCOCO2, NFKB1, DAXX, GSR, TRIM5, BAK1, TRIM8, ALDH1A3, PVRL2, TAP1, CREB3L4, NOS2, NFIL3, B4GALT1, BMP2, PDXK, PTPRE, SP100, CEBPD, NCF4, NR4A2, SMAD3, OLFML2A, ITGA2, IL6R, STK4, USF1, JUNB, STAT3, CYBA, CORO1A, ADRB2, HIF1A, ATF3, SDS, PDGFRA, SDCBP, TFAP2A, NFE2L2, IKBKB, CRYM	520	542	12983	2.16506	0.000868266	0.000289506	0.00167397
3	GOTERM_MF_FAT	GO:0008233~peptidase activity	44	6.61654	5.36024e-05	PSMB10, PDIA3, MMP9, LGMN, MMP7, C1R, HP, C1S, MMP1, CYLD, USP18, CASP3, CASP4, CASP7, LTF, KLK10, ERAP2, C2, CASP1, VCPIP1, PLAT, CFLAR, TMPRSS2, CTSZ, BMP1, CFB, MMP19, SPPL2A, CTSS, PSMB8, PSMB9, LAP3, PSMA2, PSMA1, BACE2, SPCS3, USP20, ADAMTS1, CTSC, RHBDL2, CTSH, PRSS22, PLAU, ADAMTS4	520	574	12983	1.91387	0.0417711	0.00708621	0.0821941
4	GOTERM_MF_FAT	GO:0070011~peptidase activity, acting on L-amino acid peptides	43	6.46617	4.08587e-05	PSMB10, PDIA3, MMP9, LGMN, MMP7, C1R, HP, C1S, MMP1, CYLD, USP18, CASP3, CASP4, CASP7, LTF, KLK10, ERAP2, C2, CASP1, VCPIP1, PLAT, CFLAR, TMPRSS2, CTSZ, BMP1, CFB, MMP19, SPPL2A, CTSS, PSMB8, PSMB9, LAP3, PSMA2, PSMA1, BACE2, USP20, ADAMTS1, CTSC, RHBDL2, CTSH, PRSS22, PLAU, ADAMTS4	520	549	12983	1.95555	0.032001	0.00648373	0.0626587
5	GOTERM_MF_FAT	GO:0019899~enzyme binding	38	5.71429	0.0005425	CSF3, DENND5A, BCAR1, PML, NFKBIA, TLR4, FTH1, TRIB1, PPP1R3C, APOA1, HMOX1, ARG2, PSTPIP1, FAS, ARHGEF2, FMNL3, SP100, LYN, CYP1A1, NCF2, STRN3, SMG7, SOCS1, SMAD3, IL6R, CD40, COTL1, USF1, STAT3, PLAUR, CORO1A, ADRB2, HIF1A, SERPINF2, CSTB, GRK5, SELE, ADAMTS4	520	523	12983	1.81407	0.350756	0.0266355	0.828962
6	GOTERM_MF_FAT	GO:0004175~endopeptidase activity	37	5.56391	1.01807e-06	PSMB10, PDIA3, MMP9, LGMN, MMP7, HP, C1R, C1S, MMP1, CASP3, CASP4, CASP7, LTF, KLK10, C2, CASP1, PLAT, CFLAR, TMPRSS2, CTSZ, BMP1, CFB, MMP19, SPPL2A, CTSS, PSMB8, PSMB9, PSMA2, PSMA1, BACE2, ADAMTS1, CTSC, RHBDL2, PRSS22, CTSH, PLAU, ADAMTS4	520	375	12983	2.46344	0.000810056	0.00040511	0.0015617
7	GOTERM_MF_FAT	GO:0042803~protein homodimerization activity	30	4.51128	7.29897e-05	SLC9A7, SNX6, IL6ST, CSF1, PML, CALCOCO2, NFKB1, DAXX, TRIM5, GSR, TRIM8, ALDH1A3, TAP1, PVRL2, NOS2, B4GALT1, BMP2, SP100, PTPRE, PDXK, SMAD3, OLFML2A, IL6R, STK4, USF1, CORO1A, ADRB2, SDS, PDGFRA, CRYM	520	334	12983	2.24257	0.0564462	0.00643498	0.111907
8	GOTERM_MF_FAT	GO:0008134~transcription factor binding	30	4.51128	0.0379646	E2F2, ELF3, NFKBIB, PML, NFKBIA, NFKB2, MXI1, DAXX, TRIB1, GPX3, BCL3, NFIL3, SP100, CFB, RELB, PIM1, SMAD3, MXD1, STK4, USF1, STAT3, JUNB, ATF3, HIF1A, ETS1, TFAP2A, TGIF1, ID3, CRYM, SMARCA4	520	513	12983	1.46008	1	0.565109	44.773
9	GOTERM_MF_FAT	GO:0016564~transcription repressor activity	27	4.06015	0.000402256	ZNF281, SBNO2, BMP2, SP100, ELF3, FOXK1, JARID2, STRN3, RELB, PML, SMAD3, NFKB1, NOSTRIN, MBD2, MXI1, MXD1, DAXX, JUNB, ATF3, HEXIM2, TGIF1, ID3, NFIL3, AKIRIN2, CRYM, DNAJB6, KLF4	520	316	12983	2.13328	0.27404	0.0263354	0.615282
10	GOTERM_MF_FAT	GO:0005125~cytokine activity	25	3.7594	9.33804e-07	CSF3, NAMPT, CCL3, TNF, CCL2, CXCL5, CXCL3, CSF1, CXCL2, CX3CL1, CCL5, CCL4, CCL20, IL1B, LTB, IL1A, IL6, BMP2, BMP1, IL1RN, TNFSF10, CXCL16, GRN, AREG, CMTM3	520	195	12983	3.20094	0.000743032	0.000743032	0.00143244
11	GOTERM_MF_FAT	GO:0004857~enzyme inhibitor activity	20	3.00752	0.0122122	TXNIP, C3, SOCS1, TIMP2, TRIB2, TRIB1, TIMP1, CASP3, CDKN1A, HEXIM2, ARRB1, GMFG, SERPINF2, CSTB, SERPINB1, HSPA5, DNAJC3, TFPI2, PROS1, ANGPTL4	520	270	12983	1.84943	0.999943	0.303891	17.1789
12	GOTERM_MF_FAT	GO:0003924~GTPase activity	18	2.70677	0.00480038	RHOJ, GNA15, GBP5, RAB8B, GNAI3, GNAI2, NCF1, RRAD, RHOQ, RND1, ARF4, TGM2, TGM3, EHD1, MX1, MX2, GNG5, EHD3	520	211	12983	2.12991	0.978297	0.153407	7.11563
13	GOTERM_MF_FAT	GO:0008234~cysteine-type peptidase activity	15	2.25564	0.00153459	CFLAR, CTSZ, PDIA3, LGMN, CTSS, CYLD, CASP3, USP18, CASP4, CASP7, USP20, CTSC, CASP1, CTSH, VCPIP1	520	141	12983	2.6561	0.705498	0.0592929	2.32832
14	GOTERM_MF_FAT	GO:0019955~cytokine binding	14	2.10526	0.000399958	IFNAR2, TNFRSF1A, IL18BP, CXCR4, OSMR, IL10RB, IL6ST, IL4R, CCR1, IL1RAP, CXCR1, TRIM16, IL6R, IL13RA1	520	109	12983	3.20681	0.27271	0.0285332	0.611776
15	GOTERM_MF_FAT	GO:0004721~phosphoprotein phosphatase activity	13	1.95489	0.0330949	PPP1R3C, PTPRE, DUSP1, PTPN2, DUSP16, CYCS, SSH2, DUSP10, ACP2, PTPN1, PPAP2B, MTMR4, PTPN12	520	165	12983	1.96712	1	0.524861	40.3254
16	GOTERM_MF_FAT	GO:0004252~serine-type endopeptidase activity	12	1.80451	0.0448551	PLAT, TMPRSS2, CFB, LTF, KLK10, RHBDL2, HP, C1R, C1S, C2, PRSS22, PLAU	520	154	12983	1.9455	1	0.60807	50.5389
17	GOTERM_MF_FAT	GO:0004197~cysteine-type endopeptidase activity	11	1.65414	0.00055114	CFLAR, CTSZ, CASP3, CASP4, PDIA3, CASP7, LGMN, CTSC, CTSS, CASP1, CTSH	520	72	12983	3.81445	0.355209	0.0254831	0.842112
18	GOTERM_MF_FAT	GO:0008009~chemokine activity	10	1.50376	7.14153e-05	CCL3, CCL2, CXCL5, CCL20, CXCL3, CXCL16, CXCL2, CX3CL1, CCL5, CCL4	520	46	12983	5.42768	0.0552629	0.00708089	0.109495
19	GOTERM_MF_FAT	GO:0042379~chemokine receptor binding	10	1.50376	0.000119705	CCL3, CCL2, CXCL5, CCL20, CXCL3, CXCL16, CXCL2, CX3CL1, CCL5, CCL4	520	49	12983	5.09537	0.0908917	0.00948385	0.183469
20	GOTERM_MF_FAT	GO:0016763~transferase activity, transferring pentosyl groups	9	1.35338	0.000421519	NAMPT, PARP12, PARP9, ZC3HAV1, PARP14, UPP1, MTAP, PARP3, APRT	520	46	12983	4.88491	0.285091	0.025485	0.644656
21	GOTERM_MF_FAT	GO:0016209~antioxidant activity	9	1.35338	0.000490498	GSR, PXDN, LPO, PTGS2, GPX3, IPCEF1, GPX7, SRXN1, SOD2	520	47	12983	4.78097	0.323303	0.0256995	0.74978
22	GOTERM_MF_FAT	GO:0004896~cytokine receptor activity	9	1.35338	0.00143601	IFNAR2, OSMR, IL10RB, IL6ST, IL4R, IL1RAP, CXCR1, IL6R, IL13RA1	520	55	12983	4.08556	0.68142	0.0584278	2.18028
23	GOTERM_MF_FAT	GO:0019887~protein kinase regulator activity	9	1.35338	0.0154281	CDKN1A, CASP3, HEXIM2, GMFG, SOCS1, NOS2, DNAJC3, TRIB2, TRIB1	520	81	12983	2.77415	0.999996	0.34739	21.22
24	GOTERM_MF_FAT	GO:0019207~kinase regulator activity	9	1.35338	0.0324147	CDKN1A, CASP3, HEXIM2, GMFG, SOCS1, NOS2, DNAJC3, TRIB2, TRIB1	520	93	12983	2.41619	1	0.527358	39.6782
25	GOTERM_MF_FAT	GO:0004860~protein kinase inhibitor activity	8	1.20301	0.000476453	CDKN1A, CASP3, HEXIM2, GMFG, SOCS1, DNAJC3, TRIB2, TRIB1	520	36	12983	5.54829	0.315692	0.0267324	0.728384
26	GOTERM_MF_FAT	GO:0019210~kinase inhibitor activity	8	1.20301	0.000567663	CDKN1A, CASP3, HEXIM2, GMFG, SOCS1, DNAJC3, TRIB2, TRIB1	520	37	12983	5.39834	0.363638	0.0247978	0.867256
27	GOTERM_MF_FAT	GO:0005178~integrin binding	7	1.05263	0.0298411	VCAM1, ICAM1, LYN, ERBB2IP, TGFBI, ITGA2, TIMP2	520	59	12983	2.96222	1	0.518458	37.1694
28	GOTERM_MF_FAT	GO:0001530~lipopolysaccharide binding	6	0.902256	6.27895e-05	SELP, TLR2, TLR4, LBP, PTAFR, CD14	520	12	12983	12.4837	0.0487534	0.00711485	0.0962752
29	GOTERM_MF_FAT	GO:0004601~peroxidase activity	6	0.902256	0.00824922	PXDN, LPO, PTGS2, GPX3, IPCEF1, GPX7	520	32	12983	4.68137	0.998631	0.23183	11.9325
30	GOTERM_MF_FAT	GO:0016684~oxidoreductase activity, acting on peroxide as acceptor	6	0.902256	0.00824922	PXDN, LPO, PTGS2, GPX3, IPCEF1, GPX7	520	32	12983	4.68137	0.998631	0.23183	11.9325
31	GOTERM_MF_FAT	GO:0008329~pattern recognition receptor activity	5	0.75188	0.00183454	TLR2, TLR4, PTAFR, CD14, DMBT1	520	14	12983	8.9169	0.768143	0.0672347	2.77745
32	GOTERM_MF_FAT	GO:0070003~threonine-type peptidase activity	5	0.75188	0.00734146	PSMA2, PSMB10, PSMA1, PSMB8, PSMB9	520	20	12983	6.24183	0.997164	0.216818	10.6879
33	GOTERM_MF_FAT	GO:0004298~threonine-type endopeptidase activity	5	0.75188	0.00734146	PSMA2, PSMB10, PSMA1, PSMB8, PSMB9	520	20	12983	6.24183	0.997164	0.216818	10.6879
34	GOTERM_MF_FAT	GO:0003950~NAD+ ADP-ribosyltransferase activity	5	0.75188	0.0163799	PARP12, PARP9, ZC3HAV1, PARP14, PARP3	520	25	12983	4.99346	0.999998	0.354811	22.3801
35	GOTERM_MF_FAT	GO:0050839~cell adhesion molecule binding	5	0.75188	0.0303611	PVR, VCAM1, ITGAL, PVRL2, FXYD5	520	30	12983	4.16122	1	0.514133	37.6841
36	GOTERM_MF_FAT	GO:0008034~lipoprotein binding	5	0.75188	0.0496947	APOA1, OLR1, CXCL16, SORL1, TLR2	520	35	12983	3.56676	1	0.628276	54.2467
37	GOTERM_MF_FAT	GO:0005138~interleukin-6 receptor binding	4	0.601504	0.00197065	CSF3, IL6, IL6ST, IL6R	520	7	12983	14.267	0.791993	0.0688845	2.98062
38	GOTERM_MF_FAT	GO:0043208~glycosphingolipid binding	3	0.451128	0.00906979	SELP, LYN, SELL	520	4	12983	18.7255	0.999292	0.243416	13.0437
39	GOTERM_MF_FAT	GO:0001875~lipopolysaccharide receptor activity	3	0.451128	0.0147177	TLR2, TLR4, PTAFR	520	5	12983	14.9804	0.999993	0.343945	20.3434
40	GOTERM_MF_FAT	GO:0046625~sphingolipid binding	3	0.451128	0.0214962	SELP, LYN, SELL	520	6	12983	12.4837	1	0.42764	28.3478
41	GOTERM_MF_FAT	GO:0010860~proteasome regulator activity	3	0.451128	0.0214962	PSMF1, PSME1, PSME2	520	6	12983	12.4837	1	0.42764	28.3478
42	GOTERM_MF_FAT	GO:0008139~nuclear localization sequence binding	3	0.451128	0.0293065	NFKBIA, KPNA3, TNPO1	520	7	12983	10.7003	1	0.522836	36.6363
43	GOTERM_MF_FAT	GO:0004568~chitinase activity	3	0.451128	0.0380554	CHI3L1, CHI3L2, MANSC1	520	8	12983	9.36274	1	0.556352	44.8528
44	GOTERM_MF_FAT	GO:0051861~glycolipid binding	3	0.451128	0.0476557	SELP, LYN, SELL	520	9	12983	8.32244	1	0.621557	52.7174
Cellular Component
1	GOTERM_CC_FAT	GO:0005886~plasma membrane	174	26.1654	0.00215973	PVR, F2RL2, GNA15, PTGS2, IL6ST, OSMR, AIF1, EFNA1, TLR2, RRAD, TLR4, CD53, RELL1, SLC7A7, CD48, CD47, SLC2A6, APOA1, CD44, FAS, GNG5, VNN2, RNF31, GBP5, NCF2, PDPN, NCF1, STRN3, NCF4, APOLD1, PIM1, BASP1, CD40, PLAUR, RND1, TACSTD2, ARRB1, PARP14, PDGFRA, SDCBP, HAS3, ITGAL, GNAI3, GNAI2, IFITM1, IFITM3, NOSTRIN, CX3CL1, FTH1, ADA, CD68, LAPTM5, ITGAV, PVRL2, FCER1G, TYROBP, B4GALT1, RAB8B, CFB,…	488	3777	12782	1.20665	0.503668	0.0488052	2.88075
2	GOTERM_CC_FAT	GO:0044459~plasma membrane part	118	17.7444	6.41426e-05	F2RL2, GNA15, PTGS2, IL6ST, OSMR, AIF1, EFNA1, TLR2, TLR4, SLC7A7, CD48, CD47, CD44, FAS, GNG5, RNF31, GBP5, NCF2, PDPN, NCF1, NCF4, CD40, RND1, TACSTD2, ARRB1, PDGFRA, SDCBP, HAS3, ITGAL, NOSTRIN, ADA, LAPTM5, ITGAV, PVRL2, FCER1G, TYROBP, B4GALT1, RAB8B, SLC6A14, CD276, ITGA2, NCKAP1L, HOMER2, KCTD10, CD55, TNFSF10, CORO1A, FNBP1, SLC7A2, CD58, CDC42BPA, PTPN1, CD200, SLC46A1, KCTD11, RHOJ, KCN…	488	2203	12782	1.40296	0.0205684	0.00259449	0.0866845
3	GOTERM_CC_FAT	GO:0005576~extracellular region	116	17.4436	2.46277e-06	PVR, F2RL2, IL6ST, MMP9, EDN1, MMP7, MMP1, APOA1, CD44, ISG15, TGFBI, IL1B, FAS, TFPI2, IL1A, APOLD1, OLFML2A, CD40, PLAUR, RETN, SERPINF2, ADAMTS1, ADAMTS4, TNFRSF6B, CCL3, CCL2, CRELD2, DEFB4A, CX3CL1, TIMP2, CCL5, CCL4, ADA, MANF, TIMP1, LGALS3BP, DEFB1, SRGN, ANGPTL4, B4GALT1, PLAT, LPO, BMP2, BMP1, CFB, IL1RN, CHI3L1, CHI3L2, ECM1, LGALS9, TNFSF10, CXCL16, ANTXR2, AREG, AGR2, ABO, PLAU, PXDN…	488	2010	12782	1.51161	0.000797621	0.000265944	0.00332956
4	GOTERM_CC_FAT	GO:0005829~cytosol	76	11.4286	0.000315495	NAMPT, LDHA, CHMP5, BCAR1, NFKB1, NFKB2, PDCD4, GSR, BAK1, SPRY2, CASP3, SCLY, BAG3, CASP7, HMOX1, MAP3K8, PDE4B, SPG21, NOS2, FAS, MX1, AGPAT3, RNF31, ZFP36, ARHGEF2, PDXK, LYN, NCF1, NCF4, CYCS, CBR3, SMN2, PSMA2, PSMA1, RND1, PSME1, ARRB1, TACSTD2, RIPK2, SDCBP, NFE2L2, SRXN1, PSMB10, XDH, TRAF2, GNAI2, PFKFB3, NFKBIB, HK2, UGDH, UPP1, NFKBIA, APBB1IP, FTH1, ADA, PSMF1, MTHFS, PIK3R5, HSPA5, P…	488	1330	12782	1.49672	0.097184	0.0101716	0.4257
5	GOTERM_CC_FAT	GO:0044421~extracellular region part	74	11.1278	7.46386e-09	PVR, IL6ST, MMP9, SORL1, EDN1, MMP7, HP, MMP1, APOA1, ISG15, CD44, HMOX1, GPX3, TGFBI, IL1B, LBP, LTB, TFPI2, IL1A, ICAM1, MMP19, LYZ, OLFML2A, IL6R, RETN, IFNAR2, ADM, SERPINF2, GRN, ADAMTS1, CA2, ADAMTS4, CSF3, CCL3, CCL2, TNF, CXCL5, C3, CSF1, TNC, CXCL3, CXCL2, CX3CL1, TIMP2, CCL5, CCL4, ADA, TIMP1, VCAM1, LGALS3BP, CCL20, FCN1, C2, QSOX1, SRGN, ANGPTL4, PLAT, FLRT2, SELP, LPO, BMP2, IL6, BMP…	488	960	12782	2.01901	2.41829e-06	1.20915e-06	1.0091e-05
6	GOTERM_CC_FAT	GO:0005887~integral to plasma membrane	69	10.3759	0.000403796	F2RL2, KCNJ15, OSMR, IL6ST, EFNA1, SLC15A2, SORL1, TLR2, TLR4, SDC4, SLC7A7, CD48, CD47, CD44, CXCR4, IL4R, IL1RAP, IL13RA1, SLC1A1, ICAM1, LYN, NCF2, NCF1, PDPN, NCF4, IL6R, CD40, CD83, IFNAR2, ADRB2, TACSTD2, PDGFRA, SDCBP, HAS3, STBD1, PTAFR, ITGAL, TNF, CCR1, GPR65, CD9, TNFRSF1A, LAPTM5, IL10RB, ITGAV, TAP1, FCER1G, SCNN1G, SLC39A2, DCLK1, TYROBP, TMPRSS2, SELP, FLRT2, IL6, OLR1, SELL, SLC6A…	488	1188	12782	1.52129	0.122656	0.0118255	0.544545
7	GOTERM_CC_FAT	GO:0031226~intrinsic to plasma membrane	69	10.3759	0.000747626	F2RL2, KCNJ15, OSMR, IL6ST, EFNA1, SLC15A2, SORL1, TLR2, TLR4, SDC4, SLC7A7, CD48, CD47, CD44, CXCR4, IL4R, IL1RAP, IL13RA1, SLC1A1, ICAM1, LYN, NCF2, NCF1, PDPN, NCF4, IL6R, CD40, CD83, IFNAR2, ADRB2, TACSTD2, PDGFRA, SDCBP, HAS3, STBD1, PTAFR, ITGAL, TNF, CCR1, GPR65, CD9, TNFRSF1A, LAPTM5, IL10RB, ITGAV, TAP1, FCER1G, SCNN1G, SLC39A2, DCLK1, TYROBP, TMPRSS2, SELP, FLRT2, IL6, OLR1, SELL, SLC6A…	488	1215	12782	1.48748	0.215196	0.0199909	1.00605
8	GOTERM_CC_FAT	GO:0005615~extracellular space	62	9.32331	3.96862e-10	PVR, IL6ST, MMP9, SORL1, EDN1, MMP7, HP, APOA1, ISG15, HMOX1, GPX3, TGFBI, IL1B, LBP, LTB, IL1A, ICAM1, LYZ, IL6R, IFNAR2, RETN, ADM, SERPINF2, GRN, CA2, ADAMTS4, CSF3, CCL3, CCL2, TNF, CXCL5, C3, CSF1, CXCL3, CXCL2, CX3CL1, CCL5, CCL4, ADA, VCAM1, LGALS3BP, CCL20, FCN1, C2, QSOX1, SRGN, ANGPTL4, PLAT, SELP, LPO, IL6, BMP2, BMP1, IL1RN, CHI3L1, CHI3L2, TNFSF10, CXCL16, AREG, CMTM3, IGFBP3, SELE	488	685	12782	2.37072	1.28583e-07	1.28583e-07	5.36548e-07
9	GOTERM_CC_FAT	GO:0000267~cell fraction	59	8.87218	0.00491889	NRP2, PTGS2, SLC15A2, BCAR1, TAPBP, WARS, HMOX2, GSR, CASP7, HMOX1, GPX3, PDE4B, FAS, SLC1A1, STX6, LYN, CYP1A1, NCF1, UGCG, ADRB2, ADM, ARRB1, BACE2, CA4, STBD1, TNFRSF6B, CCL3, GNAI3, GNAI2, CXCL2, PML, CALCOCO2, ACP2, CCL5, CD68, PPP1R3C, TAP1, ERO1L, SCNN1G, ACSL5, SELP, RAB8B, OLR1, CKAP4, NCKAP1L, RGS19, RGS16, PTPN12, S100A12, SOD2, SLC16A3, CD55, TNFSF10, SLC7A2, SPCS3, PTPN1, GRK5, TAPBP…	488	1083	12782	1.42693	0.797629	0.0896986	6.44926
10	GOTERM_CC_FAT	GO:0009986~cell surface	33	4.96241	3.7237e-06	PVR, ITGAL, TNF, IL6ST, TLR2, TLR4, CD53, CX3CL1, TIMP2, SDC4, ADA, CD48, VCAM1, GSR, CD44, ITGAV, PVRL2, FCER1G, HSPA5, FAS, SCNN1G, B4GALT1, SELP, ICAM1, SELL, CD276, ITGA2, IL6R, CD40, PLAUR, CD83, BACE2, AREG	488	348	12782	2.48378	0.00120575	0.000301575	0.00503423
11	GOTERM_CC_FAT	GO:0005625~soluble fraction	22	3.30827	0.00879771	TNFRSF6B, SELP, CCL3, RAB8B, NCF1, CXCL2, CALCOCO2, CCL5, PTPN12, SOD2, WARS, GSR, CD55, TNFSF10, PPP1R3C, ADM, ARRB1, CASP7, PDE4B, GPX3, FAS, GRK5	488	313	12782	1.84102	0.942907	0.133379	11.2609
12	GOTERM_CC_FAT	GO:0009897~external side of plasma membrane	21	3.15789	7.31713e-06	B4GALT1, SELP, ICAM1, TNF, IL6ST, SELL, TLR2, CD276, ITGA2, TLR4, CD40, ADA, CD48, VCAM1, CD83, GSR, CD44, ITGAV, FCER1G, FAS, SCNN1G	488	170	12782	3.23556	0.00236795	0.000474039	0.00989213
13	GOTERM_CC_FAT	GO:0005768~endosome	21	3.15789	0.0181053	STX6, SLC9A7, TNF, STARD3NL, CHMP5, LGMN, VPS37C, MITD1, MARCH3, SLA, OCIAD2, CD68, ADRB2, GRIPAP1, BACE2, ATP6V1E1, RNF128, SPG21, EHD1, ANKFY1, EHD3	488	315	12782	1.74617	0.997314	0.203627	21.8876
14	GOTERM_CC_FAT	GO:0045121~membrane raft	18	2.70677	3.07505e-05	TNF, GNAI3, GNAI2, PTGS2, LYN, RHOQ, TLR4, SDC4, BIRC3, RGS16, CD48, EFHD2, TNFRSF1A, CD55, ADRB2, HMOX1, SELE, CD14	488	143	12782	3.29697	0.00991384	0.00165917	0.0415659
15	GOTERM_CC_FAT	GO:0043235~receptor complex	16	2.40602	3.32992e-05	ITGAL, IL6, LYN, OSMR, IL6ST, CSF1, SMAD3, ITGA2, TLR4, IL6R, ADRB2, IL10RB, ITGAV, SDCBP, IL13RA1, CD14	488	116	12782	3.61278	0.0107311	0.00154012	0.0450103
16	GOTERM_CC_FAT	GO:0005764~lysosome	16	2.40602	0.0153516	CTSZ, LIPA, TSPAN1, LGMN, ACP2, CTSS, ADA, CD68, FNBP1, ADRB2, LAPTM5, CTSC, TRIP10, DRAM1, CTSH, SRGN	488	211	12782	1.98617	0.993346	0.195822	18.8734
17	GOTERM_CC_FAT	GO:0000323~lytic vacuole	16	2.40602	0.0153516	CTSZ, LIPA, TSPAN1, LGMN, ACP2, CTSS, ADA, CD68, FNBP1, ADRB2, LAPTM5, CTSC, TRIP10, DRAM1, CTSH, SRGN	488	211	12782	1.98617	0.993346	0.195822	18.8734
18	GOTERM_CC_FAT	GO:0070161~anchoring junction	14	2.10526	0.014455	B4GALT1, KCNJ15, BCAR1, ITGA2, TRIM25, CDH3, SDC4, APBB1IP, ARHGAP26, RND1, CD44, PVRL2, SDCBP, AFAP1	488	172	12782	2.13196	0.991063	0.193004	17.869
19	GOTERM_CC_FAT	GO:0005912~adherens junction	13	1.95489	0.0154555	KCNJ15, RND1, CD44, BCAR1, PVRL2, SDCBP, ITGA2, TRIM25, CDH3, SDC4, AFAP1, APBB1IP, ARHGAP26	488	155	12782	2.1968	0.993569	0.189642	18.9891
20	GOTERM_CC_FAT	GO:0045177~apical part of cell	13	1.95489	0.0412209	PLAT, F2RL2, PDPN, LGMN, IL6R, VCAM1, ADRB2, CD44, ATP6V1E1, CA4, SCNN1G, CA2, SLC46A1	488	179	12782	1.90226	0.999999	0.385591	43.397
21	GOTERM_CC_FAT	GO:0030055~cell-substrate junction	11	1.65414	0.0103549	KCNJ15, ERBB2IP, CD44, BCAR1, SDCBP, ITGA2, TRIM25, SDC4, APBB1IP, AFAP1, ARHGAP26	488	112	12782	2.57249	0.965696	0.148363	13.1273
22	GOTERM_CC_FAT	GO:0005925~focal adhesion	10	1.50376	0.0157054	KCNJ15, CD44, BCAR1, SDCBP, ITGA2, TRIM25, SDC4, APBB1IP, AFAP1, ARHGAP26	488	102	12782	2.5679	0.994077	0.18548	19.2666
23	GOTERM_CC_FAT	GO:0005924~cell-substrate adherens junction	10	1.50376	0.0197352	KCNJ15, CD44, BCAR1, SDCBP, ITGA2, TRIM25, SDC4, APBB1IP, AFAP1, ARHGAP26	488	106	12782	2.471	0.998432	0.212735	23.6226
24	GOTERM_CC_FAT	GO:0000502~proteasome complex	8	1.20301	0.00823079	PSMA2, PSMB10, PSMF1, PSMA1, PSME1, PSME2, PSMB8, PSMB9	488	61	12782	3.4351	0.931287	0.131456	10.5722
25	GOTERM_CC_FAT	GO:0005839~proteasome core complex	6	0.902256	0.000758095	PSMA2, PSMB10, PSMF1, PSMA1, PSMB8, PSMB9	488	20	12782	7.85779	0.217856	0.0187237	1.02008
26	GOTERM_CC_FAT	GO:0016605~PML body	6	0.902256	0.00772464	SP100, TRIM8, PML, TRIM16, DAXX, ISG20	488	33	12782	4.7623	0.918935	0.130279	9.95321
27	GOTERM_CC_FAT	GO:0005758~mitochondrial intermembrane space	5	0.75188	0.0468692	TXNIP, LYN, CPOX, PNPT1, CYCS	488	36	12782	3.63786	1	0.404548	47.7427
28	GOTERM_CC_FAT	GO:0033256~I-kappaB/NF-kappaB complex	4	0.601504	0.000213677	NFKBIA, BCL3, NFKB1, NFKB2	488	4	12782	26.1926	0.066896	0.00766367	0.2885
29	GOTERM_CC_FAT	GO:0043020~NADPH oxidase complex	4	0.601504	0.00388833	CYBA, NCF2, NCF1, NCF4	488	9	12782	11.6412	0.716991	0.0807082	5.13087
30	GOTERM_CC_FAT	GO:0005896~interleukin-6 receptor complex	3	0.451128	0.00423637	IL6, IL6ST, IL6R	488	3	12782	26.1926	0.747287	0.0823771	5.57803
31	GOTERM_CC_FAT	GO:0042824~MHC class I peptide loading complex	3	0.451128	0.0436679	TAP1, PSMB8, TAPBP	488	9	12782	8.73087	0.999999	0.39277	45.3192
Biological Process
1	GOTERM_BP_FAT	GO:0006955~immune response	95	14.2857	1.37123e-27	PXDN, TLR2, IFI44L, TLR4, NFKB2, TAPBP, MBP, CXCR4, IL4R, IL1RAP, LTF, IL1B, ERAP2, NOS2, FAS, LBP, NFIL3, LTB, AKIRIN2, IL1A, ICAM1, SP100, GBP5, LYN, NCF2, NCF1, NCF4, RELB, IL6R, CTSS, CD83, IL18BP, CTSC, TREM1, SEMA4D, ICOSLG, PTAFR, PSMB10, CSF3, ITGAL, IFIH1, SBNO2, CCL3, CCL2, TNF, LST1, CXCL5, C3, IFITM3, CXCL3, CCR1, CXCL2, GPR65, RSAD2, CALCOCO2, C1R, C1S, CX3CL1, DEFB4A, CCL5, CCL4, FT…	529	690	13528	3.52089	4.07805e-24	2.03902e-24	2.46675e-24
2	GOTERM_BP_FAT	GO:0006952~defense response	92	13.8346	2.01674e-29	ELF3, S100A8, AIF1, S100A9, TLR2, CXCR1, NFKB1, HP, TLR4, TAPBP, CD48, CD44, CXCR4, HMOX1, IL1RAP, LTF, IL1B, NOS2, LBP, MX1, TNIP1, MX2, AKIRIN2, IL1A, NFKBIZ, SP100, LYN, NCF2, NCF1, PDPN, LYZ, IL6R, CD40, SP140, TNFAIP6, CD83, HIF1A, SERPINF2, RIPK2, ICOSLG, PTAFR, ITGAL, IFIH1, CCL3, CCL2, TNF, NFKBID, C3, CXCL3, CCR1, CXCL2, RSAD2, CALCOCO2, C1R, C1S, CX3CL1, DEFB4A, CCL5, CCL4, TNFRSF1A, LG…	529	615	13528	3.82552	5.9978e-26	5.9978e-26	3.62798e-26
3	GOTERM_BP_FAT	GO:0009611~response to wounding	81	12.1805	1.97031e-26	F2RL2, ELF3, S100A8, AIF1, S100A9, TLR2, CXCR1, NFKB1, TLR4, CASP3, CD44, CXCR4, HMOX1, IL1RAP, IL1B, LBP, TFPI2, IL1A, NFKBIZ, LYN, CYP1A1, PDPN, LYZ, IL6R, CD40, PLAUR, TNFAIP6, HIF1A, ADM, SERPINF2, PDGFRA, RIPK2, PROS1, PTAFR, ITGAL, CCL3, CCL2, TNF, NFKBID, C3, TNC, CXCL3, CCR1, CXCL2, ABHD2, C1R, C1S, CDH3, CCL5, CCL4, CD9, TNFRSF1A, MIA3, MEFV, CCL20, IL10RB, SCNN1G, C2, PTX3, PLAT, B4GALT…	529	530	13528	3.90829	5.85971e-23	1.95324e-23	3.54445e-23
4	GOTERM_BP_FAT	GO:0010033~response to organic substance	78	11.7293	3.57831e-16	PTGS2, OSMR, IL6ST, BCAR1, TLR2, RHOQ, TLR4, PMAIP1, CD48, CASP3, CD44, HMOX1, IL1B, CREB3L4, LBP, FAS, DNAJC3, CASP1, GNG5, AKIRIN2, SP100, LYN, CYP1A1, STRN3, SOCS1, IL6R, JUNB, RETN, CD83, ADM, SERPINF2, PDGFRA, CA4, RIPK2, CTSC, NFE2L2, CA2, EIF2AK2, PPP1R15A, PTAFR, CCL2, TNF, PML, CALCOCO2, NFKBIA, ACP2, TRIM16, C1S, CCL5, MANF, TRIB1, TNFRSF1A, ERO1L, TXNIP, SELP, IL6, PTPN2, SELL, CFB, KL…	529	721	13528	2.76654	9.90541e-13	1.98064e-13	5.9952e-13
5	GOTERM_BP_FAT	GO:0042127~regulation of cell proliferation	78	11.7293	4.17157e-14	NAMPT, PTGS2, AIF1, OSMR, IL6ST, MARCKSL1, EDN1, MMP7, MXI1, WARS, CD47, CASP3, HMOX1, IL1B, NOS2, IL13RA1, LTB, AKIRIN2, IL1A, SERTAD1, MATK, ARHGEF2, LYN, CDK6, IL6R, CD40, MBD2, ADRB2, HIF1A, ADM, ALOX15B, GRN, PDGFRA, TGIF1, RIPK2, ADAMTS1, EMP3, EIF2AK2, ICOSLG, CSF3, FRK, CCL2, TNF, LST1, CXCL5, GNAI2, IFITM1, CSF1, PML, NFKBIA, TIMP2, FTH1, ADA, TRIB1, TIMP1, VCAM1, CD9, TGM2, QSOX1, TXNIP…	529	787	13528	2.53453	1.24148e-10	2.06913e-11	7.50955e-11
6	GOTERM_BP_FAT	GO:0042981~regulation of apoptosis	69	10.3759	1.01902e-09	IER3, PTGS2, PDIA3, MMP9, BCAR1, TLR2, NFKB1, TLR4, PMAIP1, DAXX, SMNDC1, BAK1, BAG4, CASP3, CASP4, CD44, BAG3, HMOX1, IL1B, FAS, CASP1, MX1, LTB, IL1A, ARHGEF2, CYCS, BCL2A1, PIM1, IL6R, STK4, ADRB2, ALOX15B, CSTB, RIPK2, SEMA4D, TNFRSF6B, TRAF2, IFIH1, CCL2, TNF, PML, NFKBIA, ADA, ALDH1A3, DDX19B, TGM2, BCL3, HSPA5, TRAF3, ANGPTL4, TXNIP, B4GALT1, CFLAR, IL6, KLF10, NR4A2, SMAD3, BIRC3, STAT1, …	529	804	13528	2.19468	3.03057e-06	1.59504e-07	1.83315e-06
7	GOTERM_BP_FAT	GO:0043067~regulation of programmed cell death	69	10.3759	1.54027e-09	IER3, PTGS2, PDIA3, MMP9, BCAR1, TLR2, NFKB1, TLR4, PMAIP1, DAXX, SMNDC1, BAK1, BAG4, CASP3, CASP4, CD44, BAG3, HMOX1, IL1B, FAS, CASP1, MX1, LTB, IL1A, ARHGEF2, CYCS, BCL2A1, PIM1, IL6R, STK4, ADRB2, ALOX15B, CSTB, RIPK2, SEMA4D, TNFRSF6B, TRAF2, IFIH1, CCL2, TNF, PML, NFKBIA, ADA, ALDH1A3, DDX19B, TGM2, BCL3, HSPA5, TRAF3, ANGPTL4, TXNIP, B4GALT1, CFLAR, IL6, KLF10, NR4A2, SMAD3, BIRC3, STAT1, …	529	812	13528	2.17306	4.58075e-06	2.29038e-07	2.77083e-06
8	GOTERM_BP_FAT	GO:0010941~regulation of cell death	69	10.3759	1.80001e-09	IER3, PTGS2, PDIA3, MMP9, BCAR1, TLR2, NFKB1, TLR4, PMAIP1, DAXX, SMNDC1, BAK1, BAG4, CASP3, CASP4, CD44, BAG3, HMOX1, IL1B, FAS, CASP1, MX1, LTB, IL1A, ARHGEF2, CYCS, BCL2A1, PIM1, IL6R, STK4, ADRB2, ALOX15B, CSTB, RIPK2, SEMA4D, TNFRSF6B, TRAF2, IFIH1, CCL2, TNF, PML, NFKBIA, ADA, ALDH1A3, DDX19B, TGM2, BCL3, HSPA5, TRAF3, ANGPTL4, TXNIP, B4GALT1, CFLAR, IL6, KLF10, NR4A2, SMAD3, BIRC3, STAT1, …	529	815	13528	2.16506	5.35322e-06	2.54916e-07	3.23809e-06
9	GOTERM_BP_FAT	GO:0007242~intracellular signaling cascade	68	10.2256	0.00503487	RHOJ, GNA15, IL6ST, EFNA1, EDN1, TLR2, RRAD, RHOQ, TLR4, DAXX, APOA1, CXCR4, HMOX1, IL1B, NOS2, GNG5, RAB20, LTB, ZFP36, ARHGEF2, SP100, LYN, SOCS1, TIFA, STK4, TANK, IFNAR2, ADRB2, RND1, ADM, SDCBP, TREM1, PTAFR, TRAF2, CCL2, TNF, GNAI2, NFKBIB, CCR1, DUSP10, PML, NFKBIA, TRIB1, GMIP, DUSP16, TGM2, BCL3, STK38L, DCLK1, TYROBP, NFATC1, RASA2, RAB8B, RGS19, RCAN1, STAT1, STAT3, RALGDS, STAT2, RASL…	529	1256	13528	1.38451	1	0.0716204	8.6802
10	GOTERM_BP_FAT	GO:0006508~proteolysis	62	9.32331	0.00117676	LGMN, MMP9, MMP7, HP, NFKB1, MMP1, ZYG11B, TRIM5, CASP3, USP18, USP54, CASP4, ISG15, CASP7, KLK10, ERAP2, CASP1, VCPIP1, CTSZ, MMP19, SOCS1, CTSS, LAP3, PSMA2, PSMA1, PSME1, KDM2A, PSME2, BACE2, USP20, UBD, ADAMTS1, CTSC, CTSH, ADAMTS4, PSMB10, C3, UBA7, C1R, C1S, CYLD, PSMF1, RNF128, C2, SRGN, PLAT, CFLAR, TMPRSS2, BMP1, OLR1, CFB, UBE2L6, C4BPA, PSMB8, PSMB9, MARCH3, CD55, SPCS3, RNF19B, FBXO33…	529	1054	13528	1.50428	0.969855	0.0223387	2.09588
11	GOTERM_BP_FAT	GO:0006954~inflammatory response	60	9.02256	9.3551e-24	ELF3, S100A8, AIF1, S100A9, TLR2, CXCR1, NFKB1, TLR4, CD44, CXCR4, HMOX1, IL1RAP, IL1B, LBP, IL1A, NFKBIZ, LYN, PDPN, LYZ, CD40, IL6R, TNFAIP6, HIF1A, SERPINF2, RIPK2, PTAFR, ITGAL, CCL3, CCL2, TNF, NFKBID, C3, CCR1, CXCL3, CXCL2, C1R, C1S, CCL5, CCL4, TNFRSF1A, CCL20, MEFV, IL10RB, C2, PTX3, B4GALT1, SELP, IL6, BMP2, LIPA, OLR1, CFB, IL1RN, C4BPA, STAT3, S100A12, CYBA, CD55, SELE, CD14	529	325	13528	4.72113	2.78221e-20	6.95551e-21	1.68291e-20
12	GOTERM_BP_FAT	GO:0016265~death	60	9.02256	5.46286e-08	E2F2, IER3, NFKB1, PMAIP1, DAXX, PDCD4, SMNDC1, BAG5, BAG4, BAK1, CASP3, CASP4, CXCR4, BAG3, CASP7, HMOX1, SPG21, IL1B, FAS, CASP1, LTB, IL1A, ARHGEF2, SGK1, BCL2A1, CYCS, LYZ, OPTN, STK4, SMN2, ELMO2, RIPK2, EIF2AK2, PPP1R15A, TNFRSF6B, TRAF2, TNF, GPR65, PML, NFKBIA, TNFRSF1A, TGM2, ZC3H12A, XAF1, SRGN, TRAF3, CFLAR, IL6, OLR1, NR4A2, SMAD3, BIRC3, STAT1, SOD2, SEMA6A, ATXN3, TNFSF10, DRAM1, CD…	529	724	13528	2.11929	0.000162452	4.77838e-06	9.82729e-05
13	GOTERM_BP_FAT	GO:0008219~cell death	59	8.87218	1.031e-07	E2F2, IER3, NFKB1, PMAIP1, DAXX, PDCD4, SMNDC1, BAG5, BAG4, BAK1, CASP3, CASP4, CXCR4, BAG3, CASP7, HMOX1, SPG21, IL1B, FAS, CASP1, LTB, IL1A, ARHGEF2, SGK1, BCL2A1, CYCS, LYZ, OPTN, STK4, SMN2, ELMO2, RIPK2, EIF2AK2, PPP1R15A, TNFRSF6B, TRAF2, TNF, GPR65, PML, NFKBIA, TNFRSF1A, TGM2, ZC3H12A, XAF1, SRGN, TRAF3, CFLAR, IL6, OLR1, SMAD3, BIRC3, STAT1, SOD2, SEMA6A, ATXN3, TNFSF10, DRAM1, CD14, IFI6	529	719	13528	2.09846	0.000306572	7.862e-06	0.000185469
14	GOTERM_BP_FAT	GO:0010604~positive regulation of macromolecule metabolic process	53	7.96992	0.000983055	FOXK1, IL6ST, SPI1, RHOQ, TLR4, NFKB1, HMOX1, IL1B, CREB3L4, LTB, SERTAD1, IL1A, AKIRIN2, SP100, LYN, STRN3, CD40, IL6R, JUNB, PSMA2, PSMA1, ADRB2, HIF1A, PSME1, PSME2, PDGFRA, NFE2L2, SMARCA4, PSMB10, TNF, CSF1, PML, NFKBIA, TRIM16, TNFRSF1A, PSMF1, BCL3, IL6, BMP2, CD276, NR4A2, SMAD3, ITGA2, USF1, PSMB8, STAT3, PSMB9, ETS1, ETS2, IRF1, AREG, SELE, KLF4	529	857	13528	1.58151	0.946338	0.0194397	1.75375
15	GOTERM_BP_FAT	GO:0006793~phosphorus metabolic process	53	7.96992	0.0126556	EFNA1, DAXX, CXCR4, MAP3K8, CDK12, IL1B, MLKL, IPMK, SIK3, COX15, MATK, SGK1, LYN, PIM1, CDK6, STK4, PDGFRA, RIPK2, EIF2AK2, FRK, TNF, CCL2, GNAI2, SSH2, PML, DUSP10, HK2, TRIB2, TRIB1, DUSP16, STK38L, DCLK1, MTMR4, GPD2, CSNK1A1, BMP2, PTPRE, PTPN2, HCK, STAT1, PTPN12, IKBKE, RPS6KA3, CSNK1D, DUSP1, GMFG, ATP6V1E1, NDUFV2, CDC42BPA, PTPN1, GRK5, IKBKB, IGFBP3	529	973	13528	1.39297	1	0.139047	20.4765
16	GOTERM_BP_FAT	GO:0006796~phosphate metabolic process	53	7.96992	0.0126556	EFNA1, DAXX, CXCR4, MAP3K8, CDK12, IL1B, MLKL, IPMK, SIK3, COX15, MATK, SGK1, LYN, PIM1, CDK6, STK4, PDGFRA, RIPK2, EIF2AK2, FRK, TNF, CCL2, GNAI2, SSH2, PML, DUSP10, HK2, TRIB2, TRIB1, DUSP16, STK38L, DCLK1, MTMR4, GPD2, CSNK1A1, BMP2, PTPRE, PTPN2, HCK, STAT1, PTPN12, IKBKE, RPS6KA3, CSNK1D, DUSP1, GMFG, ATP6V1E1, NDUFV2, CDC42BPA, PTPN1, GRK5, IKBKB, IGFBP3	529	973	13528	1.39297	1	0.139047	20.4765
17	GOTERM_BP_FAT	GO:0012501~programmed cell death	52	7.81955	2.26858e-07	E2F2, IER3, NFKB1, PMAIP1, DAXX, PDCD4, SMNDC1, BAG5, BAG4, BAK1, CASP3, CASP4, CXCR4, CASP7, BAG3, IL1B, FAS, CASP1, LTB, IL1A, ARHGEF2, SGK1, BCL2A1, CYCS, STK4, ELMO2, RIPK2, EIF2AK2, PPP1R15A, TNFRSF6B, TRAF2, TNF, GPR65, PML, NFKBIA, TNFRSF1A, TGM2, ZC3H12A, XAF1, SRGN, TRAF3, CFLAR, IL6, SMAD3, BIRC3, STAT1, SOD2, SEMA6A, TNFSF10, DRAM1, IFI6, CD14	529	611	13528	2.17641	0.00067445	1.569e-05	0.000408101
18	GOTERM_BP_FAT	GO:0006915~apoptosis	51	7.66917	3.49779e-07	E2F2, IER3, NFKB1, PMAIP1, PDCD4, DAXX, SMNDC1, BAG5, BAG4, BAK1, CASP3, CASP4, CXCR4, CASP7, BAG3, IL1B, FAS, CASP1, LTB, IL1A, ARHGEF2, SGK1, BCL2A1, CYCS, STK4, ELMO2, RIPK2, EIF2AK2, PPP1R15A, TNFRSF6B, TRAF2, TNF, GPR65, PML, NFKBIA, TNFRSF1A, ZC3H12A, XAF1, SRGN, TRAF3, CFLAR, IL6, SMAD3, BIRC3, STAT1, SOD2, SEMA6A, TNFSF10, DRAM1, IFI6, CD14	529	602	13528	2.16646	0.0010397	2.12292e-05	0.000629225
19	GOTERM_BP_FAT	GO:0010605~negative regulation of macromolecule metabolic process	49	7.36842	0.000299461	PSMB10, SBNO2, TNF, FOXK1, SNX6, EDN1, PML, SPI1, NFKB1, NOSTRIN, DAXX, PDCD4, TIMP1, PSMF1, BAK1, MOV10, HEXIM2, ITGAV, RNF128, BCL3, AKIRIN2, ZNF281, BMP2, IL6, SP100, RFX5, JARID2, KLF10, STRN3, SOCS1, CD276, SMAD3, IL6R, MBD2, STAT3, PSMB8, PSMB9, PSMA2, PSMA1, PSME1, PSME2, BACE2, TGIF1, ID3, IGFBP3, CRYM, KLF4, DNAJB6, SMARCA4	529	734	13528	1.70717	0.589644	0.00698909	0.537341
20	GOTERM_BP_FAT	GO:0042592~homeostatic process	45	6.76692	0.00459934	XDH, TNFRSF6B, SLC9A7, CCL3, GNA15, CCL2, PDIA3, IL6ST, FOXA3, CSF1, CCR1, EDN1, HP, CCL5, FTH1, TIMP1, MBP, GSR, BAK1, CD9, CASP3, APOA1, CXCR4, HMOX1, TGM2, LTF, IL1B, FAS, QSOX1, IL1A, IL6, LIPA, LYN, ITGA2, USF1, STAT3, SOD2, CORO1A, CD55, ADRB2, HIF1A, ADM, MT2A, IKBKB, IFI6	529	751	13528	1.53232	0.999999	0.0668995	7.95842
21	GOTERM_BP_FAT	GO:0016310~phosphorylation	44	6.61654	0.0207583	FRK, CCL2, TNF, GNAI2, EFNA1, PML, HK2, DAXX, TRIB2, TRIB1, CXCR4, MAP3K8, CDK12, IL1B, MLKL, STK38L, IPMK, SIK3, DCLK1, MATK, COX15, CSNK1A1, BMP2, SGK1, PTPRE, LYN, HCK, PIM1, CDK6, STAT1, STK4, IKBKE, RPS6KA3, CSNK1D, GMFG, ATP6V1E1, NDUFV2, PDGFRA, CDC42BPA, RIPK2, GRK5, IKBKB, EIF2AK2, IGFBP3	529	800	13528	1.4065	1	0.195978	31.4329
22	GOTERM_BP_FAT	GO:0043065~positive regulation of apoptosis	43	6.46617	4.01015e-08	TRAF2, TNF, PDIA3, PTGS2, MMP9, TLR2, PML, TLR4, PMAIP1, DAXX, SMNDC1, BAK1, CASP3, CASP4, CD44, HMOX1, DDX19B, ALDH1A3, TGM2, BCL3, IL1B, FAS, MX1, CASP1, LTB, TRAF3, B4GALT1, TXNIP, CFLAR, ARHGEF2, KLF10, SMAD3, STAT1, STK4, TNFSF10, CDKN1A, ADRB2, DUSP1, ETS1, ALOX15B, RIPK2, ID3, IGFBP3	529	430	13528	2.55728	0.000119255	3.72693e-06	7.21397e-05
23	GOTERM_BP_FAT	GO:0043068~positive regulation of programmed cell death	43	6.46617	4.83251e-08	TRAF2, TNF, PDIA3, PTGS2, MMP9, TLR2, PML, TLR4, PMAIP1, DAXX, SMNDC1, BAK1, CASP3, CASP4, CD44, HMOX1, DDX19B, ALDH1A3, TGM2, BCL3, IL1B, FAS, MX1, CASP1, LTB, TRAF3, B4GALT1, TXNIP, CFLAR, ARHGEF2, KLF10, SMAD3, STAT1, STK4, TNFSF10, CDKN1A, ADRB2, DUSP1, ETS1, ALOX15B, RIPK2, ID3, IGFBP3	529	433	13528	2.53956	0.000143708	4.35511e-06	8.69333e-05
24	GOTERM_BP_FAT	GO:0010942~positive regulation of cell death	43	6.46617	5.57108e-08	TRAF2, TNF, PDIA3, PTGS2, MMP9, TLR2, PML, TLR4, PMAIP1, DAXX, SMNDC1, BAK1, CASP3, CASP4, CD44, HMOX1, DDX19B, ALDH1A3, TGM2, BCL3, IL1B, FAS, MX1, CASP1, LTB, TRAF3, B4GALT1, TXNIP, CFLAR, ARHGEF2, KLF10, SMAD3, STAT1, STK4, TNFSF10, CDKN1A, ADRB2, DUSP1, ETS1, ALOX15B, RIPK2, ID3, IGFBP3	529	435	13528	2.52788	0.00016567	4.73382e-06	0.00010022
25	GOTERM_BP_FAT	GO:0006928~cell motion	43	6.46617	6.21931e-07	NRP2, PVR, ITGAL, CCL3, CCL2, TNF, PTGS2, CXCL3, BCAR1, S100A9, CX3CL1, CCL5, CCL4, VCAM1, CD9, APOA1, ARPC3, CD44, CXCR4, IL1B, SCNN1G, PPAP2B, DCLK1, VNN2, B4GALT1, PLAT, ICAM1, SELP, IL6, NR4A2, ITGA2, IL6R, STAT3, PLAUR, SEMA6A, CORO1A, HIF1A, PARP9, ETS1, CXCL16, SDCBP, SELE, PLAU	529	475	13528	2.31501	0.00184791	3.62665e-05	0.0011188
26	GOTERM_BP_FAT	GO:0008284~positive regulation of cell proliferation	42	6.31579	3.98116e-08	CSF3, NAMPT, TNF, CCL2, GNAI2, CXCL5, PTGS2, OSMR, IL6ST, MARCKSL1, CSF1, EDN1, ADA, TIMP1, VCAM1, CD47, TGM2, IL1B, IL13RA1, SERTAD1, AKIRIN2, MATK, B4GALT1, IL6, LYN, CD276, ITGA2, CDK6, IL6R, CD40, STAT1, CORO1A, CDKN1A, ADRB2, HIF1A, ATF3, ADM, GRN, PDGFRA, TGIF1, RIPK2, ICOSLG	529	414	13528	2.59434	0.000118393	3.81934e-06	7.16182e-05
27	GOTERM_BP_FAT	GO:0031328~positive regulation of cellular biosynthetic process	42	6.31579	0.0042475	TNF, FOXK1, EDN1, SPI1, NFKBIA, RHOQ, TLR4, NFKB1, TRIM16, TNFRSF1A, HMOX1, IL1B, BCL3, CREB3L4, PTX3, LTB, SERTAD1, AKIRIN2, IL1A, ICAM1, IL6, BMP2, SP100, STRN3, CD276, NR4A2, SMAD3, ITGA2, USF1, JUNB, STAT3, SOD2, ADRB2, HIF1A, ETS1, ETS2, PDGFRA, IRF1, AREG, NFE2L2, KLF4, SMARCA4	529	685	13528	1.56797	0.999997	0.0641287	7.3714
28	GOTERM_BP_FAT	GO:0009891~positive regulation of biosynthetic process	42	6.31579	0.0053917	TNF, FOXK1, EDN1, SPI1, NFKBIA, RHOQ, TLR4, NFKB1, TRIM16, TNFRSF1A, HMOX1, IL1B, BCL3, CREB3L4, PTX3, LTB, SERTAD1, AKIRIN2, IL1A, ICAM1, IL6, BMP2, SP100, STRN3, CD276, NR4A2, SMAD3, ITGA2, USF1, JUNB, STAT3, SOD2, ADRB2, HIF1A, ETS1, ETS2, PDGFRA, IRF1, AREG, NFE2L2, KLF4, SMARCA4	529	695	13528	1.54541	1	0.076148	9.26755
29	GOTERM_BP_FAT	GO:0044093~positive regulation of molecular function	41	6.16541	0.000418634	PSMB10, TRAF2, GNA15, TNF, GNAI2, EFNA1, CSF1, EDN1, TLR2, PML, TLR4, PMAIP1, SDC4, DAXX, PSMF1, BAK1, APOA1, CXCR4, TGM2, IL1B, ICAM1, IL6, SP100, CYCS, PIM1, NR4A2, SMAD3, ITGA2, STAT1, PSMB8, PSMB9, PSMA2, PSMA1, ADRB2, HIF1A, PSME1, PSME2, RIPK2, IKBKB, SELE, SMARCA4	529	586	13528	1.78922	0.712139	0.00925008	0.750421
30	GOTERM_BP_FAT	GO:0051240~positive regulation of multicellular organismal process	39	5.86466	2.21763e-13	TRAF2, CCL2, TNF, PTGS2, IL6ST, CSF1, EDN1, TLR2, TLR4, TRIM16, CCL5, ADA, HMOX1, BCL3, FCER1G, IL1B, LBP, CASP1, LTB, AKIRIN2, IL1A, B4GALT1, BMP2, IL6, CD276, SMAD3, ITGA2, CD40, IL6R, USF1, DDX58, CD83, ADRB2, HIF1A, ADM, SERPINF2, RIPK2, CA2, CD14	529	244	13528	4.08745	6.5937e-10	9.41958e-11	3.98848e-10
31	GOTERM_BP_FAT	GO:0006468~protein amino acid phosphorylation	39	5.86466	0.0120761	FRK, TNF, CCL2, GNAI2, EFNA1, PML, DAXX, TRIB2, TRIB1, CXCR4, MAP3K8, CDK12, IL1B, MLKL, STK38L, SIK3, DCLK1, MATK, CSNK1A1, BMP2, SGK1, PTPRE, LYN, HCK, PIM1, CDK6, STAT1, STK4, IKBKE, RPS6KA3, CSNK1D, GMFG, PDGFRA, CDC42BPA, RIPK2, GRK5, EIF2AK2, IKBKB, IGFBP3	529	667	13528	1.49526	1	0.136091	19.6328
32	GOTERM_BP_FAT	GO:0022610~biological adhesion	39	5.86466	0.0248411	NRP2, PVR, ITGAL, TNF, CCL2, TNC, CCR1, BCAR1, CX3CL1, CCL5, CDH3, CCL4, VCAM1, CD47, CD9, LGALS3BP, CD44, ITGAV, TGFBI, PVRL2, PSTPIP1, AMICA1, B4GALT1, ICAM1, FLRT2, SELP, BMP1, OLR1, PDPN, SELL, ITGA2, TNFAIP6, CORO1A, AMIGO3, CDH16, ERBB2IP, CD58, SEMA4D, SELE	529	701	13528	1.42274	1	0.22201	36.3975
33	GOTERM_BP_FAT	GO:0007155~cell adhesion	39	5.86466	0.0252979	NRP2, PVR, ITGAL, TNF, CCL2, TNC, CCR1, BCAR1, CX3CL1, CCL5, CDH3, CCL4, VCAM1, CD47, CD9, LGALS3BP, CD44, ITGAV, TGFBI, PVRL2, PSTPIP1, AMICA1, B4GALT1, ICAM1, FLRT2, SELP, BMP1, OLR1, PDPN, SELL, ITGA2, TNFAIP6, CORO1A, AMIGO3, CDH16, ERBB2IP, CD58, SEMA4D, SELE	529	700	13528	1.42477	1	0.223664	36.9314
34	GOTERM_BP_FAT	GO:0006357~regulation of transcription from RNA polymerase II promoter	39	5.86466	0.040411	TNF, FOXK1, SPI1, NFKBIA, RHOQ, NFKB1, TNFRSF1A, HEXIM2, HMOX1, BCL3, CREB3L4, AKIRIN2, ZNF281, IL6, BMP2, SP100, RFX5, JARID2, STRN3, KLF10, NR4A2, SMAD3, MBD2, USF1, JUNB, STAT3, STAT2, SOD2, IFNAR2, ADRB2, HIF1A, ETS1, IRF1, TGIF1, TFAP2A, ID3, KLF4, CRYM, SMARCA4	529	727	13528	1.37185	1	0.308929	52.3869
35	GOTERM_BP_FAT	GO:0002684~positive regulation of immune system process	38	5.71429	4.90731e-13	PVR, TRAF2, IL6ST, C3, BCAR1, TLR2, NFKBIA, TLR4, C1R, C1S, ADA, VCAM1, CD47, MIA3, IL4R, PVRL2, FCER1G, IL1B, SPG21, NOS2, LBP, C2, IL13RA1, ICAM1, IL6, LYN, CFB, CD276, ITGA2, C4BPA, IL6R, CD40, CD83, CORO1A, CD55, CDKN1A, RIPK2, ICOSLG	529	238	13528	4.08305	1.4594e-09	1.82425e-10	8.82772e-10
36	GOTERM_BP_FAT	GO:0008285~negative regulation of cell proliferation	38	5.71429	7.78919e-08	FRK, LST1, TNF, PTGS2, IFITM1, AIF1, PML, TIMP2, MXI1, FTH1, TRIB1, WARS, CD9, CASP3, HMOX1, IL1B, QSOX1, LTB, IL1A, B4GALT1, IL6, BMP2, JARID2, KLF10, CD276, SMAD3, CDK6, SOD2, CDKN1A, ADM, ETS1, ALOX15B, TGIF1, ADAMTS1, EMP3, EIF2AK2, IGFBP3, KLF4	529	361	13528	2.69187	0.000231624	6.26081e-06	0.000140122
37	GOTERM_BP_FAT	GO:0010557~positive regulation of macromolecule biosynthetic process	38	5.71429	0.0149723	TNF, FOXK1, SPI1, NFKBIA, RHOQ, TLR4, NFKB1, TRIM16, TNFRSF1A, HMOX1, IL1B, BCL3, CREB3L4, LTB, SERTAD1, IL1A, AKIRIN2, IL6, BMP2, SP100, STRN3, CD276, NR4A2, SMAD3, ITGA2, USF1, JUNB, STAT3, ADRB2, HIF1A, ETS1, ETS2, PDGFRA, IRF1, AREG, NFE2L2, KLF4, SMARCA4	529	654	13528	1.48588	1	0.157931	23.7671
38	GOTERM_BP_FAT	GO:0051173~positive regulation of nitrogen compound metabolic process	37	5.56391	0.0191468	TNF, FOXK1, EDN1, SPI1, NFKBIA, RHOQ, NFKB1, TRIM16, TNFRSF1A, IL1B, BCL3, CREB3L4, PTX3, AKIRIN2, SERTAD1, ICAM1, IL6, BMP2, SP100, STRN3, NR4A2, SMAD3, CD40, USF1, JUNB, STAT3, SOD2, ADRB2, HIF1A, ETS1, ETS2, PDGFRA, IRF1, AREG, NFE2L2, KLF4, SMARCA4	529	644	13528	1.46924	1	0.185033	29.3744
39	GOTERM_BP_FAT	GO:0019220~regulation of phosphate metabolic process	36	5.41353	0.000347622	TRAF2, TNF, GNAI2, SNX6, IL6ST, EFNA1, CSF1, EDN1, TLR4, SDC4, DAXX, PDCD4, TRIB2, TRIB1, SPRY2, BAK1, CASP3, APOA1, HEXIM2, CXCR4, DUSP16, IL1B, SERTAD1, IL6, BMP2, LYN, SOCS1, SMG7, PIM1, SMAD3, ITGA2, RCAN1, IL6R, CDKN1A, ADRB2, IGFBP3	529	485	13528	1.89819	0.644421	0.00792236	0.623504
40	GOTERM_BP_FAT	GO:0051174~regulation of phosphorus metabolic process	36	5.41353	0.000347622	TRAF2, TNF, GNAI2, SNX6, IL6ST, EFNA1, CSF1, EDN1, TLR4, SDC4, DAXX, PDCD4, TRIB2, TRIB1, SPRY2, BAK1, CASP3, APOA1, HEXIM2, CXCR4, DUSP16, IL1B, SERTAD1, IL6, BMP2, LYN, SOCS1, SMG7, PIM1, SMAD3, ITGA2, RCAN1, IL6R, CDKN1A, ADRB2, IGFBP3	529	485	13528	1.89819	0.644421	0.00792236	0.623504
41	GOTERM_BP_FAT	GO:0010558~negative regulation of macromolecule biosynthetic process	36	5.41353	0.00283291	SBNO2, TNF, FOXK1, SNX6, EDN1, PML, SPI1, NFKB1, NOSTRIN, DAXX, PDCD4, HEXIM2, ITGAV, RNF128, BCL3, AKIRIN2, ZNF281, IL6, BMP2, SP100, RFX5, JARID2, STRN3, KLF10, CD276, SMAD3, IL6R, MBD2, STAT3, BACE2, TGIF1, ID3, DNAJB6, KLF4, CRYM, SMARCA4	529	547	13528	1.68303	0.999783	0.0455437	4.9754
42	GOTERM_BP_FAT	GO:0009890~negative regulation of biosynthetic process	36	5.41353	0.00582474	SBNO2, TNF, FOXK1, SNX6, EDN1, PML, SPI1, NFKB1, NOSTRIN, DAXX, PDCD4, HEXIM2, ITGAV, RNF128, BCL3, AKIRIN2, ZNF281, IL6, BMP2, SP100, RFX5, JARID2, STRN3, KLF10, CD276, SMAD3, IL6R, MBD2, STAT3, BACE2, TGIF1, ID3, DNAJB6, KLF4, CRYM, SMARCA4	529	573	13528	1.60667	1	0.0794008	9.97557
43	GOTERM_BP_FAT	GO:0044092~negative regulation of molecular function	35	5.26316	3.13936e-07	PSMB10, GNAI3, GNAI2, SNX6, NFKBIA, NFKB1, PDCD4, TRIB1, SPRY2, PSMF1, CASP3, FICD, APOA1, GMIP, HEXIM2, HMOX1, ARG2, DUSP16, IL1B, HSPA5, ANGPTL4, SP100, PIM1, PSMB8, PSMB9, PSMA2, PSMA1, CDKN1A, ADRB2, PSME1, PSME2, CSTB, ID3, IFI6, DNAJB6	529	334	13528	2.67978	0.000933211	1.98646e-05	0.000564747
44	GOTERM_BP_FAT	GO:0009719~response to endogenous stimulus	34	5.11278	5.29721e-05	TNF, CCL2, PTGS2, BCAR1, RHOQ, TRIM16, CCL5, HMOX1, IL1B, FAS, GNG5, TXNIP, IL6, LYN, PTPN2, STRN3, IL1RN, SOCS1, NR4A2, ITGA2, RCAN1, IL6R, STAT1, USF1, JUNB, STAT3, RETN, CDKN1A, DUSP1, ADM, PDGFRA, CA4, CA2, PTPN1	529	405	13528	2.14685	0.14576	0.00160629	0.0952501
45	GOTERM_BP_FAT	GO:0031327~negative regulation of cellular biosynthetic process	34	5.11278	0.0122136	SBNO2, TNF, FOXK1, SNX6, EDN1, PML, SPI1, NFKB1, NOSTRIN, DAXX, PDCD4, HEXIM2, RNF128, BCL3, AKIRIN2, ZNF281, IL6, BMP2, SP100, RFX5, JARID2, STRN3, KLF10, CD276, SMAD3, MBD2, STAT3, BACE2, TGIF1, ID3, DNAJB6, KLF4, CRYM, SMARCA4	529	561	13528	1.54987	1	0.136511	19.8337
46	GOTERM_BP_FAT	GO:0016192~vesicle-mediated transport	34	5.11278	0.0177459	CCL3, GNAI3, CHMP5, MARCKSL1, SORL1, AP3S2, NOSTRIN, CCL5, FTH1, TAPBP, MIA3, ITGAV, FCN1, FCER1G, LBP, PTX3, EHD1, TRIP10, DCLK1, MICALL2, STX6, LYN, HCK, OPTN, AP4S1, ELMO2, MARCH3, CORO1A, ADRB2, FNBP1, ARRB1, CXCL16, ARF4, CD14	529	576	13528	1.5095	1	0.176043	27.5377
47	GOTERM_BP_FAT	GO:0009617~response to bacterium	33	4.96241	3.27715e-12	TNF, CCL2, PTGS2, TLR2, NFKBIA, TLR4, DEFB4A, CCL5, TRIB1, TNFRSF1A, CCL20, LTF, IL1B, BCL3, NOS2, LBP, DEFB1, AKIRIN2, SELP, IL6, CYP1A1, HCK, SOCS1, LYZ, IL6R, STAT1, S100A12, ADM, RIPK2, SELE, CD14, PTAFR, DMBT1	529	193	13528	4.37255	9.74626e-09	1.08292e-09	5.89536e-09
48	GOTERM_BP_FAT	GO:0009725~response to hormone stimulus	33	4.96241	1.83404e-05	TNF, CCL2, PTGS2, BCAR1, RHOQ, TRIM16, CCL5, HMOX1, IL1B, FAS, GNG5, TXNIP, IL6, LYN, PTPN2, STRN3, IL1RN, SOCS1, ITGA2, RCAN1, IL6R, STAT1, USF1, JUNB, STAT3, RETN, CDKN1A, DUSP1, ADM, PDGFRA, CA4, CA2, PTPN1	529	367	13528	2.29946	0.053084	0.000649133	0.0329879
49	GOTERM_BP_FAT	GO:0007610~behavior	33	4.96241	0.00155582	NRP2, CCL3, CCL2, CXCL5, PTGS2, CXCL3, CCR1, CXCL2, S100A9, CXCR1, DEFB4A, CX3CL1, CCL5, CCL4, ADA, CCL20, CXCR4, IL1B, DEFB1, IL6, NR4A2, IL6R, MBD2, STAT3, PLAUR, APRT, SOD2, CORO1A, CXCL16, CSTB, CMTM3, PLAU, PTAFR	529	469	13528	1.79936	0.990251	0.0281793	2.76212
50	GOTERM_BP_FAT	GO:0043085~positive regulation of catalytic activity	33	4.96241	0.00738873	PSMB10, TRAF2, GNA15, TNF, GNAI2, EFNA1, CSF1, EDN1, PML, PMAIP1, SDC4, DAXX, BAK1, PSMF1, APOA1, CXCR4, TGM2, IL1B, CYCS, PIM1, NR4A2, SMAD3, ITGA2, STAT1, PSMB8, PSMB9, PSMA2, PSMA1, ADRB2, HIF1A, PSME1, PSME2, SELE	529	520	13528	1.62289	1	0.0945741	12.4895
51	GOTERM_BP_FAT	GO:0048584~positive regulation of response to stimulus	32	4.81203	2.91468e-09	PVR, TRAF2, TNF, OSMR, IL6ST, C3, BCAR1, TLR2, NFKBIA, C1R, TLR4, C1S, CX3CL1, CCL5, ADA, TNFRSF1A, PVRL2, TGM2, SPG21, FCER1G, IL1B, LBP, C2, IL6, LYN, CFB, SMAD3, ITGA2, C4BPA, IL6R, CD55, RIPK2	529	236	13528	3.4675	8.66822e-06	3.94012e-07	5.2433e-06
52	GOTERM_BP_FAT	GO:0001775~cell activation	32	4.81203	2.84978e-07	ITGAL, SBNO2, TNF, CSF1, EDN1, TLR2, TLR4, CX3CL1, NFKB2, ADA, CD48, VCAM1, BAK1, CD9, CXCR4, BCL3, FAS, LBP, LTB, ICAM1, IL6, LYN, RELB, APOLD1, CD276, SMAD3, CD40, PLSCR1, PDGFRA, IRF1, RIPK2, ICOSLG	529	287	13528	2.85132	0.000847165	1.88337e-05	0.000512653
53	GOTERM_BP_FAT	GO:0051674~localization of cell	32	4.81203	1.23449e-06	PVR, NRP2, TNF, CCL2, CXCL3, BCAR1, S100A9, CX3CL1, CCL5, VCAM1, APOA1, CD44, CXCR4, IL1B, SCNN1G, PPAP2B, DCLK1, B4GALT1, PLAT, ICAM1, SELP, IL6, NR4A2, IL6R, CORO1A, HIF1A, PARP9, ETS1, CXCL16, SDCBP, SELE, PLAU	529	307	13528	2.66557	0.00366464	6.67499e-05	0.00222073
54	GOTERM_BP_FAT	GO:0048870~cell motility	32	4.81203	1.23449e-06	PVR, NRP2, TNF, CCL2, CXCL3, BCAR1, S100A9, CX3CL1, CCL5, VCAM1, APOA1, CD44, CXCR4, IL1B, SCNN1G, PPAP2B, DCLK1, B4GALT1, PLAT, ICAM1, SELP, IL6, NR4A2, IL6R, CORO1A, HIF1A, PARP9, ETS1, CXCL16, SDCBP, SELE, PLAU	529	307	13528	2.66557	0.00366464	6.67499e-05	0.00222073
55	GOTERM_BP_FAT	GO:0007243~protein kinase cascade	32	4.81203	5.33376e-05	TRAF2, TNF, CCL2, GNAI2, IL6ST, EFNA1, NFKBIB, EDN1, DUSP10, TLR2, NFKBIA, TLR4, DAXX, TRIB1, CXCR4, HMOX1, DUSP16, IL1B, BCL3, NOS2, STK38L, ZFP36, SOCS1, TIFA, STAT1, STK4, TANK, STAT3, STAT2, IFNAR2, RPS6KA3, IKBKB	529	370	13528	2.2117	0.146688	0.00160104	0.095907
56	GOTERM_BP_FAT	GO:0042325~regulation of phosphorylation	32	4.81203	0.00269983	TRAF2, TNF, GNAI2, SNX6, IL6ST, EFNA1, CSF1, EDN1, TLR4, SDC4, DAXX, PDCD4, TRIB2, TRIB1, BAK1, SPRY2, CASP3, APOA1, HEXIM2, CXCR4, DUSP16, IL1B, SERTAD1, IL6, BMP2, LYN, SOCS1, PIM1, IL6R, CDKN1A, ADRB2, IGFBP3	529	466	13528	1.75607	0.999678	0.0444084	4.74701
57	GOTERM_BP_FAT	GO:0032268~regulation of cellular protein metabolic process	32	4.81203	0.00346999	PSMB10, TNF, IL6ST, CSF1, EDN1, PML, NFKBIA, TLR4, NFKB1, DAXX, PDCD4, TIMP1, BAK1, PSMF1, APOA1, ITGAV, IL1B, BCL3, IL6, BMP2, LYN, SOCS1, ITGA2, IL6R, PSMB8, PSMB9, PSMA2, PSMA1, PSME1, PSME2, PPP1R15A, IGFBP3	529	474	13528	1.72643	0.999968	0.0543469	6.06163
58	GOTERM_BP_FAT	GO:0016477~cell migration	31	4.66165	3.87906e-07	PVR, NRP2, TNF, CCL2, CXCL3, BCAR1, S100A9, CX3CL1, CCL5, VCAM1, APOA1, CD44, CXCR4, IL1B, SCNN1G, PPAP2B, DCLK1, B4GALT1, PLAT, SELP, ICAM1, IL6, NR4A2, IL6R, CORO1A, HIF1A, PARP9, CXCL16, SDCBP, SELE, PLAU	529	276	13528	2.8723	0.00115297	2.30724e-05	0.000697813
59	GOTERM_BP_FAT	GO:0043066~negative regulation of apoptosis	31	4.66165	5.70303e-05	TNFRSF6B, IER3, TNF, CCL2, NFKBIA, NFKB1, ADA, BAG4, CASP3, HMOX1, BAG3, TGM2, IL1B, BCL3, HSPA5, FAS, IL1A, ANGPTL4, CFLAR, IL6, BCL2A1, PIM1, NR4A2, SMAD3, BIRC3, SOD2, CDKN1A, RIPK2, SEMA4D, IKBKB, IFI6	529	354	13528	2.23942	0.156009	0.00167793	0.102544
60	GOTERM_BP_FAT	GO:0043069~negative regulation of programmed cell death	31	4.66165	7.29959e-05	TNFRSF6B, IER3, TNF, CCL2, NFKBIA, NFKB1, ADA, BAG4, CASP3, HMOX1, BAG3, TGM2, IL1B, BCL3, HSPA5, FAS, IL1A, ANGPTL4, CFLAR, IL6, BCL2A1, PIM1, NR4A2, SMAD3, BIRC3, SOD2, CDKN1A, RIPK2, SEMA4D, IKBKB, IFI6	529	359	13528	2.20823	0.195149	0.002046	0.131233
61	GOTERM_BP_FAT	GO:0060548~negative regulation of cell death	31	4.66165	7.77093e-05	TNFRSF6B, IER3, TNF, CCL2, NFKBIA, NFKB1, ADA, BAG4, CASP3, HMOX1, BAG3, TGM2, IL1B, BCL3, HSPA5, FAS, IL1A, ANGPTL4, CFLAR, IL6, BCL2A1, PIM1, NR4A2, SMAD3, BIRC3, SOD2, CDKN1A, RIPK2, SEMA4D, IKBKB, IFI6	529	360	13528	2.2021	0.206353	0.00209885	0.139701
62	GOTERM_BP_FAT	GO:0001817~regulation of cytokine production	30	4.51128	8.19094e-11	TRAF2, TNF, IL6ST, TLR2, TLR4, NFKB1, TRIM16, APOA1, HMOX1, RNF128, FCER1G, IL1B, BCL3, LBP, CASP1, LTB, SRGN, IL1A, AKIRIN2, IL6, CD276, SMAD3, IL6R, CD40, DDX58, CD83, HIF1A, IRF1, RIPK2, CD14	529	181	13528	4.23858	2.43599e-07	1.73999e-08	1.47349e-07
63	GOTERM_BP_FAT	GO:0010647~positive regulation of cell communication	30	4.51128	3.71868e-05	TNF, CCL2, PTGS2, IL6ST, CSF1, TLR4, TRIM16, ADA, TNFRSF1A, HMOX1, TGM2, IL1B, LBP, CASP1, LTB, CFLAR, IL6, BMP2, LYN, ITGA2, IL6R, CD40, MBD2, ECM1, LGALS9, IKBKE, ADRB2, TNFSF10, HIF1A, RIPK2	529	329	13528	2.33186	0.104699	0.00117586	0.0668753
64	GOTERM_BP_FAT	GO:0008283~cell proliferation	30	4.51128	0.00367308	GNAI2, OSMR, BCAR1, CSF1, FTH1, ISG20, ZFP36L2, BAK1, APOA1, CXCR4, HMOX1, TGFBI, NOS2, IL1A, MATK, LIPA, PDXK, CYP1A1, PDPN, KLF10, PIM1, CD276, ITGA2, CD40, MXD1, IFNAR2, TACSTD2, RIPK2, MAPRE2, AREG	529	436	13528	1.75959	0.999982	0.0568438	6.40543
65	GOTERM_BP_FAT	GO:0010629~negative regulation of gene expression	30	4.51128	0.0238128	SBNO2, TNF, FOXK1, SNX6, PML, SPI1, NOSTRIN, NFKB1, DAXX, PDCD4, MOV10, HEXIM2, BCL3, AKIRIN2, ZNF281, BMP2, SP100, RFX5, JARID2, STRN3, KLF10, SMAD3, MBD2, STAT3, TGIF1, ID3, KLF4, DNAJB6, CRYM, SMARCA4	529	504	13528	1.52219	1	0.215061	35.1801
66	GOTERM_BP_FAT	GO:0045934~negative regulation of nucleobase, nucleoside, nucleotide and nucleic acid metabolic process	30	4.51128	0.0282892	SBNO2, TNF, FOXK1, SNX6, EDN1, PML, SPI1, NOSTRIN, NFKB1, DAXX, PDCD4, HEXIM2, BCL3, AKIRIN2, ZNF281, BMP2, SP100, RFX5, JARID2, STRN3, KLF10, SMAD3, MBD2, STAT3, TGIF1, ID3, KLF4, DNAJB6, CRYM, SMARCA4	529	512	13528	1.49841	1	0.241337	40.324
67	GOTERM_BP_FAT	GO:0051172~negative regulation of nitrogen compound metabolic process	30	4.51128	0.0337967	SBNO2, TNF, FOXK1, SNX6, EDN1, PML, SPI1, NOSTRIN, NFKB1, DAXX, PDCD4, HEXIM2, BCL3, AKIRIN2, ZNF281, BMP2, SP100, RFX5, JARID2, STRN3, KLF10, SMAD3, MBD2, STAT3, TGIF1, ID3, KLF4, DNAJB6, CRYM, SMARCA4	529	519	13528	1.4782	1	0.273508	46.1242
68	GOTERM_BP_FAT	GO:0043086~negative regulation of catalytic activity	29	4.3609	3.99618e-06	PSMB10, GNAI3, GNAI2, SNX6, NFKB1, PDCD4, TRIB1, SPRY2, PSMF1, CASP3, FICD, APOA1, GMIP, HEXIM2, ARG2, DUSP16, IL1B, HSPA5, ANGPTL4, PSMB8, PSMB9, PSMA2, PSMA1, CDKN1A, PSME1, PSME2, CSTB, IFI6, DNAJB6	529	277	13528	2.67729	0.0118143	0.000188628	0.0071886
69	GOTERM_BP_FAT	GO:0051094~positive regulation of developmental process	29	4.3609	4.27719e-06	TNF, IL6ST, CSF1, TRIM16, NFKB1, CCL5, ADA, TNFRSF1A, IL4R, IL1B, IL1A, ANGPTL4, B4GALT1, IL6, BMP2, LYN, KLF10, CD276, SMAD3, IL6R, JUNB, CD83, ADRB2, HIF1A, ETS1, TGIF1, SEMA4D, CA2, IGFBP3	529	278	13528	2.66766	0.0126398	0.000195679	0.00769407
70	GOTERM_BP_FAT	GO:0016481~negative regulation of transcription	29	4.3609	0.0132813	SBNO2, TNF, FOXK1, SNX6, PML, SPI1, NOSTRIN, NFKB1, PDCD4, DAXX, HEXIM2, BCL3, AKIRIN2, ZNF281, BMP2, SP100, RFX5, JARID2, STRN3, KLF10, SMAD3, MBD2, STAT3, TGIF1, ID3, KLF4, DNAJB6, CRYM, SMARCA4	529	459	13528	1.61571	1	0.144385	21.3783
71	GOTERM_BP_FAT	GO:0051270~regulation of cell motion	28	4.21053	7.92971e-09	IL6ST, BCAR1, CSF1, MMP9, EDN1, ABHD2, ADA, TRIB1, MIA3, CXCR4, HMOX1, B4GALT1, SELP, ICAM1, IL6, SP100, LYN, PDPN, SMAD3, ITGA2, IL6R, CORO1A, HIF1A, ALOX15B, ETS1, CXCL16, PDGFRA, IGFBP3	529	193	13528	3.71004	2.35827e-05	9.43318e-07	1.4265e-05
72	GOTERM_BP_FAT	GO:0007626~locomotory behavior	28	4.21053	9.48887e-06	NRP2, CCL3, CCL2, CXCL5, CXCL3, CCR1, S100A9, CXCL2, CXCR1, CX3CL1, DEFB4A, CCL5, CCL4, CCL20, CXCR4, IL1B, DEFB1, IL6, NR4A2, IL6R, PLAUR, SOD2, CORO1A, CXCL16, CSTB, CMTM3, PTAFR, PLAU	529	274	13528	2.61328	0.0278256	0.000371247	0.0170684
73	GOTERM_BP_FAT	GO:0045893~positive regulation of transcription, DNA-dependent	28	4.21053	0.0341003	TNF, FOXK1, SPI1, NFKBIA, RHOQ, TRIM16, NFKB1, TNFRSF1A, BCL3, CREB3L4, AKIRIN2, IL6, BMP2, SP100, STRN3, NR4A2, SMAD3, USF1, STAT3, JUNB, ADRB2, HIF1A, ETS1, ETS2, IRF1, NFE2L2, KLF4, SMARCA4	529	477	13528	1.50113	1	0.274175	46.428
74	GOTERM_BP_FAT	GO:0051254~positive regulation of RNA metabolic process	28	4.21053	0.0372628	TNF, FOXK1, SPI1, NFKBIA, RHOQ, TRIM16, NFKB1, TNFRSF1A, BCL3, CREB3L4, AKIRIN2, IL6, BMP2, SP100, STRN3, NR4A2, SMAD3, USF1, STAT3, JUNB, ADRB2, HIF1A, ETS1, ETS2, IRF1, NFE2L2, KLF4, SMARCA4	529	481	13528	1.48864	1	0.291298	49.4971
75	GOTERM_BP_FAT	GO:0032101~regulation of response to external stimulus	27	4.06015	4.9958e-10	SBNO2, PTGS2, OSMR, C3, IL6ST, EDN1, TLR4, CX3CL1, CCL5, ADA, TNFRSF1A, TGM2, FCER1G, LBP, ZFP36, SELP, IL6, PDPN, CD276, SMAD3, ITGA2, IL6R, USF1, ADRB2, SERPINF2, SELE, PLAU	529	159	13528	4.34255	1.48575e-06	8.73971e-08	8.98708e-07
76	GOTERM_BP_FAT	GO:0009967~positive regulation of signal transduction	27	4.06015	9.38829e-05	CFLAR, BMP2, IL6, TNF, LYN, IL6ST, CSF1, TLR4, TRIM16, CD40, IL6R, MBD2, ECM1, ADA, LGALS9, TNFRSF1A, IKBKE, TNFSF10, ADRB2, HIF1A, HMOX1, TGM2, RIPK2, IL1B, LBP, CASP1, LTB	529	295	13528	2.34056	0.243627	0.00248994	0.168754
77	GOTERM_BP_FAT	GO:0006917~induction of apoptosis	27	4.06015	0.000335551	TNF, PML, TLR2, PMAIP1, DAXX, SMNDC1, BAK1, CASP3, CASP4, HMOX1, DDX19B, TGM2, BCL3, FAS, MX1, CASP1, LTB, TRAF3, CFLAR, ARHGEF2, KLF10, SMAD3, STAT1, CDKN1A, TNFSF10, ETS1, ALOX15B	529	320	13528	2.1577	0.63142	0.00776731	0.601915
78	GOTERM_BP_FAT	GO:0012502~induction of programmed cell death	27	4.06015	0.000359264	TNF, PML, TLR2, PMAIP1, DAXX, SMNDC1, BAK1, CASP3, CASP4, HMOX1, DDX19B, TGM2, BCL3, FAS, MX1, CASP1, LTB, TRAF3, CFLAR, ARHGEF2, KLF10, SMAD3, STAT1, CDKN1A, TNFSF10, ETS1, ALOX15B	529	321	13528	2.15098	0.656525	0.00812439	0.644321
79	GOTERM_BP_FAT	GO:0009628~response to abiotic stimulus	27	4.06015	0.00260068	CCL2, TNF, PML, BAK1, CASP3, CASP7, IL1B, BCL3, ERO1L, LTB, TXNIP, BMP2, LYN, ITGA2, RCAN1, IL6R, STAT1, USF1, JUNB, SOD2, CDKN1A, ADRB2, DUSP1, ADM, ARRB1, CA2, ICOSLG	529	368	13528	1.87626	0.999567	0.0430487	4.57649
80	GOTERM_BP_FAT	GO:0045087~innate immune response	26	3.90977	1.13166e-10	IFIH1, SP100, NCF2, C3, CFB, NCF1, TLR2, CALCOCO2, TLR4, C1R, C4BPA, C1S, DDX58, CYBA, TNFRSF1A, CORO1A, CD55, CXCL16, IL1RAP, NOS2, LBP, C2, DEFB1, AKIRIN2, DHX58, DMBT1	529	138	13528	4.81806	3.36557e-07	2.24371e-08	2.03578e-07
81	GOTERM_BP_FAT	GO:0070482~response to oxygen levels	26	3.90977	1.83004e-10	PLAT, CCL2, CYP1A1, PDPN, EDN1, NR4A2, APOLD1, PML, SMAD3, ITGA2, USF1, ADA, SOD2, HMOX2, CDKN1A, HIF1A, ADM, CXCR4, PLOD2, HMOX1, PDGFRA, SCNN1G, NOS2, CASP1, PLAU, ANGPTL4	529	141	13528	4.71555	5.44255e-07	3.4016e-08	3.29212e-07
82	GOTERM_BP_FAT	GO:0010627~regulation of protein kinase cascade	26	3.90977	1.4716e-05	TNF, IL6ST, EDN1, TLR4, TIMP2, PDCD4, DAXX, TNFRSF1A, HMOX1, TGM2, IL1B, CASP1, LTB, CFLAR, IL6, LYN, SOCS1, IL6R, CD40, ECM1, LGALS9, IKBKE, ADRB2, TNFSF10, RIPK2, IKBKB	529	249	13528	2.67025	0.0428219	0.000553845	0.0264698
83	GOTERM_BP_FAT	GO:0016044~membrane organization	26	3.90977	0.00791856	GNAI3, SORL1, NOSTRIN, FTH1, BAK1, CD9, ITGAV, FCN1, FCER1G, LBP, EHD1, PTX3, TRIP10, VCPIP1, STX6, MICALL2, HCK, ELMO2, MARCH3, PLSCR1, CORO1A, ADRB2, FNBP1, ARRB1, CXCL16, CD14	529	381	13528	1.74512	1	0.098504	13.326
84	GOTERM_BP_FAT	GO:0009615~response to virus	25	3.7594	3.48128e-12	IFIH1, TNF, ZC3HAV1, RSAD2, CCL5, CCL4, ISG20, TRIM5, ISG15, CXCR4, BCL3, MX1, DNAJC3, MX2, IL6, CYP1A1, IFI44, STAT1, STAT2, IRF9, DDX58, PLSCR1, IFNAR2, EIF2AK2, DMBT1	529	109	13528	5.86532	1.03535e-08	1.03535e-09	6.26266e-09
85	GOTERM_BP_FAT	GO:0042330~taxis	25	3.7594	1.36121e-08	NRP2, CCL3, CCL2, CXCL5, CXCL3, CCR1, S100A9, CXCL2, CXCR1, CX3CL1, DEFB4A, CCL5, CCL4, CCL20, CXCR4, IL1B, DEFB1, IL6, IL6R, PLAUR, CORO1A, CXCL16, CMTM3, PTAFR, PLAU	529	160	13528	3.99575	4.04817e-05	1.39595e-06	2.44872e-05
86	GOTERM_BP_FAT	GO:0006935~chemotaxis	25	3.7594	1.36121e-08	NRP2, CCL3, CCL2, CXCL5, CXCL3, CCR1, S100A9, CXCL2, CXCR1, CX3CL1, DEFB4A, CCL5, CCL4, CCL20, CXCR4, IL1B, DEFB1, IL6, IL6R, PLAUR, CORO1A, CXCL16, CMTM3, PTAFR, PLAU	529	160	13528	3.99575	4.04817e-05	1.39595e-06	2.44872e-05
87	GOTERM_BP_FAT	GO:0050865~regulation of cell activation	25	3.7594	7.96775e-08	TRAF2, LST1, IL6ST, TLR4, ADA, VCAM1, CD47, CASP3, IL4R, HMOX1, PVRL2, IL1B, LBP, FAS, IL13RA1, SELP, IL6, PDPN, CD276, CD40, CD83, CDKN1A, CORO1A, RIPK2, ICOSLG	529	175	13528	3.65325	0.000236933	6.2358e-06	0.000143334
88	GOTERM_BP_FAT	GO:0009991~response to extracellular stimulus	25	3.7594	5.335e-06	LDHA, BMP2, SP100, CCL2, CYP1A1, GNAI2, PTGS2, LYN, FOXA3, IL6ST, CFB, NR4A2, ITGA2, TRIM16, STAT1, USF1, SOD2, CDKN1A, DUSP1, ADM, CD44, HMOX1, IL1B, HSPA5, KLF4	529	220	13528	2.906	0.0157411	0.000236783	0.00959684
89	GOTERM_BP_FAT	GO:0030334~regulation of cell migration	24	3.60902	1.71341e-07	SELP, ICAM1, IL6, PDPN, IL6ST, MMP9, CSF1, BCAR1, EDN1, SMAD3, ITGA2, ABHD2, IL6R, ADA, TRIB1, CORO1A, MIA3, HIF1A, CXCR4, ALOX15B, HMOX1, CXCL16, PDGFRA, IGFBP3	529	169	13528	3.63164	0.00050944	1.27392e-05	0.00030823
90	GOTERM_BP_FAT	GO:0040012~regulation of locomotion	24	3.60902	1.69699e-06	SELP, ICAM1, IL6, PDPN, IL6ST, MMP9, CSF1, BCAR1, EDN1, SMAD3, ITGA2, ABHD2, IL6R, ADA, TRIB1, CORO1A, MIA3, HIF1A, CXCR4, ALOX15B, HMOX1, CXCL16, PDGFRA, IGFBP3	529	192	13528	3.1966	0.00503415	8.70111e-05	0.00305273
91	GOTERM_BP_FAT	GO:0045321~leukocyte activation	24	3.60902	7.56845e-05	ITGAL, ICAM1, SBNO2, LYN, CSF1, RELB, EDN1, TLR2, CD276, SMAD3, TLR4, CD40, CX3CL1, ADA, CD48, VCAM1, BAK1, CXCR4, IRF1, RIPK2, BCL3, FAS, LBP, ICOSLG	529	242	13528	2.53614	0.201559	0.00206295	0.136063
92	GOTERM_BP_FAT	GO:0031399~regulation of protein modification process	24	3.60902	0.0012957	PSMB10, IL6, BMP2, TNF, LYN, IL6ST, EDN1, SOCS1, PML, TLR4, IL6R, DAXX, PDCD4, PSMB8, PSMB9, PSMA2, BAK1, PSMA1, PSMF1, APOA1, PSME1, PSME2, IL1B, IGFBP3	529	295	13528	2.0805	0.978846	0.0242609	2.3054
93	GOTERM_BP_FAT	GO:0051726~regulation of cell cycle	24	3.60902	0.00548722	E2F2, BMP2, TNF, CYP1A1, PTGS2, EDN1, PIM1, PML, SMAD3, CDK6, PDCD4, JUNB, BAK1, CASP3, CDKN1A, HEXIM2, ALOX15B, ETS1, IL1B, ID3, LTB, IL1A, SERTAD1, SMARCA4	529	331	13528	1.85422	1	0.0767213	9.42419
94	GOTERM_BP_FAT	GO:0051336~regulation of hydrolase activity	24	3.60902	0.0067492	GNA15, TNF, TBC1D9, CYCS, EDN1, PML, SMAD3, ITGA2, RCAN1, PMAIP1, STAT1, BAK1, SMAP2, FICD, APOA1, GMIP, TBC1D14, TGM2, CSTB, HSPA5, SELE, IFI6, DNAJB6, ANGPTL4	529	337	13528	1.82121	1	0.0882469	11.4697
95	GOTERM_BP_FAT	GO:0045892~negative regulation of transcription, DNA-dependent	24	3.60902	0.0126293	ZNF281, SBNO2, BMP2, SP100, TNF, FOXK1, JARID2, RFX5, STRN3, KLF10, SPI1, SMAD3, NOSTRIN, NFKB1, MBD2, DAXX, STAT3, HEXIM2, TGIF1, ID3, KLF4, DNAJB6, CRYM, SMARCA4	529	356	13528	1.72401	1	0.139288	20.4384
96	GOTERM_BP_FAT	GO:0051253~negative regulation of RNA metabolic process	24	3.60902	0.0150806	ZNF281, SBNO2, BMP2, SP100, TNF, FOXK1, JARID2, RFX5, STRN3, KLF10, SPI1, SMAD3, NOSTRIN, NFKB1, MBD2, DAXX, STAT3, HEXIM2, TGIF1, ID3, KLF4, DNAJB6, CRYM, SMARCA4	529	362	13528	1.69543	1	0.15843	23.9178
97	GOTERM_BP_FAT	GO:0001666~response to hypoxia	23	3.45865	1.01072e-08	PLAT, CCL2, CYP1A1, EDN1, NR4A2, APOLD1, PML, SMAD3, ITGA2, USF1, ADA, SOD2, HMOX2, HIF1A, ADM, CXCR4, PLOD2, HMOX1, SCNN1G, NOS2, CASP1, PLAU, ANGPTL4	529	134	13528	4.38936	3.00584e-05	1.07353e-06	1.81822e-05
98	GOTERM_BP_FAT	GO:0042493~response to drug	23	3.45865	3.82253e-05	TXNIP, CCL2, CYP1A1, LYN, PTGS2, SLC15A2, SOCS1, TLR2, ITGA2, CDH3, CCL5, STAT1, JUNB, STAT3, SOD2, CDKN1A, ALDH1A3, CPOX, CA4, IL1B, GRK5, IKBKB, MVP	529	216	13528	2.72303	0.10746	0.00119596	0.0687421
99	GOTERM_BP_FAT	GO:0001944~vasculature development	23	3.45865	0.000343798	PLAT, B4GALT1, NRP2, SELP, PDPN, EDN1, MMP19, APOLD1, JUNB, BAK1, HIF1A, CD44, CXCR4, HMOX1, ITGAV, TGM2, ZC3H12A, IL1B, NOS2, PPAP2B, PLAU, SMARCA4, ANGPTL4	529	251	13528	2.34332	0.640353	0.00789604	0.616665
100	GOTERM_BP_FAT	GO:0051338~regulation of transferase activity	23	3.45865	0.0349413	TRAF2, TNF, GNAI2, SNX6, EFNA1, CSF1, EDN1, PIM1, SDC4, DAXX, PDCD4, TRIB2, TRIB1, SPRY2, CASP3, ADRB2, CDKN1A, APOA1, HEXIM2, CXCR4, DUSP16, IL1B, SERTAD1	529	372	13528	1.58111	1	0.27853	47.2609
101	GOTERM_BP_FAT	GO:0002237~response to molecule of bacterial origin	22	3.30827	9.57537e-12	SELP, IL6, CCL2, CYP1A1, PTGS2, SOCS1, TLR2, NFKBIA, TLR4, IL6R, CCL5, STAT1, TRIB1, TNFRSF1A, ADM, RIPK2, IL1B, LBP, SELE, CD14, PTAFR, AKIRIN2	529	86	13528	6.54187	2.84771e-08	2.58882e-09	1.72253e-08
102	GOTERM_BP_FAT	GO:0001819~positive regulation of cytokine production	22	3.30827	2.4462e-11	TRAF2, IL6, TNF, IL6ST, TLR2, SMAD3, TRIM16, TLR4, IL6R, CD40, DDX58, CD83, HIF1A, RIPK2, BCL3, IL1B, FCER1G, LBP, CASP1, CD14, IL1A, AKIRIN2	529	90	13528	6.25112	7.27499e-08	6.0625e-09	4.40053e-08
103	GOTERM_BP_FAT	GO:0050778~positive regulation of immune response	22	3.30827	2.03175e-07	PVR, TRAF2, LYN, CFB, IL6ST, C3, BCAR1, TLR2, NFKBIA, C1R, TLR4, C4BPA, C1S, ADA, CD55, PVRL2, SPG21, RIPK2, IL1B, FCER1G, LBP, C2	529	145	13528	3.88001	0.00060406	1.47375e-05	0.000365496
104	GOTERM_BP_FAT	GO:0002694~regulation of leukocyte activation	22	3.30827	1.98256e-06	TRAF2, IL6, LST1, IL6ST, CD276, CD40, ADA, VCAM1, CD47, CD83, CORO1A, CASP3, CDKN1A, HMOX1, IL4R, PVRL2, RIPK2, IL1B, FAS, LBP, IL13RA1, ICOSLG	529	166	13528	3.38916	0.00587879	9.82642e-05	0.00356642
105	GOTERM_BP_FAT	GO:0048545~response to steroid hormone stimulus	22	3.30827	1.97241e-05	TXNIP, IL6, TNF, CCL2, PTGS2, STRN3, SOCS1, IL1RN, RCAN1, IL6R, CCL5, JUNB, STAT3, CDKN1A, DUSP1, ADM, HMOX1, PDGFRA, CA4, IL1B, FAS, CA2	529	192	13528	2.93021	0.0569728	0.000666371	0.0354764
106	GOTERM_BP_FAT	GO:0006916~anti-apoptosis	22	3.30827	5.63825e-05	TNFRSF6B, CFLAR, IER3, TNF, CCL2, BCL2A1, NFKBIA, NFKB1, BIRC3, SOD2, BAG4, HMOX1, BAG3, TGM2, RIPK2, IL1B, SEMA4D, FAS, HSPA5, IKBKB, IFI6, IL1A	529	206	13528	2.73107	0.154381	0.00167546	0.101379
107	GOTERM_BP_FAT	GO:0045597~positive regulation of cell differentiation	22	3.30827	0.000252457	BMP2, IL6, LYN, IL6ST, KLF10, CSF1, CD276, SMAD3, TRIM16, NFKB1, IL6R, CCL5, JUNB, ADA, CD83, HIF1A, ETS1, IL4R, TGIF1, SEMA4D, CA2, IGFBP3	529	229	13528	2.45677	0.528059	0.00603735	0.453179
108	GOTERM_BP_FAT	GO:0001568~blood vessel development	22	3.30827	0.00062326	PLAT, B4GALT1, NRP2, SELP, EDN1, MMP19, APOLD1, JUNB, BAK1, HIF1A, CD44, CXCR4, HMOX1, ITGAV, TGM2, ZC3H12A, IL1B, NOS2, PPAP2B, PLAU, SMARCA4, ANGPTL4	529	245	13528	2.29633	0.843415	0.0131566	1.11528
109	GOTERM_BP_FAT	GO:0045859~regulation of protein kinase activity	22	3.30827	0.0294917	TRAF2, TNF, GNAI2, SNX6, EFNA1, CSF1, EDN1, PIM1, SDC4, DAXX, PDCD4, TRIB2, TRIB1, SPRY2, CASP3, ADRB2, CDKN1A, HEXIM2, CXCR4, DUSP16, IL1B, SERTAD1	529	345	13528	1.63073	1	0.249628	41.6385
110	GOTERM_BP_FAT	GO:0043549~regulation of kinase activity	22	3.30827	0.0405557	TRAF2, TNF, GNAI2, SNX6, EFNA1, CSF1, EDN1, PIM1, SDC4, DAXX, PDCD4, TRIB2, TRIB1, SPRY2, CASP3, ADRB2, CDKN1A, HEXIM2, CXCR4, DUSP16, IL1B, SERTAD1	529	357	13528	1.57591	1	0.309092	52.5158
111	GOTERM_BP_FAT	GO:0050867~positive regulation of cell activation	21	3.15789	9.22727e-09	SELP, TRAF2, IL6, PDPN, IL6ST, CD276, TLR4, CD40, ADA, VCAM1, CD47, CD83, CORO1A, CDKN1A, IL4R, PVRL2, RIPK2, IL1B, LBP, IL13RA1, ICOSLG	529	111	13528	4.83809	2.74415e-05	1.01637e-06	1.65992e-05
112	GOTERM_BP_FAT	GO:0042060~wound healing	21	3.15789	5.78174e-05	PLAT, B4GALT1, F2RL2, IL6, SMAD3, ITGA2, CD40, CDH3, PLAUR, CD9, PLSCR1, MIA3, HIF1A, CD44, HMOX1, PDGFRA, IL1B, SCNN1G, TFPI2, PROS1, PLAU	529	191	13528	2.81167	0.157982	0.0016844	0.103958
113	GOTERM_BP_FAT	GO:0031667~response to nutrient levels	21	3.15789	8.92412e-05	BMP2, SP100, CCL2, CYP1A1, GNAI2, PTGS2, FOXA3, IL6ST, CFB, ITGA2, TRIM16, STAT1, USF1, SOD2, DUSP1, ADM, CD44, HMOX1, IL1B, HSPA5, KLF4	529	197	13528	2.72603	0.233113	0.00238827	0.160417
114	GOTERM_BP_FAT	GO:0032270~positive regulation of cellular protein metabolic process	21	3.15789	0.000818069	PSMB10, IL6, BMP2, TNF, LYN, IL6ST, CSF1, PML, NFKBIA, ITGA2, TLR4, IL6R, PSMB8, PSMB9, PSMA2, PSMA1, PSMF1, PSME1, PSME2, BCL3, IL1B	529	233	13528	2.30484	0.912309	0.0167603	1.46147
115	GOTERM_BP_FAT	GO:0051247~positive regulation of protein metabolic process	21	3.15789	0.00138855	PSMB10, IL6, BMP2, TNF, LYN, IL6ST, CSF1, PML, NFKBIA, ITGA2, TLR4, IL6R, PSMB8, PSMB9, PSMA2, PSMA1, PSMF1, PSME1, PSME2, BCL3, IL1B	529	243	13528	2.20999	0.983956	0.0256551	2.46865
116	GOTERM_BP_FAT	GO:0032496~response to lipopolysaccharide	20	3.00752	7.72741e-11	SELP, CCL2, CYP1A1, PTGS2, SOCS1, NFKBIA, TLR4, IL6R, STAT1, CCL5, TRIB1, TNFRSF1A, ADM, RIPK2, IL1B, LBP, SELE, CD14, PTAFR, AKIRIN2	529	77	13528	6.64228	2.29813e-07	1.76779e-08	1.3901e-07
117	GOTERM_BP_FAT	GO:0051098~regulation of binding	20	3.00752	7.97969e-06	ICAM1, IL6, SP100, TNF, PIM1, TLR2, SMAD3, NFKBIA, ITGA2, TLR4, TRIB1, BAK1, ADRB2, HMOX1, RIPK2, BCL3, IL1B, ID3, IKBKB, SMARCA4	529	153	13528	3.34285	0.0234523	0.000325039	0.0143539
118	GOTERM_BP_FAT	GO:0010740~positive regulation of protein kinase cascade	20	3.00752	2.8093e-05	CFLAR, IL6, TNF, LYN, IL6ST, TLR4, IL6R, CD40, ECM1, LGALS9, IKBKE, TNFRSF1A, TNFSF10, ADRB2, HMOX1, TGM2, RIPK2, IL1B, CASP1, LTB	529	167	13528	3.06261	0.0801548	0.000927901	0.0505253
119	GOTERM_BP_FAT	GO:0060341~regulation of cellular localization	20	3.00752	0.00395738	B4GALT1, IL6, TNF, RAB8B, NFKBIE, NFKBIB, EDN1, SMAD3, NFKBIA, TRIM16, CD40, MXI1, APOA1, HMOX1, BCL3, IL1B, NOS2, CASP1, IL1A, SRGN	529	248	13528	2.06232	0.999992	0.0601795	6.8847
120	GOTERM_BP_FAT	GO:0055080~cation homeostasis	20	3.00752	0.0168846	SLC9A7, GNA15, CCL3, CCL2, IL6ST, CCR1, EDN1, HP, CCL5, FTH1, SOD2, BAK1, CD55, ADM, CXCR4, HMOX1, MT2A, TGM2, LTF, IL1B	529	286	13528	1.78831	1	0.170454	26.386
121	GOTERM_BP_FAT	GO:0050727~regulation of inflammatory response	19	2.85714	5.06415e-10	ZFP36, IL6, SBNO2, PTGS2, OSMR, IL6ST, C3, CD276, ITGA2, TLR4, CX3CL1, CCL5, ADA, TNFRSF1A, ADRB2, TGM2, FCER1G, LBP, SELE	529	76	13528	6.39319	1.50608e-06	8.3671e-08	9.11004e-07
122	GOTERM_BP_FAT	GO:0042742~defense response to bacterium	19	2.85714	3.10527e-07	SELP, IL6, TNF, HCK, LYZ, TLR2, TLR4, IL6R, DEFB4A, S100A12, TNFRSF1A, CCL20, LTF, RIPK2, BCL3, NOS2, LBP, DEFB1, DMBT1	529	112	13528	4.33824	0.000923082	2.00761e-05	0.000558615
123	GOTERM_BP_FAT	GO:0051249~regulation of lymphocyte activation	19	2.85714	1.83788e-05	TRAF2, IL6, LST1, IL6ST, CD276, CD40, ADA, VCAM1, CD47, CD83, CORO1A, CASP3, CDKN1A, IL4R, RIPK2, IL1B, FAS, IL13RA1, ICOSLG	529	148	13528	3.28299	0.053192	0.00064284	0.0330569
124	GOTERM_BP_FAT	GO:0006979~response to oxidative stress	19	2.85714	7.30197e-05	TXNIP, PXDN, LPO, PTGS2, OLR1, PML, TLR4, STAT1, CCL5, ADA, SOD2, HMOX2, HIF1A, DUSP1, HMOX1, GPX3, IPCEF1, GPX7, SRXN1	529	164	13528	2.9627	0.195206	0.00202755	0.131276
125	GOTERM_BP_FAT	GO:0051241~negative regulation of multicellular organismal process	19	2.85714	7.30197e-05	IL6, TNF, GNAI3, GNAI2, PTGS2, LGMN, EDN1, NFKB1, IL6R, ADA, CD83, ADRB2, APOA1, ADM, HMOX1, ARG2, LBP, SRGN, PLAU	529	164	13528	2.9627	0.195206	0.00202755	0.131276
126	GOTERM_BP_FAT	GO:0010035~response to inorganic substance	19	2.85714	0.0011328	XDH, TXNIP, LPO, PXDN, CYP1A1, PTGS2, OLR1, NR4A2, STAT1, ADA, SOD2, CDKN1A, DUSP1, HMOX1, DDX19B, CPOX, GPX3, PDGFRA, CA2	529	205	13528	2.37016	0.96564	0.0217908	2.01833
127	GOTERM_BP_FAT	GO:0048514~blood vessel morphogenesis	19	2.85714	0.00157053	PLAT, B4GALT1, NRP2, SELP, MMP19, EDN1, APOLD1, JUNB, BAK1, HIF1A, CXCR4, HMOX1, TGM2, ZC3H12A, IL1B, NOS2, PLAU, SMARCA4, ANGPTL4	529	211	13528	2.30276	0.990669	0.0282701	2.78789
128	GOTERM_BP_FAT	GO:0055066~di-, tri-valent inorganic cation homeostasis	19	2.85714	0.00592866	GNA15, CCL3, CCL2, IL6ST, CCR1, EDN1, HP, CCL5, FTH1, SOD2, BAK1, CD55, ADM, CXCR4, HMOX1, MT2A, TGM2, LTF, IL1B	529	239	13528	2.03298	1	0.0800322	10.1447
129	GOTERM_BP_FAT	GO:0010648~negative regulation of cell communication	19	2.85714	0.00854495	GNAI3, GNAI2, SNX6, PTGS2, IL6ST, STRN3, SOCS1, NFKBIA, RGS19, RGS16, ADA, TRIB1, ADRB2, DKK1, RGS2, TGIF1, IL1B, PTPN1, IGFBP3	529	248	13528	1.9592	1	0.1046	14.3052
130	GOTERM_BP_FAT	GO:0048534~hemopoietic or lymphoid organ development	19	2.85714	0.0135424	CSF3, TNF, LYN, JARID2, MMP9, CSF1, RELB, PML, CDK6, NFKB2, ADA, SOD2, TIMP1, VCAM1, BAK1, IRF1, BCL3, FAS, LTB	529	260	13528	1.86878	1	0.146492	21.7517
131	GOTERM_BP_FAT	GO:0002520~immune system development	19	2.85714	0.0233246	CSF3, TNF, LYN, JARID2, MMP9, CSF1, RELB, PML, CDK6, NFKB2, ADA, SOD2, TIMP1, VCAM1, BAK1, IRF1, BCL3, FAS, LTB	529	276	13528	1.76044	1	0.212379	34.5945
132	GOTERM_BP_FAT	GO:0034097~response to cytokine stimulus	18	2.70677	7.41386e-09	SP100, PTGS2, OSMR, IL6ST, SOCS1, PML, CALCOCO2, IL6R, STAT1, CCL5, STAT3, JUNB, CORO1A, CASP3, CXCL16, PDGFRA, RIPK2, SELE	529	79	13528	5.82671	2.20486e-05	9.18701e-07	1.3337e-05
133	GOTERM_BP_FAT	GO:0051272~positive regulation of cell motion	18	2.70677	2.13141e-07	ICAM1, IL6, LYN, PDPN, IL6ST, CSF1, BCAR1, MMP9, EDN1, SMAD3, ITGA2, IL6R, CORO1A, MIA3, HIF1A, ETS1, CXCL16, PDGFRA	529	98	13528	4.69704	0.000633679	1.50923e-05	0.000383424
134	GOTERM_BP_FAT	GO:0002696~positive regulation of leukocyte activation	18	2.70677	6.81473e-07	TRAF2, IL6, IL6ST, CD276, CD40, ADA, VCAM1, CD47, CD83, CORO1A, CDKN1A, IL4R, PVRL2, RIPK2, IL1B, LBP, IL13RA1, ICOSLG	529	106	13528	4.34255	0.00202465	3.89743e-05	0.00122591
135	GOTERM_BP_FAT	GO:0002252~immune effector process	18	2.70677	1.79285e-05	ICAM1, IL6, LYN, CFB, C3, RSAD2, C1R, IL6R, C4BPA, C1S, CD55, FCN1, BCL3, FCER1G, FAS, LBP, C2, PTX3	529	134	13528	3.43515	0.0519234	0.000650032	0.0322473
136	GOTERM_BP_FAT	GO:0006897~endocytosis	18	2.70677	0.00576397	MICALL2, HCK, SORL1, NOSTRIN, ELMO2, MARCH3, CORO1A, FNBP1, ADRB2, CXCL16, ITGAV, FCN1, FCER1G, LBP, PTX3, TRIP10, EHD1, CD14	529	220	13528	2.09232	1	0.0793287	9.87654
137	GOTERM_BP_FAT	GO:0010324~membrane invagination	18	2.70677	0.00576397	MICALL2, HCK, SORL1, NOSTRIN, ELMO2, MARCH3, CORO1A, FNBP1, ADRB2, CXCL16, ITGAV, FCN1, FCER1G, LBP, PTX3, TRIP10, EHD1, CD14	529	220	13528	2.09232	1	0.0793287	9.87654
138	GOTERM_BP_FAT	GO:0051050~positive regulation of transport	18	2.70677	0.00657229	IL6, TNF, RAB8B, C3, EDN1, NFKBIA, SMAD3, ITGA2, RHOQ, TRIM16, BAK1, ADRB2, IL1B, CASP1, PTX3, LTB, SELE, IL1A	529	223	13528	2.06417	1	0.0864078	11.1856
139	GOTERM_BP_FAT	GO:0031349~positive regulation of defense response	17	2.55639	1.55356e-08	PVR, IL6, OSMR, C3, IL6ST, TLR2, NFKBIA, ITGA2, TLR4, CX3CL1, CCL5, TNFRSF1A, PVRL2, TGM2, RIPK2, FCER1G, LBP	529	73	13528	5.9553	4.62018e-05	1.5401e-06	2.79474e-05
140	GOTERM_BP_FAT	GO:0002526~acute inflammatory response	17	2.55639	1.13236e-06	B4GALT1, IL6, LYN, CFB, C3, C1R, TLR4, IL6R, C4BPA, C1S, STAT3, CD55, SERPINF2, IL1B, LBP, C2, IL1A	529	98	13528	4.43609	0.00336199	6.2362e-05	0.00203702
141	GOTERM_BP_FAT	GO:0002697~regulation of immune effector process	17	2.55639	1.71468e-06	PVR, TRAF2, ICAM1, IL6, TNF, C3, PML, CD40, DDX58, APOA1, HMOX1, PVRL2, IL1B, FCER1G, NOS2, LBP, IL13RA1	529	101	13528	4.30433	0.00508649	8.6428e-05	0.00308455
142	GOTERM_BP_FAT	GO:0051789~response to protein stimulus	17	2.55639	3.74492e-06	LYN, CFB, KLF10, NR4A2, ITGA2, MANF, CD48, CREB3L4, ID3, DNAJB1, ERO1L, NFE2L2, FAS, EIF2AK2, DNAJC3, PPP1R15A, DNAJB6	529	107	13528	4.06296	0.0110756	0.00017962	0.00673663
143	GOTERM_BP_FAT	GO:0051101~regulation of DNA binding	17	2.55639	1.86668e-05	ICAM1, IL6, TNF, SP100, PIM1, TLR2, NFKBIA, ITGA2, TLR4, TRIB1, HMOX1, RIPK2, BCL3, IL1B, ID3, IKBKB, SMARCA4	529	121	13528	3.59287	0.0540027	0.000645321	0.0335749
144	GOTERM_BP_FAT	GO:0070201~regulation of establishment of protein localization	17	2.55639	1.86668e-05	IL6, TNF, NFKBIE, NFKBIB, NFKBIA, SMAD3, RHOQ, TRIM16, CD40, MXI1, APOA1, BCL3, IL1B, CASP1, LTB, IL1A, SRGN	529	121	13528	3.59287	0.0540027	0.000645321	0.0335749
145	GOTERM_BP_FAT	GO:0051051~negative regulation of transport	17	2.55639	7.27825e-05	TNF, GNAI2, PTGS2, NFKBIE, NFKBIB, EDN1, NFKBIA, NFKB1, MXI1, ADA, ADRB2, APOA1, HMOX1, ITGAV, IL1B, LTB, SRGN	529	135	13528	3.22028	0.194638	0.00205943	0.13085
146	GOTERM_BP_FAT	GO:0032880~regulation of protein localization	17	2.55639	9.48598e-05	IL6, TNF, NFKBIE, NFKBIB, NFKBIA, SMAD3, RHOQ, TRIM16, CD40, MXI1, APOA1, BCL3, IL1B, CASP1, LTB, IL1A, SRGN	529	138	13528	3.15027	0.245822	0.00249358	0.170508
147	GOTERM_BP_FAT	GO:0007584~response to nutrient	17	2.55639	0.000112652	BMP2, SP100, CCL2, CYP1A1, PTGS2, GNAI2, IL6ST, CFB, ITGA2, TRIM16, STAT1, USF1, DUSP1, CD44, HMOX1, IL1B, KLF4	529	140	13528	3.10527	0.284694	0.0029092	0.202459
148	GOTERM_BP_FAT	GO:0031401~positive regulation of protein modification process	17	2.55639	0.00271624	PSMB10, BMP2, IL6, TNF, LYN, IL6ST, PML, TLR4, IL6R, PSMB8, PSMB9, PSMA2, PSMA1, PSMF1, PSME1, PSME2, IL1B	529	187	13528	2.3248	0.999693	0.0441845	4.77518
149	GOTERM_BP_FAT	GO:0030005~cellular di-, tri-valent inorganic cation homeostasis	17	2.55639	0.016491	GNA15, CCL3, CCL2, IL6ST, CCR1, EDN1, HP, CCL5, FTH1, BAK1, CD55, ADM, CXCR4, MT2A, TGM2, LTF, IL1B	529	227	13528	1.91514	1	0.167364	25.854
150	GOTERM_BP_FAT	GO:0030029~actin filament-based process	17	2.55639	0.0273281	RHOJ, ARHGEF2, FMNL3, AIF1, BCAR1, S100A9, SSH2, RHOQ, FHDC1, FLNB, ARHGAP26, CORO1A, RND1, CDC42BPA, SDCBP, TRIP10, SELE	529	241	13528	1.80389	1	0.236084	39.2532
151	GOTERM_BP_FAT	GO:0030003~cellular cation homeostasis	17	2.55639	0.0409517	GNA15, CCL3, CCL2, IL6ST, CCR1, EDN1, HP, CCL5, FTH1, BAK1, CD55, ADM, CXCR4, MT2A, TGM2, LTF, IL1B	529	254	13528	1.71156	1	0.310099	52.8672
152	GOTERM_BP_FAT	GO:0050900~leukocyte migration	16	2.40602	2.95739e-09	B4GALT1, ICAM1, SELP, IL6, CCL2, TNF, CXCL3, S100A9, IL6R, CX3CL1, CCL5, VCAM1, CORO1A, CXCL16, IL1B, SELE	529	57	13528	7.17832	8.79523e-06	3.82403e-07	5.32013e-06
153	GOTERM_BP_FAT	GO:0019221~cytokine-mediated signaling pathway	16	2.40602	6.05163e-08	CSF3, IL6, SP100, TNF, CCL2, IL6ST, CCR1, SOCS1, IL6R, CX3CL1, STAT1, STAT3, TNFRSF1A, TGM2, IL1B, IL1A	529	70	13528	5.84521	0.000179959	4.99931e-06	0.000108864
154	GOTERM_BP_FAT	GO:0006959~humoral immune response	16	2.40602	3.26984e-07	PSMB10, IL6, TNF, CCL2, C3, CFB, C1R, C4BPA, C1S, CD83, CD55, LTF, BCL3, C2, TREM1, DMBT1	529	79	13528	5.1793	0.000971978	2.02592e-05	0.000588219
155	GOTERM_BP_FAT	GO:0030335~positive regulation of cell migration	16	2.40602	1.61488e-06	ICAM1, IL6, PDPN, IL6ST, CSF1, BCAR1, MMP9, EDN1, SMAD3, ITGA2, IL6R, CORO1A, MIA3, HIF1A, CXCL16, PDGFRA	529	89	13528	4.59735	0.00479114	8.42536e-05	0.00290501
156	GOTERM_BP_FAT	GO:0051251~positive regulation of lymphocyte activation	16	2.40602	4.91151e-06	TRAF2, IL6, IL6ST, CD276, CD40, ADA, VCAM1, CD47, CD83, CORO1A, CDKN1A, IL4R, RIPK2, IL1B, IL13RA1, ICOSLG	529	97	13528	4.21819	0.0145007	0.000221291	0.00883507
157	GOTERM_BP_FAT	GO:0040017~positive regulation of locomotion	16	2.40602	5.59448e-06	ICAM1, IL6, PDPN, IL6ST, CSF1, BCAR1, MMP9, EDN1, SMAD3, ITGA2, IL6R, CORO1A, MIA3, HIF1A, CXCL16, PDGFRA	529	98	13528	4.17515	0.0165004	0.000244647	0.0100636
158	GOTERM_BP_FAT	GO:0043122~regulation of I-kappaB kinase/NF-kappaB cascade	16	2.40602	1.67141e-05	CFLAR, TNF, TLR4, CD40, ECM1, LGALS9, IKBKE, TNFRSF1A, TNFSF10, HMOX1, TGM2, RIPK2, IL1B, IKBKB, CASP1, LTB	529	107	13528	3.82397	0.0484928	0.000613492	0.0300631
159	GOTERM_BP_FAT	GO:0051223~regulation of protein transport	16	2.40602	3.59418e-05	IL6, TNF, NFKBIE, NFKBIB, NFKBIA, SMAD3, TRIM16, CD40, MXI1, APOA1, BCL3, IL1B, CASP1, LTB, IL1A, SRGN	529	114	13528	3.58916	0.101378	0.00114873	0.0646371
160	GOTERM_BP_FAT	GO:0046649~lymphocyte activation	16	2.40602	0.0113697	ICAM1, ITGAL, RELB, CD276, SMAD3, CD40, ADA, CD48, VCAM1, BAK1, CXCR4, IRF1, RIPK2, BCL3, FAS, ICOSLG	529	199	13528	2.0561	1	0.129602	18.5926
161	GOTERM_BP_FAT	GO:0009968~negative regulation of signal transduction	16	2.40602	0.026744	SNX6, IL6ST, STRN3, SOCS1, NFKBIA, RGS19, RGS16, ADA, TRIB1, ADRB2, DKK1, RGS2, TGIF1, IL1B, PTPN1, IGFBP3	529	221	13528	1.85142	1	0.233616	38.5936
162	GOTERM_BP_FAT	GO:0030036~actin cytoskeleton organization	16	2.40602	0.0317218	RHOJ, ARHGEF2, FMNL3, AIF1, BCAR1, S100A9, SSH2, RHOQ, FHDC1, FLNB, ARHGAP26, CORO1A, RND1, CDC42BPA, SDCBP, TRIP10	529	226	13528	1.81046	1	0.261685	44.0046
163	GOTERM_BP_FAT	GO:0030097~hemopoiesis	16	2.40602	0.0437937	CSF3, TNF, LYN, MMP9, CSF1, RELB, PML, CDK6, ADA, SOD2, TIMP1, VCAM1, BAK1, IRF1, BCL3, FAS	529	236	13528	1.73375	1	0.325663	55.3175
164	GOTERM_BP_FAT	GO:0070663~regulation of leukocyte proliferation	15	2.25564	4.1129e-06	IL6, LST1, IL6ST, CSF1, CD276, CD40, ADA, VCAM1, CORO1A, CDKN1A, CASP3, RIPK2, IL1B, IL13RA1, ICOSLG	529	84	13528	4.56657	0.0121573	0.000191104	0.00739856
165	GOTERM_BP_FAT	GO:0032944~regulation of mononuclear cell proliferation	15	2.25564	4.1129e-06	IL6, LST1, IL6ST, CSF1, CD276, CD40, ADA, VCAM1, CORO1A, CDKN1A, CASP3, RIPK2, IL1B, IL13RA1, ICOSLG	529	84	13528	4.56657	0.0121573	0.000191104	0.00739856
166	GOTERM_BP_FAT	GO:0043123~positive regulation of I-kappaB kinase/NF-kappaB cascade	15	2.25564	2.27579e-05	CFLAR, TNF, TLR4, CD40, ECM1, LGALS9, IKBKE, TNFRSF1A, TNFSF10, HMOX1, TGM2, RIPK2, IL1B, CASP1, LTB	529	97	13528	3.95455	0.0654432	0.000760193	0.040932
167	GOTERM_BP_FAT	GO:0051090~regulation of transcription factor activity	15	2.25564	4.51909e-05	ICAM1, IL6, TNF, SP100, TLR2, PIM1, NFKBIA, TLR4, TRIB1, HMOX1, RIPK2, IL1B, ID3, IKBKB, SMARCA4	529	103	13528	3.72419	0.12576	0.00139903	0.081264
168	GOTERM_BP_FAT	GO:0030155~regulation of cell adhesion	15	2.25564	0.000926867	ICAM1, TNF, CSF1, SMAD3, ITGA2, CDK6, CX3CL1, FXYD5, ADA, CD47, MIA3, RND1, TGFBI, TGM2, IL1B	529	137	13528	2.79994	0.936568	0.0185855	1.6543
169	GOTERM_BP_FAT	GO:0043434~response to peptide hormone stimulus	15	2.25564	0.00282392	LYN, PTPN2, BCAR1, SOCS1, RHOQ, TRIM16, IL6R, STAT1, CCL5, USF1, STAT3, JUNB, RETN, ADM, PTPN1	529	154	13528	2.49086	0.999777	0.0456488	4.95999
170	GOTERM_BP_FAT	GO:0001932~regulation of protein amino acid phosphorylation	15	2.25564	0.00789427	BMP2, IL6, TNF, LYN, IL6ST, SOCS1, EDN1, TLR4, IL6R, PDCD4, DAXX, BAK1, APOA1, IL1B, IGFBP3	529	173	13528	2.21729	1	0.0986266	13.2878
171	GOTERM_BP_FAT	GO:0032269~negative regulation of cellular protein metabolic process	15	2.25564	0.0109931	PSMB10, SOCS1, PML, NFKB1, PSMB8, PSMB9, TIMP1, PSMA2, BAK1, PSMA1, PSMF1, PSME1, PSME2, ITGAV, IGFBP3	529	180	13528	2.13106	1	0.127022	18.033
172	GOTERM_BP_FAT	GO:0051248~negative regulation of protein metabolic process	15	2.25564	0.0149704	PSMB10, SOCS1, PML, NFKB1, PSMB8, PSMB9, TIMP1, PSMA2, BAK1, PSMA1, PSMF1, PSME1, PSME2, ITGAV, IGFBP3	529	187	13528	2.05129	1	0.158469	23.7645
173	GOTERM_BP_FAT	GO:0051186~cofactor metabolic process	15	2.25564	0.0207783	MOCOS, NAMPT, PDXK, CYP1A1, SOD2, GSR, MTHFS, HMOX2, MTHFD2, ALAS1, HMOX1, CPOX, GPX3, VNN2, COX15	529	195	13528	1.96714	1	0.195537	31.458
174	GOTERM_BP_FAT	GO:0051046~regulation of secretion	15	2.25564	0.0271279	B4GALT1, IL6, TNF, RAB8B, EDN1, TRIM16, CD40, ADA, APOA1, HMOX1, IL1B, NOS2, CASP1, IL1A, SRGN	529	202	13528	1.89897	1	0.235225	39.0279
175	GOTERM_BP_FAT	GO:0032103~positive regulation of response to external stimulus	14	2.10526	8.89891e-07	IL6, C3, IL6ST, OSMR, SMAD3, ITGA2, TLR4, IL6R, CX3CL1, CCL5, TNFRSF1A, TGM2, FCER1G, LBP	529	64	13528	5.59405	0.00264304	4.99334e-05	0.00160084
176	GOTERM_BP_FAT	GO:0002250~adaptive immune response	14	2.10526	7.82343e-06	ICAM1, CD55, IL18BP, C3, RELB, FCER1G, BCL3, C1R, TLR4, NFKB2, C1S, C4BPA, FAS, C2	529	77	13528	4.6496	0.0229984	0.0003231	0.0140729
177	GOTERM_BP_FAT	GO:0002460~adaptive immune response based on somatic recombination of immune receptors built from immunoglobulin superfamily domains	14	2.10526	7.82343e-06	ICAM1, CD55, IL18BP, C3, RELB, FCER1G, BCL3, C1R, TLR4, NFKB2, C1S, C4BPA, FAS, C2	529	77	13528	4.6496	0.0229984	0.0003231	0.0140729
178	GOTERM_BP_FAT	GO:0050670~regulation of lymphocyte proliferation	14	2.10526	1.81838e-05	IL6, LST1, IL6ST, CD276, CD40, ADA, VCAM1, CORO1A, CDKN1A, CASP3, RIPK2, IL1B, IL13RA1, ICOSLG	529	83	13528	4.31348	0.0526429	0.000651344	0.0327063
179	GOTERM_BP_FAT	GO:0002253~activation of immune response	14	2.10526	7e-05	LYN, C3, CFB, BCAR1, TLR2, NFKBIA, C1R, TLR4, C4BPA, C1S, CD55, RIPK2, SPG21, C2	529	94	13528	3.80871	0.187945	0.0019998	0.12585
180	GOTERM_BP_FAT	GO:0050863~regulation of T cell activation	14	2.10526	0.000636326	TRAF2, IL6, IL6ST, CD276, ADA, VCAM1, CD47, CD83, CASP3, CORO1A, IL4R, RIPK2, IL1B, ICOSLG	529	117	13528	3.05999	0.849386	0.0133361	1.13854
181	GOTERM_BP_FAT	GO:0019318~hexose metabolic process	14	2.10526	0.0380908	GPD2, B4GALT1, LDHA, TNF, IL6ST, PFKFB3, UGDH, HK2, USF1, PPP1R3C, ATF3, SDS, GFPT2, CHST15	529	192	13528	1.86468	1	0.296053	50.2728
182	GOTERM_BP_FAT	GO:0032946~positive regulation of mononuclear cell proliferation	13	1.95489	1.28257e-06	IL6, IL6ST, CSF1, CD276, CD40, ADA, VCAM1, CDKN1A, CORO1A, RIPK2, IL1B, IL13RA1, ICOSLG	529	56	13528	5.93654	0.0038071	6.81114e-05	0.00230723
183	GOTERM_BP_FAT	GO:0070665~positive regulation of leukocyte proliferation	13	1.95489	1.28257e-06	IL6, IL6ST, CSF1, CD276, CD40, ADA, VCAM1, CDKN1A, CORO1A, RIPK2, IL1B, IL13RA1, ICOSLG	529	56	13528	5.93654	0.0038071	6.81114e-05	0.00230723
184	GOTERM_BP_FAT	GO:0045637~regulation of myeloid cell differentiation	13	1.95489	1.48561e-05	ZFP36, HIF1A, TNF, ETS1, KLF10, CSF1, SPI1, NFKBIA, CDK6, TLR4, CA2, FAS, CCL5	529	70	13528	4.74923	0.0432206	0.000552128	0.0267217
185	GOTERM_BP_FAT	GO:0050870~positive regulation of T cell activation	13	1.95489	3.5015e-05	TRAF2, IL6, IL6ST, CD276, ADA, VCAM1, CD47, CD83, CORO1A, IL4R, RIPK2, IL1B, ICOSLG	529	76	13528	4.37429	0.0988976	0.00113128	0.0629707
186	GOTERM_BP_FAT	GO:0051384~response to glucocorticoid stimulus	13	1.95489	4.56669e-05	IL6, CCL2, TNF, PTGS2, IL1RN, IL6R, CCL5, JUNB, CDKN1A, ADM, DUSP1, IL1B, FAS	529	78	13528	4.26213	0.126997	0.00139919	0.0821197
187	GOTERM_BP_FAT	GO:0031960~response to corticosteroid stimulus	13	1.95489	0.000107978	IL6, CCL2, TNF, PTGS2, IL1RN, IL6R, CCL5, JUNB, CDKN1A, ADM, DUSP1, IL1B, FAS	529	85	13528	3.91113	0.274682	0.00281309	0.194067
188	GOTERM_BP_FAT	GO:0002443~leukocyte mediated immunity	13	1.95489	0.000121128	ICAM1, CD55, IL6, LYN, C3, FCER1G, BCL3, C1R, IL6R, C1S, C4BPA, FAS, C2	529	86	13528	3.86565	0.302503	0.00307438	0.217676
189	GOTERM_BP_FAT	GO:0042110~T cell activation	13	1.95489	0.00377853	CD48, ITGAL, ICAM1, CXCR4, RELB, IRF1, CD276, SMAD3, BCL3, RIPK2, FAS, ICOSLG, ADA	529	126	13528	2.63846	0.999987	0.05783	6.58346
190	GOTERM_BP_FAT	GO:0032583~regulation of gene-specific transcription	13	1.95489	0.0061844	BMP2, IL6, TNF, SPI1, NFKBIA, RHOQ, SMAD3, NFKB1, TRIM16, USF1, HIF1A, ETS1, SMARCA4	529	134	13528	2.48094	1	0.0826009	10.5597
191	GOTERM_BP_FAT	GO:0050878~regulation of body fluid levels	13	1.95489	0.00916388	PLAT, F2RL2, IL6, EDN1, ITGA2, CD40, PLAUR, PLSCR1, CD9, PROS1, AGR2, TFPI2, PLAU	529	141	13528	2.35777	1	0.110419	15.2625
192	GOTERM_BP_FAT	GO:0051345~positive regulation of hydrolase activity	13	1.95489	0.0480291	GNA15, TNF, EDN1, CYCS, PML, SMAD3, ITGA2, PMAIP1, STAT1, BAK1, APOA1, TGM2, SELE	529	179	13528	1.85724	1	0.346577	58.747
193	GOTERM_BP_FAT	GO:0050729~positive regulation of inflammatory response	12	1.80451	8.03635e-09	TNFRSF1A, IL6, C3, OSMR, IL6ST, TGM2, FCER1G, ITGA2, TLR4, CX3CL1, LBP, CCL5	529	30	13528	10.2291	2.38998e-05	9.19234e-07	1.44568e-05
194	GOTERM_BP_FAT	GO:0050671~positive regulation of lymphocyte proliferation	12	1.80451	7.25461e-06	VCAM1, CDKN1A, CORO1A, IL6, IL6ST, CD276, IL1B, RIPK2, CD40, IL13RA1, ICOSLG, ADA	529	55	13528	5.57952	0.0213442	0.000303831	0.0130497
195	GOTERM_BP_FAT	GO:0051235~maintenance of location	12	1.80451	3.2811e-05	TNF, PDIA3, NFKBIE, NFKBIB, PML, NFKBIA, IL1B, BCL3, MXI1, FLNB, FTH1, SRGN	529	64	13528	4.7949	0.0929716	0.00107175	0.0590082
196	GOTERM_BP_FAT	GO:0014070~response to organic cyclic substance	12	1.80451	0.00768239	CD83, CDKN1A, PTGS2, CYP1A1, LYN, CD44, HMOX1, IL1B, ITGA2, STAT1, STAT3, JUNB	529	121	13528	2.53614	1	0.0973237	12.9541
197	GOTERM_BP_FAT	GO:0001525~angiogenesis	12	1.80451	0.0303624	B4GALT1, NRP2, HIF1A, CXCR4, HMOX1, EDN1, MMP19, APOLD1, IL1B, ZC3H12A, PLAU, ANGPTL4	529	148	13528	2.07347	1	0.254649	42.5733
198	GOTERM_BP_FAT	GO:0048660~regulation of smooth muscle cell proliferation	11	1.65414	8.64209e-06	IL6, TNF, PTGS2, EDN1, TGM2, ITGA2, IL6R, STAT1, IGFBP3, KLF4, TRIB1	529	46	13528	6.11523	0.0253742	0.00034726	0.0155453
199	GOTERM_BP_FAT	GO:0033273~response to vitamin	11	1.65414	0.00022208	BMP2, SP100, CCL2, PTGS2, DUSP1, CYP1A1, CD44, IL1B, ITGA2, TRIM16, KLF4	529	66	13528	4.26213	0.483427	0.00544412	0.398753
200	GOTERM_BP_FAT	GO:0043388~positive regulation of DNA binding	11	1.65414	0.000363214	ICAM1, IL6, SP100, TNF, TLR2, IL1B, RIPK2, ITGA2, TLR4, IKBKB, SMARCA4	529	70	13528	4.01858	0.660539	0.00815141	0.651384
201	GOTERM_BP_FAT	GO:0042035~regulation of cytokine biosynthetic process	11	1.65414	0.000572245	IL6, TNF, HMOX1, RNF128, CD276, IRF1, IL1B, BCL3, TLR4, LTB, IL1A	529	74	13528	3.80136	0.817744	0.0122601	1.02444
202	GOTERM_BP_FAT	GO:0030278~regulation of ossification	11	1.65414	0.000872182	ADRB2, IL6, BMP2, IL6ST, CSF1, CD276, SMAD3, RSAD2, CDK6, IL6R, SRGN	529	78	13528	3.60642	0.925354	0.0177374	1.55742
203	GOTERM_BP_FAT	GO:0051099~positive regulation of binding	11	1.65414	0.000872182	ICAM1, IL6, SP100, TNF, TLR2, IL1B, RIPK2, ITGA2, TLR4, IKBKB, SMARCA4	529	78	13528	3.60642	0.925354	0.0177374	1.55742
204	GOTERM_BP_FAT	GO:0045786~negative regulation of cell cycle	11	1.65414	0.00117319	CDKN1A, CASP3, BMP2, HEXIM2, ETS1, ALOX15B, PML, SMAD3, CDK6, PDCD4, SMARCA4	529	81	13528	3.47285	0.969533	0.0224145	2.08958
205	GOTERM_BP_FAT	GO:0052547~regulation of peptidase activity	11	1.65414	0.0018596	BAK1, TNF, CYCS, PML, CSTB, SMAD3, HSPA5, PMAIP1, STAT1, IFI6, DNAJB6	529	86	13528	3.27094	0.996056	0.0329925	3.29295
206	GOTERM_BP_FAT	GO:0043193~positive regulation of gene-specific transcription	11	1.65414	0.0020296	IL6, HIF1A, TNF, ETS1, SPI1, SMAD3, NFKBIA, RHOQ, TRIM16, USF1, SMARCA4	529	87	13528	3.23334	0.997624	0.0355339	3.58883
207	GOTERM_BP_FAT	GO:0048872~homeostasis of number of cells	11	1.65414	0.00560605	BAK1, CORO1A, CASP3, IL6, LIPA, LYN, HMOX1, CSF1, FAS, IKBKB, TIMP1	529	100	13528	2.81301	1	0.0779554	9.61867
208	GOTERM_BP_FAT	GO:0050817~coagulation	11	1.65414	0.0064396	PLAT, F2RL2, CD9, PLSCR1, IL6, ITGA2, CD40, TFPI2, PROS1, PLAU, PLAUR	529	102	13528	2.75785	1	0.0851091	10.9719
209	GOTERM_BP_FAT	GO:0007596~blood coagulation	11	1.65414	0.0064396	PLAT, F2RL2, CD9, PLSCR1, IL6, ITGA2, CD40, TFPI2, PROS1, PLAU, PLAUR	529	102	13528	2.75785	1	0.0851091	10.9719
210	GOTERM_BP_FAT	GO:0043627~response to estrogen stimulus	11	1.65414	0.00786682	TXNIP, PTGS2, DUSP1, HMOX1, STRN3, SOCS1, PDGFRA, IL1B, RCAN1, CA2, STAT3	529	105	13528	2.67905	1	0.0987126	13.2446
211	GOTERM_BP_FAT	GO:0007599~hemostasis	11	1.65414	0.0095262	PLAT, F2RL2, CD9, PLSCR1, IL6, ITGA2, CD40, TFPI2, PROS1, PLAU, PLAUR	529	108	13528	2.60463	1	0.113631	15.8182
212	GOTERM_BP_FAT	GO:0043408~regulation of MAPKKK cascade	11	1.65414	0.0101348	ADRB2, IL6, TNF, EDN1, IL1B, RIPK2, TLR4, IL6R, TIMP2, PDCD4, DAXX	529	109	13528	2.58074	1	0.118586	16.7439
213	GOTERM_BP_FAT	GO:0016485~protein processing	11	1.65414	0.0121392	CD55, C3, CFB, BACE2, SPCS3, C1R, C1S, C4BPA, C2, CASP1, SRGN	529	112	13528	2.51161	1	0.136242	19.725
214	GOTERM_BP_FAT	GO:0032844~regulation of homeostatic process	11	1.65414	0.0136326	BAK1, HIF1A, LYN, CD44, ETS1, SPI1, CDK6, CA2, CCL5, ADA, IFI6	529	114	13528	2.46755	1	0.146868	21.8802
215	GOTERM_BP_FAT	GO:0031400~negative regulation of protein modification process	11	1.65414	0.0179653	PSMA2, PSMB10, PSMF1, BAK1, PSMA1, PSME1, PSME2, SOCS1, IGFBP3, PSMB8, PSMB9	529	119	13528	2.36387	1	0.177448	27.8283
216	GOTERM_BP_FAT	GO:0051604~protein maturation	11	1.65414	0.0210091	CD55, C3, CFB, BACE2, SPCS3, C1R, C1S, C4BPA, C2, CASP1, SRGN	529	122	13528	2.30574	1	0.196277	31.7481
217	GOTERM_BP_FAT	GO:0002521~leukocyte differentiation	11	1.65414	0.0323791	VCAM1, CSF3, BAK1, TNF, MMP9, CSF1, RELB, IRF1, BCL3, FAS, ADA	529	131	13528	2.14733	1	0.264957	44.6844
218	GOTERM_BP_FAT	GO:0032870~cellular response to hormone stimulus	11	1.65414	0.035399	DUSP1, PTPN2, BCAR1, RHOQ, ITGA2, PTPN1, STAT1, USF1, GNG5, STAT3, JUNB	529	133	13528	2.11504	1	0.280932	47.709
219	GOTERM_BP_FAT	GO:0043405~regulation of MAP kinase activity	11	1.65414	0.0494312	SPRY2, TNF, CXCR4, EFNA1, DUSP16, EDN1, IL1B, PDCD4, DAXX, TRIB2, TRIB1	529	141	13528	1.99504	1	0.353214	59.8264
220	GOTERM_BP_FAT	GO:0002366~leukocyte activation during immune response	10	1.50376	7.19726e-06	ICAM1, ITGAL, SBNO2, LYN, RELB, TLR2, BCL3, TLR4, LBP, ADA	529	36	13528	7.10355	0.0211773	0.000305735	0.0129466
221	GOTERM_BP_FAT	GO:0002263~cell activation during immune response	10	1.50376	7.19726e-06	ICAM1, ITGAL, SBNO2, LYN, RELB, TLR2, BCL3, TLR4, LBP, ADA	529	36	13528	7.10355	0.0211773	0.000305735	0.0129466
222	GOTERM_BP_FAT	GO:0030595~leukocyte chemotaxis	10	1.50376	9.18492e-06	CORO1A, IL6, CCL2, CXCL3, CXCL16, S100A9, IL1B, IL6R, CX3CL1, CCL5	529	37	13528	6.91156	0.0269464	0.000364148	0.0165217
223	GOTERM_BP_FAT	GO:0060326~cell chemotaxis	10	1.50376	1.45932e-05	CORO1A, IL6, CCL2, CXCL3, CXCL16, S100A9, IL1B, IL6R, CX3CL1, CCL5	529	39	13528	6.55712	0.0424721	0.000556261	0.0262488
224	GOTERM_BP_FAT	GO:0002819~regulation of adaptive immune response	10	1.50376	0.000289198	PVR, TRAF2, C3, IL6ST, IL4R, PVRL2, FCER1G, IL1B, CD40, ADA	529	56	13528	4.56657	0.576922	0.00680372	0.51897
225	GOTERM_BP_FAT	GO:0042542~response to hydrogen peroxide	10	1.50376	0.000289198	TXNIP, PXDN, LPO, DUSP1, OLR1, HMOX1, GPX3, STAT1, ADA, SOD2	529	56	13528	4.56657	0.576922	0.00680372	0.51897
226	GOTERM_BP_FAT	GO:0051091~positive regulation of transcription factor activity	10	1.50376	0.000491461	ICAM1, IL6, SP100, TNF, TLR2, IL1B, RIPK2, TLR4, IKBKB, SMARCA4	529	60	13528	4.26213	0.768219	0.0106922	0.880422
227	GOTERM_BP_FAT	GO:0007249~I-kappaB kinase/NF-kappaB cascade	10	1.50376	0.000709447	TRAF2, NFKBIB, TLR2, NFKBIA, BCL3, TIFA, TLR4, IKBKB, STAT1, TANK	529	63	13528	4.05917	0.87884	0.0146514	1.26858
228	GOTERM_BP_FAT	GO:0002449~lymphocyte mediated immunity	10	1.50376	0.0015319	ICAM1, CD55, C3, FCER1G, BCL3, C1R, C1S, C4BPA, FAS, C2	529	70	13528	3.65325	0.989531	0.0279218	2.7202
229	GOTERM_BP_FAT	GO:0006986~response to unfolded protein	10	1.50376	0.001695	CFB, CREB3L4, NFE2L2, DNAJB1, ERO1L, EIF2AK2, DNAJC3, PPP1R15A, DNAJB6, MANF	529	71	13528	3.6018	0.99356	0.0302951	3.00568
230	GOTERM_BP_FAT	GO:0000302~response to reactive oxygen species	10	1.50376	0.00249176	TXNIP, PXDN, LPO, DUSP1, OLR1, HMOX1, GPX3, STAT1, ADA, SOD2	529	75	13528	3.4097	0.999401	0.0415123	4.38887
231	GOTERM_BP_FAT	GO:0043281~regulation of caspase activity	10	1.50376	0.00356025	BAK1, TNF, CYCS, PML, SMAD3, HSPA5, PMAIP1, STAT1, IFI6, DNAJB6	529	79	13528	3.23706	0.999975	0.0554318	6.21457
232	GOTERM_BP_FAT	GO:0052548~regulation of endopeptidase activity	10	1.50376	0.00457501	BAK1, TNF, CYCS, PML, SMAD3, HSPA5, PMAIP1, STAT1, IFI6, DNAJB6	529	82	13528	3.11863	0.999999	0.0668832	7.91793
233	GOTERM_BP_FAT	GO:0051605~protein maturation by peptide bond cleavage	10	1.50376	0.0062626	CD55, C3, CFB, BACE2, SPCS3, C1R, C1S, C4BPA, C2, SRGN	529	86	13528	2.97358	1	0.0832314	10.6862
234	GOTERM_BP_FAT	GO:0032868~response to insulin stimulus	10	1.50376	0.0160982	RETN, LYN, ADM, PTPN2, BCAR1, RHOQ, PTPN1, CCL5, STAT1, USF1	529	100	13528	2.55728	1	0.16481	25.3195
235	GOTERM_BP_FAT	GO:0032755~positive regulation of interleukin-6 production	9	1.35338	2.63951e-07	IL6, TNF, TLR2, IL1B, RIPK2, TLR4, IL6R, LBP, AKIRIN2	529	19	13528	12.1134	0.000784681	1.78405e-05	0.000474827
236	GOTERM_BP_FAT	GO:0032675~regulation of interleukin-6 production	9	1.35338	5.87694e-05	IL6, TNF, TLR2, IL1B, RIPK2, TLR4, IL6R, LBP, AKIRIN2	529	36	13528	6.39319	0.160363	0.00169551	0.105669
237	GOTERM_BP_FAT	GO:0002699~positive regulation of immune effector process	9	1.35338	0.000261569	PVR, TRAF2, C3, PVRL2, FCER1G, IL1B, NOS2, LBP, IL13RA1	529	44	13528	5.2308	0.540679	0.00620473	0.469499
238	GOTERM_BP_FAT	GO:0051651~maintenance of location in cell	9	1.35338	0.000485672	PDIA3, NFKBIE, NFKBIB, PML, NFKBIA, BCL3, MXI1, FLNB, FTH1	529	48	13528	4.7949	0.764192	0.0106447	0.870093
239	GOTERM_BP_FAT	GO:0006909~phagocytosis	9	1.35338	0.000485672	CORO1A, HCK, ITGAV, FCN1, FCER1G, LBP, PTX3, ELMO2, CD14	529	48	13528	4.7949	0.764192	0.0106447	0.870093
240	GOTERM_BP_FAT	GO:0045185~maintenance of protein location	9	1.35338	0.000485672	PDIA3, NFKBIE, NFKBIB, PML, NFKBIA, BCL3, MXI1, FLNB, SRGN	529	48	13528	4.7949	0.764192	0.0106447	0.870093
241	GOTERM_BP_FAT	GO:0042108~positive regulation of cytokine biosynthetic process	9	1.35338	0.000485672	TNF, HMOX1, CD276, IRF1, IL1B, BCL3, TLR4, LTB, IL1A	529	48	13528	4.7949	0.764192	0.0106447	0.870093
242	GOTERM_BP_FAT	GO:0002822~regulation of adaptive immune response based on somatic recombination of immune receptors built from immunoglobulin superfamily domains	9	1.35338	0.00123413	PVR, TRAF2, C3, IL4R, PVRL2, FCER1G, IL1B, CD40, ADA	529	55	13528	4.18464	0.974589	0.0232672	2.19699
243	GOTERM_BP_FAT	GO:0019724~B cell mediated immunity	9	1.35338	0.00139162	CD55, C3, FCER1G, BCL3, C1R, C1S, C4BPA, FAS, C2	529	56	13528	4.10991	0.984102	0.0255526	2.47405
244	GOTERM_BP_FAT	GO:0009612~response to mechanical stimulus	9	1.35338	0.00139162	TXNIP, BMP2, TNF, CCL2, ITGA2, RCAN1, STAT1, LTB, JUNB	529	56	13528	4.10991	0.984102	0.0255526	2.47405
245	GOTERM_BP_FAT	GO:0045785~positive regulation of cell adhesion	9	1.35338	0.00218785	CD47, TNF, CSF1, TGM2, SMAD3, IL1B, ITGA2, CDK6, CX3CL1	529	60	13528	3.83592	0.998517	0.0378098	3.86348
246	GOTERM_BP_FAT	GO:0009636~response to toxin	9	1.35338	0.00243402	BAK1, CDKN1A, CYP1A1, LYN, NR4A2, SLC6A14, TRIM16, FAS, IKBKB	529	61	13528	3.77303	0.999288	0.0412618	4.28926
247	GOTERM_BP_FAT	GO:0042129~regulation of T cell proliferation	9	1.35338	0.00270137	VCAM1, CORO1A, CASP3, IL6, IL6ST, CD276, IL1B, RIPK2, ICOSLG	529	62	13528	3.71218	0.999679	0.0441891	4.74964
248	GOTERM_BP_FAT	GO:0045765~regulation of angiogenesis	9	1.35338	0.0029911	TNFRSF1A, WARS, IL6, HIF1A, HMOX1, PML, IL1B, IL1A, ANGPTL4	529	63	13528	3.65325	0.999865	0.0475163	5.24621
249	GOTERM_BP_FAT	GO:0006800~oxygen and reactive oxygen species metabolic process	9	1.35338	0.00439909	CYBA, PXDN, LPO, NCF2, CYP1A1, NCF1, GPX3, NOS2, SOD2	529	67	13528	3.43515	0.999998	0.065353	7.62474
250	GOTERM_BP_FAT	GO:0019882~antigen processing and presentation	9	1.35338	0.0155237	ICAM1, PSME1, RELB, FCER1G, ERAP2, TAPBPL, PSMB8, TAPBP, PSMB9	529	83	13528	2.77295	1	0.160478	24.5311
251	GOTERM_BP_FAT	GO:0048871~multicellular organismal homeostasis	9	1.35338	0.0177139	XDH, CORO1A, ADRB2, LIPA, CSF1, IL1B, ITGA2, STAT3, IL1A	529	85	13528	2.70771	1	0.176919	27.4951
252	GOTERM_BP_FAT	GO:0006469~negative regulation of protein kinase activity	9	1.35338	0.0201174	SPRY2, CDKN1A, CASP3, HEXIM2, SNX6, DUSP16, IL1B, PDCD4, TRIB1	529	87	13528	2.64546	1	0.192301	30.6212
253	GOTERM_BP_FAT	GO:0033673~negative regulation of kinase activity	9	1.35338	0.0241445	SPRY2, CDKN1A, CASP3, HEXIM2, SNX6, DUSP16, IL1B, PDCD4, TRIB1	529	90	13528	2.55728	1	0.217089	35.5752
254	GOTERM_BP_FAT	GO:0051348~negative regulation of transferase activity	9	1.35338	0.0338288	SPRY2, CDKN1A, CASP3, HEXIM2, SNX6, DUSP16, IL1B, PDCD4, TRIB1	529	96	13528	2.39745	1	0.273009	46.1564
255	GOTERM_BP_FAT	GO:0080135~regulation of cellular response to stress	9	1.35338	0.048108	TNFRSF6B, TNF, LYN, EDN1, IL1B, RIPK2, TLR4, PDCD4, DAXX	529	103	13528	2.23451	1	0.346238	58.8085
256	GOTERM_BP_FAT	GO:0002685~regulation of leukocyte migration	8	1.20301	6.59934e-06	ICAM1, SELP, MIA3, IL6, HMOX1, ITGA2, IL6R, ADA	529	20	13528	10.2291	0.0194352	0.000284402	0.0118711
257	GOTERM_BP_FAT	GO:0048661~positive regulation of smooth muscle cell proliferation	8	1.20301	0.000154058	IL6, TNF, PTGS2, EDN1, TGM2, ITGA2, IL6R, STAT1	529	31	13528	6.59943	0.367582	0.00384305	0.276777
258	GOTERM_BP_FAT	GO:0002821~positive regulation of adaptive immune response	8	1.20301	0.000154058	PVR, TRAF2, C3, IL6ST, PVRL2, FCER1G, IL1B, ADA	529	31	13528	6.59943	0.367582	0.00384305	0.276777
259	GOTERM_BP_FAT	GO:0042102~positive regulation of T cell proliferation	8	1.20301	0.000687721	VCAM1, CORO1A, IL6, IL6ST, CD276, IL1B, RIPK2, ICOSLG	529	39	13528	5.2457	0.870747	0.014305	1.22996
260	GOTERM_BP_FAT	GO:0002700~regulation of production of molecular mediator of immune response	8	1.20301	0.000939748	TRAF2, IL6, TNF, APOA1, HMOX1, FCER1G, CD40, IL13RA1	529	41	13528	4.98981	0.938954	0.0187154	1.67711
261	GOTERM_BP_FAT	GO:0032507~maintenance of protein location in cell	8	1.20301	0.000939748	PDIA3, NFKBIE, NFKBIB, PML, NFKBIA, BCL3, MXI1, FLNB	529	41	13528	4.98981	0.938954	0.0187154	1.67711
262	GOTERM_BP_FAT	GO:0051092~positive regulation of NF-kappaB transcription factor activity	8	1.20301	0.000939748	ICAM1, IL6, TNF, TLR2, IL1B, RIPK2, TLR4, IKBKB	529	41	13528	4.98981	0.938954	0.0187154	1.67711
263	GOTERM_BP_FAT	GO:0002274~myeloid leukocyte activation	8	1.20301	0.00189133	CD48, SBNO2, LYN, CSF1, RELB, TLR2, TLR4, LBP	529	46	13528	4.44744	0.996412	0.0333477	3.34824
264	GOTERM_BP_FAT	GO:0051346~negative regulation of hydrolase activity	8	1.20301	0.002433	FICD, APOA1, GMIP, CSTB, HSPA5, IFI6, DNAJB6, ANGPTL4	529	48	13528	4.26213	0.999286	0.041481	4.2875
265	GOTERM_BP_FAT	GO:0033157~regulation of intracellular protein transport	8	1.20301	0.00430916	TNF, NFKBIE, NFKBIB, SMAD3, NFKBIA, IL1B, BCL3, MXI1	529	53	13528	3.86004	0.999997	0.0643789	7.47452
266	GOTERM_BP_FAT	GO:0016064~immunoglobulin mediated immune response	8	1.20301	0.00478843	CD55, C3, FCER1G, BCL3, C1R, C1S, C4BPA, C2	529	54	13528	3.78856	0.999999	0.0692213	8.27244
267	GOTERM_BP_FAT	GO:0032355~response to estradiol stimulus	8	1.20301	0.00478843	TXNIP, PTGS2, DUSP1, STRN3, SOCS1, PDGFRA, IL1B, STAT3	529	54	13528	3.78856	0.999999	0.0692213	8.27244
268	GOTERM_BP_FAT	GO:0048771~tissue remodeling	8	1.20301	0.00586608	XDH, BAK1, ADRB2, HIF1A, LIPA, ELF3, TGM2, NOS2	529	56	13528	3.65325	1	0.0795794	10.0429
269	GOTERM_BP_FAT	GO:0002764~immune response-regulating signal transduction	8	1.20301	0.00586608	LYN, BCAR1, TLR2, NFKBIA, RIPK2, SPG21, TLR4, CD40	529	56	13528	3.65325	1	0.0795794	10.0429
270	GOTERM_BP_FAT	GO:0046822~regulation of nucleocytoplasmic transport	8	1.20301	0.00711529	TNF, NFKBIE, NFKBIB, SMAD3, NFKBIA, IL1B, BCL3, MXI1	529	58	13528	3.52728	1	0.0916203	12.0548
271	GOTERM_BP_FAT	GO:0050708~regulation of protein secretion	8	1.20301	0.00711529	IL6, TNF, APOA1, TRIM16, CD40, CASP1, SRGN, IL1A	529	58	13528	3.52728	1	0.0916203	12.0548
272	GOTERM_BP_FAT	GO:0002703~regulation of leukocyte mediated immunity	8	1.20301	0.00934447	PVR, TRAF2, C3, HMOX1, PVRL2, FCER1G, IL1B, CD40	529	61	13528	3.35381	1	0.112026	15.5399
273	GOTERM_BP_FAT	GO:0051271~negative regulation of cell motion	8	1.20301	0.0110898	MIA3, SP100, ALOX15B, HMOX1, ABHD2, IGFBP3, ADA, TRIB1	529	63	13528	3.24734	1	0.127579	18.177
274	GOTERM_BP_FAT	GO:0031668~cellular response to extracellular stimulus	8	1.20301	0.0120459	CDKN1A, LDHA, LYN, FOXA3, HMOX1, NR4A2, HSPA5, USF1	529	64	13528	3.1966	1	0.136285	19.5885
275	GOTERM_BP_FAT	GO:0031145~anaphase-promoting complex-dependent proteasomal ubiquitin-dependent protein catabolic process	8	1.20301	0.0130601	PSMA2, PSMB10, PSMF1, PSMA1, PSME1, PSME2, PSMB8, PSMB9	529	65	13528	3.14742	1	0.142662	21.0606
276	GOTERM_BP_FAT	GO:0051436~negative regulation of ubiquitin-protein ligase activity during mitotic cell cycle	8	1.20301	0.0130601	PSMA2, PSMB10, PSMF1, PSMA1, PSME1, PSME2, PSMB8, PSMB9	529	65	13528	3.14742	1	0.142662	21.0606
277	GOTERM_BP_FAT	GO:0051222~positive regulation of protein transport	8	1.20301	0.0152699	IL6, TNF, SMAD3, IL1B, TRIM16, CASP1, LTB, IL1A	529	67	13528	3.05347	1	0.159152	24.1804
278	GOTERM_BP_FAT	GO:0051352~negative regulation of ligase activity	8	1.20301	0.0152699	PSMA2, PSMB10, PSMF1, PSMA1, PSME1, PSME2, PSMB8, PSMB9	529	67	13528	3.05347	1	0.159152	24.1804
279	GOTERM_BP_FAT	GO:0051444~negative regulation of ubiquitin-protein ligase activity	8	1.20301	0.0152699	PSMA2, PSMB10, PSMF1, PSMA1, PSME1, PSME2, PSMB8, PSMB9	529	67	13528	3.05347	1	0.159152	24.1804
280	GOTERM_BP_FAT	GO:0051437~positive regulation of ubiquitin-protein ligase activity during mitotic cell cycle	8	1.20301	0.0164691	PSMA2, PSMB10, PSMF1, PSMA1, PSME1, PSME2, PSMB8, PSMB9	529	68	13528	3.00856	1	0.167727	25.8243
281	GOTERM_BP_FAT	GO:0070302~regulation of stress-activated protein kinase signaling pathway	8	1.20301	0.0177334	TNF, LYN, EDN1, IL1B, RIPK2, TLR4, PDCD4, DAXX	529	69	13528	2.96496	1	0.176512	27.5211
282	GOTERM_BP_FAT	GO:0051443~positive regulation of ubiquitin-protein ligase activity	8	1.20301	0.0190646	PSMA2, PSMB10, PSMF1, PSMA1, PSME1, PSME2, PSMB8, PSMB9	529	70	13528	2.9226	1	0.184903	29.2678
283	GOTERM_BP_FAT	GO:0032386~regulation of intracellular transport	8	1.20301	0.0204642	TNF, NFKBIE, NFKBIB, SMAD3, NFKBIA, IL1B, BCL3, MXI1	529	71	13528	2.88144	1	0.194684	31.0614
284	GOTERM_BP_FAT	GO:0016032~viral reproduction	8	1.20301	0.0204642	ICAM1, CCL2, CXCR4, PVRL2, CALCOCO2, SMAD3, USF1, CCL4	529	71	13528	2.88144	1	0.194684	31.0614
285	GOTERM_BP_FAT	GO:0051439~regulation of ubiquitin-protein ligase activity during mitotic cell cycle	8	1.20301	0.0204642	PSMA2, PSMB10, PSMF1, PSMA1, PSME1, PSME2, PSMB8, PSMB9	529	71	13528	2.88144	1	0.194684	31.0614
286	GOTERM_BP_FAT	GO:0051351~positive regulation of ligase activity	8	1.20301	0.0234748	PSMA2, PSMB10, PSMF1, PSMA1, PSME1, PSME2, PSMB8, PSMB9	529	73	13528	2.8025	1	0.212963	34.7752
287	GOTERM_BP_FAT	GO:0031397~negative regulation of protein ubiquitination	8	1.20301	0.0250889	PSMA2, PSMB10, PSMF1, PSMA1, PSME1, PSME2, PSMB8, PSMB9	529	74	13528	2.76462	1	0.223323	36.6877
288	GOTERM_BP_FAT	GO:0051438~regulation of ubiquitin-protein ligase activity	8	1.20301	0.0323024	PSMA2, PSMB10, PSMF1, PSMA1, PSME1, PSME2, PSMB8, PSMB9	529	78	13528	2.62285	1	0.265125	44.6055
289	GOTERM_BP_FAT	GO:0051340~regulation of ligase activity	8	1.20301	0.0385418	PSMA2, PSMB10, PSMF1, PSMA1, PSME1, PSME2, PSMB8, PSMB9	529	81	13528	2.52571	1	0.297524	50.6905
290	GOTERM_BP_FAT	GO:0031398~positive regulation of protein ubiquitination	8	1.20301	0.0455227	PSMA2, PSMB10, PSMF1, PSMA1, PSME1, PSME2, PSMB8, PSMB9	529	84	13528	2.4355	1	0.335513	56.7488
291	GOTERM_BP_FAT	GO:0002675~positive regulation of acute inflammatory response	7	1.05263	2.598e-06	IL6, C3, OSMR, IL6ST, FCER1G, LBP, CCL5	529	12	13528	14.9175	0.0076967	0.000126655	0.00467352
292	GOTERM_BP_FAT	GO:0032642~regulation of chemokine production	7	1.05263	1.27274e-05	IL6, HIF1A, TNF, HMOX1, IL1B, RIPK2, IL6R	529	15	13528	11.934	0.037144	0.000491456	0.0228931
293	GOTERM_BP_FAT	GO:0001836~release of cytochrome c from mitochondria	7	1.05263	0.000112942	BAK1, CASP3, CASP7, SMAD3, PMAIP1, IFI6, SOD2	529	21	13528	8.52426	0.285312	0.00289158	0.20298
294	GOTERM_BP_FAT	GO:0002673~regulation of acute inflammatory response	7	1.05263	0.000112942	IL6, C3, OSMR, IL6ST, FCER1G, LBP, CCL5	529	21	13528	8.52426	0.285312	0.00289158	0.20298
295	GOTERM_BP_FAT	GO:0045428~regulation of nitric oxide biosynthetic process	7	1.05263	0.000504715	ICAM1, TNF, ARG2, EDN1, IL1B, PTX3, SOD2	529	27	13528	6.62998	0.777182	0.0108993	0.904064
296	GOTERM_BP_FAT	GO:0007159~leukocyte adhesion	7	1.05263	0.000621421	VCAM1, ICAM1, SELP, ITGAL, TNF, OLR1, SELE	529	28	13528	6.39319	0.842555	0.0132118	1.11201
297	GOTERM_BP_FAT	GO:0002824~positive regulation of adaptive immune response based on somatic recombination of immune receptors built from immunoglobulin superfamily domains	7	1.05263	0.00091666	PVR, TRAF2, C3, PVRL2, FCER1G, IL1B, ADA	529	30	13528	5.96698	0.934611	0.0185074	1.63623
298	GOTERM_BP_FAT	GO:0042990~regulation of transcription factor import into nucleus	7	1.05263	0.00091666	TNF, NFKBIE, NFKBIB, SMAD3, NFKBIA, BCL3, MXI1	529	30	13528	5.96698	0.934611	0.0185074	1.63623
299	GOTERM_BP_FAT	GO:0045768~positive regulation of anti-apoptosis	7	1.05263	0.00091666	CDKN1A, IL6, DUSP1, ADM, IL6ST, HMOX1, IL6R	529	30	13528	5.96698	0.934611	0.0185074	1.63623
300	GOTERM_BP_FAT	GO:0008637~apoptotic mitochondrial changes	7	1.05263	0.00109968	BAK1, CASP3, CASP7, SMAD3, PMAIP1, IFI6, SOD2	529	31	13528	5.7745	0.962079	0.021298	1.95988
301	GOTERM_BP_FAT	GO:0002455~humoral immune response mediated by circulating immunoglobulin	7	1.05263	0.00109968	CD55, C3, BCL3, C1R, C1S, C4BPA, C2	529	31	13528	5.7745	0.962079	0.021298	1.95988
302	GOTERM_BP_FAT	GO:0032680~regulation of tumor necrosis factor production	7	1.05263	0.00109968	TLR2, FCER1G, BCL3, RIPK2, TLR4, LBP, CD14	529	31	13528	5.7745	0.962079	0.021298	1.95988
303	GOTERM_BP_FAT	GO:0030193~regulation of blood coagulation	7	1.05263	0.00246678	SELP, PDPN, SERPINF2, EDN1, TLR4, USF1, PLAU	529	36	13528	4.97248	0.999354	0.0415695	4.34579
304	GOTERM_BP_FAT	GO:0001818~negative regulation of cytokine production	7	1.05263	0.00327365	CD83, TNF, APOA1, HMOX1, NFKB1, IL6R, LBP	529	38	13528	4.71078	0.999942	0.051619	5.72812
305	GOTERM_BP_FAT	GO:0045767~regulation of anti-apoptosis	7	1.05263	0.00327365	CDKN1A, IL6, DUSP1, ADM, IL6ST, HMOX1, IL6R	529	38	13528	4.71078	0.999942	0.051619	5.72812
306	GOTERM_BP_FAT	GO:0007259~JAK-STAT cascade	7	1.05263	0.00374382	IFNAR2, CCL2, IL6ST, SOCS1, STAT1, STAT3, STAT2	529	39	13528	4.58999	0.999986	0.0576091	6.52489
307	GOTERM_BP_FAT	GO:0051224~negative regulation of protein transport	7	1.05263	0.00426226	TNF, APOA1, NFKBIE, NFKBIB, NFKBIA, MXI1, SRGN	529	40	13528	4.47524	0.999997	0.0640205	7.39609
308	GOTERM_BP_FAT	GO:0006953~acute-phase response	7	1.05263	0.00426226	IL6, SERPINF2, IL1B, IL6R, LBP, STAT3, IL1A	529	40	13528	4.47524	0.999997	0.0640205	7.39609
309	GOTERM_BP_FAT	GO:0050818~regulation of coagulation	7	1.05263	0.00483183	SELP, PDPN, SERPINF2, EDN1, TLR4, USF1, PLAU	529	41	13528	4.36608	0.999999	0.069491	8.34438
310	GOTERM_BP_FAT	GO:0006956~complement activation	7	1.05263	0.00545541	CD55, C3, CFB, C1R, C1S, C4BPA, C2	529	42	13528	4.26213	1	0.0766519	9.37205
311	GOTERM_BP_FAT	GO:0033189~response to vitamin A	7	1.05263	0.00545541	BMP2, SP100, DUSP1, CYP1A1, CD44, TRIM16, KLF4	529	42	13528	4.26213	1	0.0766519	9.37205
312	GOTERM_BP_FAT	GO:0002541~activation of plasma proteins involved in acute inflammatory response	7	1.05263	0.00613585	CD55, C3, CFB, C1R, C1S, C4BPA, C2	529	43	13528	4.16301	1	0.0823465	10.481
313	GOTERM_BP_FAT	GO:0034599~cellular response to oxidative stress	7	1.05263	0.00613585	PXDN, LPO, HIF1A, HMOX1, GPX3, PML, SOD2	529	43	13528	4.16301	1	0.0823465	10.481
314	GOTERM_BP_FAT	GO:0045667~regulation of osteoblast differentiation	7	1.05263	0.00613585	IL6, BMP2, IL6ST, CD276, SMAD3, CDK6, IL6R	529	43	13528	4.16301	1	0.0823465	10.481
315	GOTERM_BP_FAT	GO:0042306~regulation of protein import into nucleus	7	1.05263	0.00687602	TNF, NFKBIE, NFKBIB, SMAD3, NFKBIA, BCL3, MXI1	529	44	13528	4.0684	1	0.0890546	11.6728
316	GOTERM_BP_FAT	GO:0042440~pigment metabolic process	7	1.05263	0.00767876	HMOX2, ALAS1, HMOX1, CPOX, ADA, COX15, APRT	529	45	13528	3.97799	1	0.097694	12.9483
317	GOTERM_BP_FAT	GO:0045089~positive regulation of innate immune response	7	1.05263	0.00854687	PVR, PVRL2, TLR2, NFKBIA, RIPK2, TLR4, LBP	529	46	13528	3.89151	1	0.104195	14.3082
318	GOTERM_BP_FAT	GO:0043410~positive regulation of MAPKKK cascade	7	1.05263	0.0104903	ADRB2, IL6, TNF, IL1B, RIPK2, TLR4, IL6R	529	48	13528	3.72936	1	0.122025	17.2801
319	GOTERM_BP_FAT	GO:0008277~regulation of G-protein coupled receptor protein signaling pathway	7	1.05263	0.0139637	ADRB2, RGS2, ARRB1, EDN1, GRK5, RGS16, ADA	529	51	13528	3.50999	1	0.14964	22.3506
320	GOTERM_BP_FAT	GO:0050864~regulation of B cell activation	7	1.05263	0.0139637	CDKN1A, CASP3, IL6, FAS, CD40, IL13RA1, ADA	529	51	13528	3.50999	1	0.14964	22.3506
321	GOTERM_BP_FAT	GO:0002757~immune response-activating signal transduction	7	1.05263	0.0152806	LYN, BCAR1, TLR2, NFKBIA, RIPK2, SPG21, TLR4	529	52	13528	3.44249	1	0.158705	24.1953
322	GOTERM_BP_FAT	GO:0045088~regulation of innate immune response	7	1.05263	0.0181679	PVR, PVRL2, TLR2, NFKBIA, RIPK2, TLR4, LBP	529	54	13528	3.31499	1	0.178688	28.0955
323	GOTERM_BP_FAT	GO:0002706~regulation of lymphocyte mediated immunity	7	1.05263	0.0181679	PVR, TRAF2, C3, PVRL2, FCER1G, IL1B, CD40	529	54	13528	3.31499	1	0.178688	28.0955
324	GOTERM_BP_FAT	GO:0006919~activation of caspase activity	7	1.05263	0.0181679	BAK1, TNF, CYCS, PML, SMAD3, PMAIP1, STAT1	529	54	13528	3.31499	1	0.178688	28.0955
325	GOTERM_BP_FAT	GO:0051048~negative regulation of secretion	7	1.05263	0.0197427	TNF, APOA1, HMOX1, EDN1, IL1B, ADA, SRGN	529	55	13528	3.25472	1	0.189652	30.1423
326	GOTERM_BP_FAT	GO:0030336~negative regulation of cell migration	7	1.05263	0.0231655	MIA3, ALOX15B, HMOX1, ABHD2, IGFBP3, ADA, TRIB1	529	57	13528	3.14052	1	0.211718	34.4025
327	GOTERM_BP_FAT	GO:0045787~positive regulation of cell cycle	7	1.05263	0.0231655	TNF, CYP1A1, EDN1, PIM1, IL1B, LTB, IL1A	529	57	13528	3.14052	1	0.211718	34.4025
328	GOTERM_BP_FAT	GO:0010952~positive regulation of peptidase activity	7	1.05263	0.0269655	BAK1, TNF, CYCS, PML, SMAD3, PMAIP1, STAT1	529	59	13528	3.03406	1	0.234651	38.8445
329	GOTERM_BP_FAT	GO:0051100~negative regulation of binding	7	1.05263	0.0269655	ADRB2, SP100, HMOX1, PIM1, NFKBIA, ID3, TRIB1	529	59	13528	3.03406	1	0.234651	38.8445
330	GOTERM_BP_FAT	GO:0043280~positive regulation of caspase activity	7	1.05263	0.0269655	BAK1, TNF, CYCS, PML, SMAD3, PMAIP1, STAT1	529	59	13528	3.03406	1	0.234651	38.8445
331	GOTERM_BP_FAT	GO:0040013~negative regulation of locomotion	7	1.05263	0.031157	MIA3, ALOX15B, HMOX1, ABHD2, IGFBP3, ADA, TRIB1	529	61	13528	2.93458	1	0.259738	43.4141
332	GOTERM_BP_FAT	GO:0022415~viral reproductive process	7	1.05263	0.0334035	ICAM1, CCL2, CXCR4, PVRL2, SMAD3, USF1, CCL4	529	62	13528	2.88725	1	0.271478	45.7285
333	GOTERM_BP_FAT	GO:0046328~regulation of JNK cascade	7	1.05263	0.0407618	TNF, EDN1, IL1B, RIPK2, TLR4, PDCD4, DAXX	529	65	13528	2.75399	1	0.309649	52.699
334	GOTERM_BP_FAT	GO:0006401~RNA catabolic process	7	1.05263	0.0407618	ZFP36, ZFP36L2, UPF2, PNPT1, SMG7, XRN2, ISG20	529	65	13528	2.75399	1	0.309649	52.699
335	GOTERM_BP_FAT	GO:0050829~defense response to Gram-negative bacterium	6	0.902256	1.90312e-05	SELP, IL6, TLR4, IL6R, NOS2, LBP	529	10	13528	15.3437	0.0550275	0.000650356	0.0342303
336	GOTERM_BP_FAT	GO:0032760~positive regulation of tumor necrosis factor production	6	0.902256	0.000192728	TLR2, FCER1G, RIPK2, TLR4, LBP, CD14	529	15	13528	10.2291	0.436297	0.00476551	0.346137
337	GOTERM_BP_FAT	GO:0045429~positive regulation of nitric oxide biosynthetic process	6	0.902256	0.00107541	ICAM1, TNF, EDN1, IL1B, PTX3, SOD2	529	21	13528	7.30651	0.959238	0.0211074	1.91702
338	GOTERM_BP_FAT	GO:0007157~heterophilic cell adhesion	6	0.902256	0.00134753	VCAM1, ICAM1, SELP, ITGAL, AMIGO3, SELE	529	22	13528	6.97439	0.981871	0.025062	2.39656
339	GOTERM_BP_FAT	GO:0022407~regulation of cell-cell adhesion	6	0.902256	0.00134753	CD47, TNF, IL1B, CX3CL1, FXYD5, ADA	529	22	13528	6.97439	0.981871	0.025062	2.39656
340	GOTERM_BP_FAT	GO:0045670~regulation of osteoclast differentiation	6	0.902256	0.00134753	TNF, KLF10, CSF1, TLR4, CA2, CCL5	529	22	13528	6.97439	0.981871	0.025062	2.39656
341	GOTERM_BP_FAT	GO:0009620~response to fungus	6	0.902256	0.00203927	BAK1, TLR2, TLR4, COTL1, PTX3, S100A12	529	24	13528	6.39319	0.997691	0.0354916	3.60563
342	GOTERM_BP_FAT	GO:0042743~hydrogen peroxide metabolic process	6	0.902256	0.00246841	CYBA, PXDN, LPO, CYP1A1, GPX3, SOD2	529	25	13528	6.13747	0.999357	0.0413624	4.3486
343	GOTERM_BP_FAT	GO:0006958~complement activation, classical pathway	6	0.902256	0.00485303	CD55, C3, C1R, C1S, C4BPA, C2	529	29	13528	5.29092	0.999999	0.0694507	8.37948
344	GOTERM_BP_FAT	GO:0006778~porphyrin metabolic process	6	0.902256	0.00485303	HMOX2, ALAS1, CYP1A1, HMOX1, CPOX, COX15	529	29	13528	5.29092	0.999999	0.0694507	8.37948
345	GOTERM_BP_FAT	GO:0033013~tetrapyrrole metabolic process	6	0.902256	0.00485303	HMOX2, ALAS1, CYP1A1, HMOX1, CPOX, COX15	529	29	13528	5.29092	0.999999	0.0694507	8.37948
346	GOTERM_BP_FAT	GO:0032663~regulation of interleukin-2 production	6	0.902256	0.0056403	TRAF2, CD83, CD276, IL1B, RIPK2, IL1A	529	30	13528	5.11456	1	0.0780501	9.67466
347	GOTERM_BP_FAT	GO:0050707~regulation of cytokine secretion	6	0.902256	0.0056403	TNF, APOA1, TRIM16, CASP1, SRGN, IL1A	529	30	13528	5.11456	1	0.0780501	9.67466
348	GOTERM_BP_FAT	GO:0045639~positive regulation of myeloid cell differentiation	6	0.902256	0.0085359	HIF1A, ETS1, KLF10, CSF1, CA2, CCL5	529	33	13528	4.6496	1	0.104924	14.2911
349	GOTERM_BP_FAT	GO:0002705~positive regulation of leukocyte mediated immunity	6	0.902256	0.00969394	PVR, TRAF2, C3, PVRL2, FCER1G, IL1B	529	34	13528	4.51284	1	0.114608	16.0743
350	GOTERM_BP_FAT	GO:0002708~positive regulation of lymphocyte mediated immunity	6	0.902256	0.00969394	PVR, TRAF2, C3, PVRL2, FCER1G, IL1B	529	34	13528	4.51284	1	0.114608	16.0743
351	GOTERM_BP_FAT	GO:0001776~leukocyte homeostasis	6	0.902256	0.0123247	BAK1, CORO1A, CASP3, IL6, FAS, IKBKB	529	36	13528	4.26213	1	0.137159	19.9957
352	GOTERM_BP_FAT	GO:0051341~regulation of oxidoreductase activity	6	0.902256	0.0189514	HIF1A, TNF, ARG2, EDN1, IL1B, NFKB1	529	40	13528	3.83592	1	0.184498	29.1208
353	GOTERM_BP_FAT	GO:0002761~regulation of myeloid leukocyte differentiation	6	0.902256	0.0209124	TNF, KLF10, CSF1, TLR4, CA2, CCL5	529	41	13528	3.74236	1	0.196067	31.6268
354	GOTERM_BP_FAT	GO:0002768~immune response-regulating cell surface receptor signaling pathway	6	0.902256	0.0230012	LYN, BCAR1, TLR2, RIPK2, SPG21, CD40	529	42	13528	3.65325	1	0.21101	34.2038
355	GOTERM_BP_FAT	GO:0019058~viral infectious cycle	6	0.902256	0.0252203	ICAM1, CCL2, CXCR4, PVRL2, USF1, CCL4	529	43	13528	3.56829	1	0.223706	36.841
356	GOTERM_BP_FAT	GO:0043433~negative regulation of transcription factor activity	6	0.902256	0.0300589	SP100, HMOX1, PIM1, NFKBIA, ID3, TRIB1	529	45	13528	3.4097	1	0.253121	42.2491
357	GOTERM_BP_FAT	GO:0048762~mesenchymal cell differentiation	6	0.902256	0.0478998	NRP2, S100A4, BMP2, HIF1A, EDN1, NFATC1	529	51	13528	3.00856	1	0.346618	58.6461
358	GOTERM_BP_FAT	GO:0014031~mesenchymal cell development	6	0.902256	0.0478998	NRP2, S100A4, BMP2, HIF1A, EDN1, NFATC1	529	51	13528	3.00856	1	0.346618	58.6461
359	GOTERM_BP_FAT	GO:0043392~negative regulation of DNA binding	6	0.902256	0.0478998	SP100, HMOX1, PIM1, NFKBIA, ID3, TRIB1	529	51	13528	3.00856	1	0.346618	58.6461
360	GOTERM_BP_FAT	GO:0032722~positive regulation of chemokine production	5	0.75188	7.31046e-05	IL6, HIF1A, TNF, RIPK2, IL6R	529	7	13528	18.2663	0.195409	0.00201113	0.131428
361	GOTERM_BP_FAT	GO:0055093~response to hyperoxia	5	0.75188	0.000141695	CDKN1A, CYP1A1, PDPN, PDGFRA, SOD2	529	8	13528	15.983	0.343892	0.00356507	0.254592
362	GOTERM_BP_FAT	GO:0010574~regulation of vascular endothelial growth factor production	5	0.75188	0.000247185	IL6, HIF1A, IL6ST, IL1B, IL1A	529	9	13528	14.2071	0.5206	0.00595957	0.443736
363	GOTERM_BP_FAT	GO:0045123~cellular extravasation	5	0.75188	0.000399288	VCAM1, SELP, TNF, CX3CL1, SELE	529	10	13528	12.7864	0.695084	0.00889047	0.715859
364	GOTERM_BP_FAT	GO:0002687~positive regulation of leukocyte migration	5	0.75188	0.00222101	ICAM1, MIA3, IL6, ITGA2, IL6R	529	15	13528	8.52426	0.998657	0.0381511	3.92095
365	GOTERM_BP_FAT	GO:0002275~myeloid cell activation during immune response	5	0.75188	0.0045371	SBNO2, LYN, TLR2, TLR4, LBP	529	18	13528	7.10355	0.999999	0.0666735	7.85482
366	GOTERM_BP_FAT	GO:0002718~regulation of cytokine production during immune response	5	0.75188	0.0045371	TRAF2, TNF, APOA1, HMOX1, FCER1G	529	18	13528	7.10355	0.999999	0.0666735	7.85482
367	GOTERM_BP_FAT	GO:0002285~lymphocyte activation during immune response	5	0.75188	0.0045371	ICAM1, ITGAL, RELB, BCL3, ADA	529	18	13528	7.10355	0.999999	0.0666735	7.85482
368	GOTERM_BP_FAT	GO:0050830~defense response to Gram-positive bacterium	5	0.75188	0.00675366	IL6, HCK, RIPK2, IL6R, LBP	529	20	13528	6.39319	1	0.0879179	11.4768
369	GOTERM_BP_FAT	GO:0048284~organelle fusion	5	0.75188	0.00808972	STX6, BAK1, CORO1A, GNAI3, VCPIP1	529	21	13528	6.08876	1	0.100114	13.5946
370	GOTERM_BP_FAT	GO:0050792~regulation of viral reproduction	5	0.75188	0.00808972	CCL3, SP100, TNF, CCL5, TNIP1	529	21	13528	6.08876	1	0.100114	13.5946
371	GOTERM_BP_FAT	GO:0070304~positive regulation of stress-activated protein kinase signaling pathway	5	0.75188	0.00808972	TNF, LYN, IL1B, RIPK2, TLR4	529	21	13528	6.08876	1	0.100114	13.5946
372	GOTERM_BP_FAT	GO:0042168~heme metabolic process	5	0.75188	0.00958799	HMOX2, ALAS1, HMOX1, CPOX, COX15	529	22	13528	5.812	1	0.113874	15.9126
373	GOTERM_BP_FAT	GO:0010332~response to gamma radiation	5	0.75188	0.0112555	BAK1, CCL2, PML, IL6R, SOD2	529	23	13528	5.5593	1	0.128872	18.4233
374	GOTERM_BP_FAT	GO:0043271~negative regulation of ion transport	5	0.75188	0.0112555	ADRB2, TNF, PTGS2, GNAI2, LTB	529	23	13528	5.5593	1	0.128872	18.4233
375	GOTERM_BP_FAT	GO:0032768~regulation of monooxygenase activity	5	0.75188	0.0151236	HIF1A, TNF, ARG2, IL1B, NFKB1	529	25	13528	5.11456	1	0.158293	23.9775
376	GOTERM_BP_FAT	GO:0006801~superoxide metabolic process	5	0.75188	0.0151236	CYBA, NCF2, NCF1, NOS2, SOD2	529	25	13528	5.11456	1	0.158293	23.9775
377	GOTERM_BP_FAT	GO:0043331~response to dsRNA	5	0.75188	0.0151236	SMAD3, NFKBIA, RIPK2, PMAIP1, STAT1	529	25	13528	5.11456	1	0.158293	23.9775
378	GOTERM_BP_FAT	GO:0051785~positive regulation of nuclear division	5	0.75188	0.0151236	TNF, EDN1, IL1B, LTB, IL1A	529	25	13528	5.11456	1	0.158293	23.9775
379	GOTERM_BP_FAT	GO:0045669~positive regulation of osteoblast differentiation	5	0.75188	0.0151236	IL6, BMP2, IL6ST, CD276, IL6R	529	25	13528	5.11456	1	0.158293	23.9775
380	GOTERM_BP_FAT	GO:0045840~positive regulation of mitosis	5	0.75188	0.0151236	TNF, EDN1, IL1B, LTB, IL1A	529	25	13528	5.11456	1	0.158293	23.9775
381	GOTERM_BP_FAT	GO:0045766~positive regulation of angiogenesis	5	0.75188	0.0173352	TNFRSF1A, HIF1A, IL1B, IL1A, ANGPTL4	529	26	13528	4.91784	1	0.174035	26.9907
382	GOTERM_BP_FAT	GO:0030888~regulation of B cell proliferation	5	0.75188	0.0223369	CDKN1A, CASP3, CD40, IL13RA1, ADA	529	28	13528	4.56657	1	0.206789	33.3943
383	GOTERM_BP_FAT	GO:0002260~lymphocyte homeostasis	5	0.75188	0.0223369	BAK1, CORO1A, CASP3, FAS, IKBKB	529	28	13528	4.56657	1	0.206789	33.3943
384	GOTERM_BP_FAT	GO:0032963~collagen metabolic process	5	0.75188	0.0223369	HIF1A, MMP9, MMP19, MMP7, MMP1	529	28	13528	4.56657	1	0.206789	33.3943
385	GOTERM_BP_FAT	GO:0030500~regulation of bone mineralization	5	0.75188	0.0281334	ADRB2, BMP2, CD276, SMAD3, SRGN	529	30	13528	4.26213	1	0.240843	40.1516
386	GOTERM_BP_FAT	GO:0042509~regulation of tyrosine phosphorylation of STAT protein	5	0.75188	0.0313364	IL6, LYN, IL6ST, SOCS1, IL6R	529	31	13528	4.12464	1	0.259618	43.6022
387	GOTERM_BP_FAT	GO:0044259~multicellular organismal macromolecule metabolic process	5	0.75188	0.0313364	HIF1A, MMP9, MMP19, MMP7, MMP1	529	31	13528	4.12464	1	0.259618	43.6022
388	GOTERM_BP_FAT	GO:0009593~detection of chemical stimulus	5	0.75188	0.0347448	RTP3, RTP4, TLR4, LBP, SOD2	529	32	13528	3.99575	1	0.277906	47.0674
389	GOTERM_BP_FAT	GO:0070167~regulation of biomineral formation	5	0.75188	0.0347448	ADRB2, BMP2, CD276, SMAD3, SRGN	529	32	13528	3.99575	1	0.277906	47.0674
390	GOTERM_BP_FAT	GO:0032526~response to retinoic acid	5	0.75188	0.0383598	BMP2, SP100, DUSP1, TRIM16, KLF4	529	33	13528	3.87466	1	0.297077	50.5224
391	GOTERM_BP_FAT	GO:0050871~positive regulation of B cell activation	5	0.75188	0.0383598	CDKN1A, IL6, CD40, IL13RA1, ADA	529	33	13528	3.87466	1	0.297077	50.5224
392	GOTERM_BP_FAT	GO:0000060~protein import into nucleus, translocation	5	0.75188	0.0421819	TNF, PML, NFKBIA, BCL3, TNPO1	529	34	13528	3.7607	1	0.316365	53.9431
393	GOTERM_BP_FAT	GO:0034976~response to endoplasmic reticulum stress	5	0.75188	0.0421819	NFE2L2, ERO1L, HSPA5, EIF2AK2, PPP1R15A	529	34	13528	3.7607	1	0.316365	53.9431
394	GOTERM_BP_FAT	GO:0002573~myeloid leukocyte differentiation	5	0.75188	0.0421819	CSF3, TNF, MMP9, CSF1, RELB	529	34	13528	3.7607	1	0.316365	53.9431
395	GOTERM_BP_FAT	GO:0048145~regulation of fibroblast proliferation	5	0.75188	0.0462112	CDKN1A, PDGFRA, TGIF1, CDK6, SOD2	529	35	13528	3.65325	1	0.338097	57.3066
396	GOTERM_BP_FAT	GO:0006984~ER-nuclear signaling pathway	5	0.75188	0.0462112	NFE2L2, ERO1L, HSPA5, EIF2AK2, PPP1R15A	529	35	13528	3.65325	1	0.338097	57.3066
397	GOTERM_BP_FAT	GO:0070391~response to lipoteichoic acid	4	0.601504	0.000229644	TLR2, RIPK2, LBP, CD14	529	4	13528	25.5728	0.49492	0.00558304	0.412308
398	GOTERM_BP_FAT	GO:0050901~leukocyte tethering or rolling	4	0.601504	0.00108253	VCAM1, SELP, TNF, SELE	529	6	13528	17.0485	0.960092	0.0211064	1.92958
399	GOTERM_BP_FAT	GO:0045672~positive regulation of osteoclast differentiation	4	0.601504	0.00108253	KLF10, CSF1, CA2, CCL5	529	6	13528	17.0485	0.960092	0.0211064	1.92958
400	GOTERM_BP_FAT	GO:0010575~positive regulation vascular endothelial growth factor production	4	0.601504	0.00285833	HIF1A, IL6ST, IL1B, IL1A	529	8	13528	12.7864	0.999799	0.0456968	5.01896
401	GOTERM_BP_FAT	GO:0002281~macrophage activation during immune response	4	0.601504	0.00285833	SBNO2, TLR2, TLR4, LBP	529	8	13528	12.7864	0.999799	0.0456968	5.01896
402	GOTERM_BP_FAT	GO:0042088~T-helper 1 type immune response	4	0.601504	0.00577731	IL18BP, RELB, BCL3, TLR4	529	10	13528	10.2291	1	0.0791403	9.89828
403	GOTERM_BP_FAT	GO:0045073~regulation of chemokine biosynthetic process	4	0.601504	0.00577731	IL6, TNF, HMOX1, IL1B	529	10	13528	10.2291	1	0.0791403	9.89828
404	GOTERM_BP_FAT	GO:0031663~lipopolysaccharide-mediated signaling pathway	4	0.601504	0.00771574	NFKBIA, RIPK2, LBP, STAT1	529	11	13528	9.29919	1	0.0973139	13.0067
405	GOTERM_BP_FAT	GO:0022409~positive regulation of cell-cell adhesion	4	0.601504	0.00771574	CD47, TNF, IL1B, CX3CL1	529	11	13528	9.29919	1	0.0973139	13.0067
406	GOTERM_BP_FAT	GO:0042994~cytoplasmic sequestering of transcription factor	4	0.601504	0.00771574	NFKBIE, NFKBIB, NFKBIA, MXI1	529	11	13528	9.29919	1	0.0973139	13.0067
407	GOTERM_BP_FAT	GO:0014910~regulation of smooth muscle cell migration	4	0.601504	0.00999292	IL6ST, ITGA2, IGFBP3, TRIB1	529	12	13528	8.52426	1	0.117479	16.5289
408	GOTERM_BP_FAT	GO:0034612~response to tumor necrosis factor	4	0.601504	0.0126194	CASP3, CXCL16, CCL5, SELE	529	13	13528	7.86855	1	0.1397	20.424
409	GOTERM_BP_FAT	GO:0002286~T cell activation during immune response	4	0.601504	0.0126194	ICAM1, ITGAL, RELB, BCL3	529	13	13528	7.86855	1	0.1397	20.424
410	GOTERM_BP_FAT	GO:0042554~superoxide anion generation	4	0.601504	0.0126194	CYBA, NCF2, NCF1, SOD2	529	13	13528	7.86855	1	0.1397	20.424
411	GOTERM_BP_FAT	GO:0045730~respiratory burst	4	0.601504	0.0126194	CYBA, CD55, NCF2, NCF1	529	13	13528	7.86855	1	0.1397	20.424
412	GOTERM_BP_FAT	GO:0002224~toll-like receptor signaling pathway	4	0.601504	0.0156028	TLR2, NFKBIA, RIPK2, TLR4	529	14	13528	7.30651	1	0.16068	24.6402
413	GOTERM_BP_FAT	GO:0042992~negative regulation of transcription factor import into nucleus	4	0.601504	0.0156028	NFKBIE, NFKBIB, NFKBIA, MXI1	529	14	13528	7.30651	1	0.16068	24.6402
414	GOTERM_BP_FAT	GO:0045069~regulation of viral genome replication	4	0.601504	0.0156028	CCL3, TNF, CCL5, TNIP1	529	14	13528	7.30651	1	0.16068	24.6402
415	GOTERM_BP_FAT	GO:0051220~cytoplasmic sequestering of protein	4	0.601504	0.0156028	NFKBIE, NFKBIB, NFKBIA, MXI1	529	14	13528	7.30651	1	0.16068	24.6402
416	GOTERM_BP_FAT	GO:0002711~positive regulation of T cell mediated immunity	4	0.601504	0.0189483	PVR, TRAF2, PVRL2, IL1B	529	15	13528	6.81941	1	0.185068	29.1168
417	GOTERM_BP_FAT	GO:0032677~regulation of interleukin-8 production	4	0.601504	0.0189483	BCL3, TLR4, IL6R, LBP	529	15	13528	6.81941	1	0.185068	29.1168
418	GOTERM_BP_FAT	GO:0042116~macrophage activation	4	0.601504	0.0189483	SBNO2, TLR2, TLR4, LBP	529	15	13528	6.81941	1	0.185068	29.1168
419	GOTERM_BP_FAT	GO:0042308~negative regulation of protein import into nucleus	4	0.601504	0.0226584	NFKBIE, NFKBIB, NFKBIA, MXI1	529	16	13528	6.39319	1	0.208821	33.7873
420	GOTERM_BP_FAT	GO:0002221~pattern recognition receptor signaling pathway	4	0.601504	0.0267339	TLR2, NFKBIA, RIPK2, TLR4	529	17	13528	6.01712	1	0.234212	38.5821
421	GOTERM_BP_FAT	GO:0046330~positive regulation of JNK cascade	4	0.601504	0.0267339	TNF, IL1B, RIPK2, TLR4	529	17	13528	6.01712	1	0.234212	38.5821
422	GOTERM_BP_FAT	GO:0042516~regulation of tyrosine phosphorylation of Stat3 protein	4	0.601504	0.0267339	IL6, IL6ST, SOCS1, IL6R	529	17	13528	6.01712	1	0.234212	38.5821
423	GOTERM_BP_FAT	GO:0032655~regulation of interleukin-12 production	4	0.601504	0.0267339	IRF1, TLR4, CD40, LTB	529	17	13528	6.01712	1	0.234212	38.5821
424	GOTERM_BP_FAT	GO:0044246~regulation of multicellular organismal metabolic process	4	0.601504	0.0267339	ADRB2, IL6, ITGA2, IL6R	529	17	13528	6.01712	1	0.234212	38.5821
425	GOTERM_BP_FAT	GO:0042345~regulation of NF-kappaB import into nucleus	4	0.601504	0.0311732	TNF, NFKBIB, NFKBIA, BCL3	529	18	13528	5.68284	1	0.259146	43.4311
426	GOTERM_BP_FAT	GO:0002763~positive regulation of myeloid leukocyte differentiation	4	0.601504	0.0311732	KLF10, CSF1, CA2, CCL5	529	18	13528	5.68284	1	0.259146	43.4311
427	GOTERM_BP_FAT	GO:0046823~negative regulation of nucleocytoplasmic transport	4	0.601504	0.0311732	NFKBIE, NFKBIB, NFKBIA, MXI1	529	18	13528	5.68284	1	0.259146	43.4311
428	GOTERM_BP_FAT	GO:0030501~positive regulation of bone mineralization	4	0.601504	0.0311732	ADRB2, BMP2, CD276, SMAD3	529	18	13528	5.68284	1	0.259146	43.4311
429	GOTERM_BP_FAT	GO:0001837~epithelial to mesenchymal transition	4	0.601504	0.0311732	S100A4, BMP2, HIF1A, NFATC1	529	18	13528	5.68284	1	0.259146	43.4311
430	GOTERM_BP_FAT	GO:0045646~regulation of erythrocyte differentiation	4	0.601504	0.0311732	HIF1A, ETS1, SPI1, CDK6	529	18	13528	5.68284	1	0.259146	43.4311
431	GOTERM_BP_FAT	GO:0045987~positive regulation of smooth muscle contraction	4	0.601504	0.0311732	PTGS2, EDN1, ITGA2, ADA	529	18	13528	5.68284	1	0.259146	43.4311
432	GOTERM_BP_FAT	GO:0048536~spleen development	4	0.601504	0.0359734	JARID2, BCL3, NFKB2, FAS	529	19	13528	5.38374	1	0.284106	48.2664
433	GOTERM_BP_FAT	GO:0002758~innate immune response-activating signal transduction	4	0.601504	0.0359734	TLR2, NFKBIA, RIPK2, TLR4	529	19	13528	5.38374	1	0.284106	48.2664
434	GOTERM_BP_FAT	GO:0006693~prostaglandin metabolic process	4	0.601504	0.0359734	TNFRSF1A, PTGS2, PDPN, EDN1	529	19	13528	5.38374	1	0.284106	48.2664
435	GOTERM_BP_FAT	GO:0006692~prostanoid metabolic process	4	0.601504	0.0359734	TNFRSF1A, PTGS2, PDPN, EDN1	529	19	13528	5.38374	1	0.284106	48.2664
436	GOTERM_BP_FAT	GO:0048008~platelet-derived growth factor receptor signaling pathway	4	0.601504	0.0359734	PLAT, TXNIP, BCAR1, PDGFRA	529	19	13528	5.38374	1	0.284106	48.2664
437	GOTERM_BP_FAT	GO:0070169~positive regulation of biomineral formation	4	0.601504	0.0359734	ADRB2, BMP2, CD276, SMAD3	529	19	13528	5.38374	1	0.284106	48.2664
438	GOTERM_BP_FAT	GO:0002218~activation of innate immune response	4	0.601504	0.0359734	TLR2, NFKBIA, RIPK2, TLR4	529	19	13528	5.38374	1	0.284106	48.2664
439	GOTERM_BP_FAT	GO:0030890~positive regulation of B cell proliferation	4	0.601504	0.0411298	CDKN1A, CD40, IL13RA1, ADA	529	20	13528	5.11456	1	0.310471	53.0244
440	GOTERM_BP_FAT	GO:0032651~regulation of interleukin-1 beta production	4	0.601504	0.0411298	APOA1, SMAD3, TRIM16, CASP1	529	20	13528	5.11456	1	0.310471	53.0244
441	GOTERM_BP_FAT	GO:0042036~negative regulation of cytokine biosynthetic process	4	0.601504	0.0411298	IL6, RNF128, CD276, BCL3	529	20	13528	5.11456	1	0.310471	53.0244
442	GOTERM_BP_FAT	GO:0032570~response to progesterone stimulus	4	0.601504	0.0411298	TXNIP, CCL2, SOCS1, JUNB	529	20	13528	5.11456	1	0.310471	53.0244
443	GOTERM_BP_FAT	GO:0030574~collagen catabolic process	4	0.601504	0.0411298	MMP9, MMP19, MMP7, MMP1	529	20	13528	5.11456	1	0.310471	53.0244
444	GOTERM_BP_FAT	GO:0001659~temperature homeostasis	4	0.601504	0.0466365	ADRB2, IL1B, STAT3, IL1A	529	21	13528	4.87101	1	0.339863	57.6478
445	GOTERM_BP_FAT	GO:0045933~positive regulation of muscle contraction	4	0.601504	0.0466365	PTGS2, EDN1, ITGA2, ADA	529	21	13528	4.87101	1	0.339863	57.6478
446	GOTERM_BP_FAT	GO:0030968~endoplasmic reticulum unfolded protein response	4	0.601504	0.0466365	NFE2L2, ERO1L, EIF2AK2, PPP1R15A	529	21	13528	4.87101	1	0.339863	57.6478
447	GOTERM_BP_FAT	GO:0002709~regulation of T cell mediated immunity	4	0.601504	0.0466365	PVR, TRAF2, PVRL2, IL1B	529	21	13528	4.87101	1	0.339863	57.6478
448	GOTERM_BP_FAT	GO:0010466~negative regulation of peptidase activity	4	0.601504	0.0466365	CSTB, HSPA5, IFI6, DNAJB6	529	21	13528	4.87101	1	0.339863	57.6478
449	GOTERM_BP_FAT	GO:0034620~cellular response to unfolded protein	4	0.601504	0.0466365	NFE2L2, ERO1L, EIF2AK2, PPP1R15A	529	21	13528	4.87101	1	0.339863	57.6478
450	GOTERM_BP_FAT	GO:0070102~interleukin-6-mediated signaling pathway	3	0.451128	0.00444348	IL6, IL6R, STAT3	529	3	13528	25.5728	0.999998	0.0656645	7.6988
451	GOTERM_BP_FAT	GO:0010572~positive regulation of platelet activation	3	0.451128	0.00865731	SELP, PDPN, TLR4	529	4	13528	19.1796	1	0.105046	14.4797
452	GOTERM_BP_FAT	GO:0014805~smooth muscle adaptation	3	0.451128	0.00865731	CYBA, HMOX1, IL1B	529	4	13528	19.1796	1	0.105046	14.4797
453	GOTERM_BP_FAT	GO:0002548~monocyte chemotaxis	3	0.451128	0.00865731	IL6, CCL2, IL6R	529	4	13528	19.1796	1	0.105046	14.4797
454	GOTERM_BP_FAT	GO:0002251~organ or tissue specific immune response	3	0.451128	0.0140572	IL6, IL6R, NOS2	529	5	13528	15.3437	1	0.150034	22.4831
455	GOTERM_BP_FAT	GO:0002246~healing during inflammatory response	3	0.451128	0.0140572	HIF1A, CD44, HMOX1	529	5	13528	15.3437	1	0.150034	22.4831
456	GOTERM_BP_FAT	GO:0032020~ISG15-protein conjugation	3	0.451128	0.0140572	ISG15, UBA7, UBE2L6	529	5	13528	15.3437	1	0.150034	22.4831
457	GOTERM_BP_FAT	GO:0008228~opsonization	3	0.451128	0.0205446	FCN1, LBP, PTX3	529	6	13528	12.7864	1	0.194762	31.1632
458	GOTERM_BP_FAT	GO:0045071~negative regulation of viral genome replication	3	0.451128	0.0205446	TNF, CCL5, TNIP1	529	6	13528	12.7864	1	0.194762	31.1632
459	GOTERM_BP_FAT	GO:0002483~antigen processing and presentation of endogenous peptide antigen	3	0.451128	0.0205446	ERAP2, TAPBPL, TAPBP	529	6	13528	12.7864	1	0.194762	31.1632
460	GOTERM_BP_FAT	GO:0002544~chronic inflammatory response	3	0.451128	0.0205446	TNF, IL1B, CCL5	529	6	13528	12.7864	1	0.194762	31.1632
461	GOTERM_BP_FAT	GO:0019885~antigen processing and presentation of endogenous peptide antigen via MHC class I	3	0.451128	0.0205446	ERAP2, TAPBPL, TAPBP	529	6	13528	12.7864	1	0.194762	31.1632
462	GOTERM_BP_FAT	GO:0032494~response to peptidoglycan	3	0.451128	0.0280266	IL6, NFKBIA, RIPK2	529	7	13528	10.9598	1	0.240716	40.0331
463	GOTERM_BP_FAT	GO:0048525~negative regulation of viral reproduction	3	0.451128	0.0280266	TNF, CCL5, TNIP1	529	7	13528	10.9598	1	0.240716	40.0331
464	GOTERM_BP_FAT	GO:0060558~regulation of calcidiol 1-monooxygenase activity	3	0.451128	0.0280266	TNF, IL1B, NFKB1	529	7	13528	10.9598	1	0.240716	40.0331
465	GOTERM_BP_FAT	GO:0048247~lymphocyte chemotaxis	3	0.451128	0.0280266	CCL2, CXCL16, CCL5	529	7	13528	10.9598	1	0.240716	40.0331
466	GOTERM_BP_FAT	GO:0045084~positive regulation of interleukin-12 biosynthetic process	3	0.451128	0.0280266	IRF1, TLR4, LTB	529	7	13528	10.9598	1	0.240716	40.0331
467	GOTERM_BP_FAT	GO:0017085~response to insecticide	3	0.451128	0.0280266	CYP1A1, NR4A2, TRIM16	529	7	13528	10.9598	1	0.240716	40.0331
468	GOTERM_BP_FAT	GO:0032743~positive regulation of interleukin-2 production	3	0.451128	0.0280266	TRAF2, CD83, RIPK2	529	7	13528	10.9598	1	0.240716	40.0331
469	GOTERM_BP_FAT	GO:0045080~positive regulation of chemokine biosynthetic process	3	0.451128	0.0280266	TNF, HMOX1, IL1B	529	7	13528	10.9598	1	0.240716	40.0331
470	GOTERM_BP_FAT	GO:0050665~hydrogen peroxide biosynthetic process	3	0.451128	0.0280266	CYBA, CYP1A1, SOD2	529	7	13528	10.9598	1	0.240716	40.0331
471	GOTERM_BP_FAT	GO:0031649~heat generation	3	0.451128	0.036416	ADRB2, IL1B, IL1A	529	8	13528	9.58979	1	0.28636	48.692
472	GOTERM_BP_FAT	GO:0045075~regulation of interleukin-12 biosynthetic process	3	0.451128	0.036416	IRF1, TLR4, LTB	529	8	13528	9.58979	1	0.28636	48.692
473	GOTERM_BP_FAT	GO:0019883~antigen processing and presentation of endogenous antigen	3	0.451128	0.036416	ERAP2, TAPBPL, TAPBP	529	8	13528	9.58979	1	0.28636	48.692
474	GOTERM_BP_FAT	GO:0001935~endothelial cell proliferation	3	0.451128	0.036416	APOA1, HMOX1, NOS2	529	8	13528	9.58979	1	0.28636	48.692
475	GOTERM_BP_FAT	GO:0010543~regulation of platelet activation	3	0.451128	0.036416	SELP, PDPN, TLR4	529	8	13528	9.58979	1	0.28636	48.692
476	GOTERM_BP_FAT	GO:0001954~positive regulation of cell-matrix adhesion	3	0.451128	0.0456309	CSF1, SMAD3, CDK6	529	9	13528	8.52426	1	0.335373	56.8369
477	GOTERM_BP_FAT	GO:0032874~positive regulation of stress-activated MAPK cascade	3	0.451128	0.0456309	IL1B, RIPK2, TLR4	529	9	13528	8.52426	1	0.335373	56.8369
478	GOTERM_BP_FAT	GO:0052173~response to defenses of other organism during symbiotic interaction	3	0.451128	0.0456309	TLR2, SMAD3, TLR4	529	9	13528	8.52426	1	0.335373	56.8369
479	GOTERM_BP_FAT	GO:0052200~response to host defenses	3	0.451128	0.0456309	TLR2, SMAD3, TLR4	529	9	13528	8.52426	1	0.335373	56.8369
480	GOTERM_BP_FAT	GO:0051023~regulation of immunoglobulin secretion	3	0.451128	0.0456309	IL6, TNF, CD40	529	9	13528	8.52426	1	0.335373	56.8369
481	GOTERM_BP_FAT	GO:0075136~response to host	3	0.451128	0.0456309	TLR2, SMAD3, TLR4	529	9	13528	8.52426	1	0.335373	56.8369
