# Supplementary material for: Integration of machine learning and meta-analysis identifies the transcriptomic bio-signature of mastitis disease in cattle
Source: PLoS One. 2018 Feb 22;13(2):e0191227. doi: 10.1371/journal.pone.0191227 (PMC5823400; doi:10.1371/journal.pone.0191227)
Supplement: S6 Table — (XLSX) [file pone.0191227.s006.xlsx]

## Sheet: Down-regulated meta-genes
The gene ontology (GO) information based on modified Fisher Exact test analysis (p-value<0.05), revealed on down-regulated genes achieved by meta-analysis (meta-genes).
Row	Category	Term	Count	%	P-value	Genes	List Total	Pop Hits	Pop Total	Fold Enrichment	Bonferroni	Benjamini	FDR
Molecular Function
1	GOTERM_MF_FAT	GO:0046983~protein dimerization activity	10	8.13008	0.0223929	GPD1L, HLF, ERCC5, THRA, CIDEA, CREB3L1, TPD52L1, RRAGD, HPGD, TGFB2	100	542	12983	2.39539	0.998905	0.998905	26.1247
2	GOTERM_MF_FAT	GO:0042803~protein homodimerization activity	7	5.69106	0.0423551	GPD1L, ERCC5, THRA, CIDEA, TPD52L1, HPGD, TGFB2	100	334	12983	2.72099	0.999998	0.998517	43.9329
3	GOTERM_MF_FAT	GO:0016803~ether hydrolase activity	2	1.62602	0.0448972	ALOX15, EPHX1	100	6	12983	43.2767	0.999999	0.990038	45.8905
Cellular Component
1	GOTERM_CC_FAT	GO:0030054~cell junction	9	7.31707	0.0245146	IGSF5, PARD3, SHROOM3, MAGI1, CLDN3, CLSTN1, PSD3, TJP3, DST	88	518	12782	2.52365	0.991267	0.612533	26.5633
2	GOTERM_CC_FAT	GO:0043296~apical junction complex	6	4.87805	0.000563146	IGSF5, PARD3, SHROOM3, MAGI1, CLDN3, TJP3	88	99	12782	8.80303	0.102005	0.102005	0.698269
3	GOTERM_CC_FAT	GO:0016327~apicolateral plasma membrane	6	4.87805	0.000645437	IGSF5, PARD3, SHROOM3, MAGI1, CLDN3, TJP3	88	102	12782	8.54412	0.116018	0.0597966	0.799928
4	GOTERM_CC_FAT	GO:0005911~cell-cell junction	6	4.87805	0.00952401	IGSF5, PARD3, SHROOM3, MAGI1, CLDN3, TJP3	88	190	12782	4.58684	0.839234	0.366789	11.2229
5	GOTERM_CC_FAT	GO:0005923~tight junction	5	4.06504	0.00152423	IGSF5, PARD3, MAGI1, CLDN3, TJP3	88	73	12782	9.94863	0.252746	0.0925498	1.87961
6	GOTERM_CC_FAT	GO:0070160~occluding junction	5	4.06504	0.00152423	IGSF5, PARD3, MAGI1, CLDN3, TJP3	88	73	12782	9.94863	0.252746	0.0925498	1.87961
7	GOTERM_CC_FAT	GO:0045111~intermediate filament cytoskeleton	5	4.06504	0.0386442	SLC1A4, KRT19, KRT15, KRT10, DST	88	187	12782	3.88369	0.999462	0.658821	38.7524
8	GOTERM_CC_FAT	GO:0005777~peroxisome	4	3.25203	0.0330924	ACOX2, ECH1, MVK, IDI1	88	103	12782	5.64078	0.998384	0.657425	34.2043
9	GOTERM_CC_FAT	GO:0042579~microbody	4	3.25203	0.0330924	ACOX2, ECH1, MVK, IDI1	88	103	12782	5.64078	0.998384	0.657425	34.2043
Biological Process
1	GOTERM_BP_FAT	GO:0010033~response to organic substance	12	9.7561	0.0161391	BCKDHA, KRT19, AES, THRA, HSPA2, FABP3, CREB3L1, EPHX1, CITED1, TGFB2, SLC34A2, DNAJB5	100	721	13528	2.25154	0.999999	0.833343	22.3471
2	GOTERM_BP_FAT	GO:0055114~oxidation reduction	11	8.94309	0.0183656	ACOX2, TM7SF2, RDH12, GPD1L, BCKDHA, DHRS3, ALOX15, ADHFE1, FASN, BDH1, HPGD	100	639	13528	2.32876	1	0.804667	25.0341
3	GOTERM_BP_FAT	GO:0008610~lipid biosynthetic process	8	6.50407	0.00948408	TM7SF2, ALOX15, GBGT1, FABP3, FASN, MVK, IDI1, GPAM	100	323	13528	3.35059	0.999774	0.813453	13.768
4	GOTERM_BP_FAT	GO:0032989~cellular component morphogenesis	8	6.50407	0.0263794	KRT19, PARD3, SHROOM3, EFNA5, CELSR2, DST, CITED1, TGFB2	100	397	13528	2.72605	1	0.882477	34.0029
5	GOTERM_BP_FAT	GO:0006631~fatty acid metabolic process	7	5.69106	0.00330818	ACOX2, ALOX15, ECH1, FABP3, FASN, GPAM, HPGD	100	198	13528	4.78263	0.946031	0.946031	5.0205
6	GOTERM_BP_FAT	GO:0000902~cell morphogenesis	7	5.69106	0.0464342	PARD3, SHROOM3, EFNA5, CELSR2, DST, CITED1, TGFB2	100	356	13528	2.66	1	0.949816	52.2452
7	GOTERM_BP_FAT	GO:0008202~steroid metabolic process	6	4.87805	0.0163123	ACOX2, SREBF1, TM7SF2, OSBPL1A, MVK, IDI1	100	202	13528	4.01822	0.999999	0.800105	22.5593
8	GOTERM_BP_FAT	GO:0000904~cell morphogenesis involved in differentiation	6	4.87805	0.0333842	PARD3, EFNA5, CELSR2, DST, CITED1, TGFB2	100	244	13528	3.32656	1	0.899846	41.0099
9	GOTERM_BP_FAT	GO:0008203~cholesterol metabolic process	5	4.06504	0.00461071	SREBF1, TM7SF2, OSBPL1A, MVK, IDI1	100	92	13528	7.35217	0.982947	0.742605	6.93172
10	GOTERM_BP_FAT	GO:0016125~sterol metabolic process	5	4.06504	0.00640985	SREBF1, TM7SF2, OSBPL1A, MVK, IDI1	100	101	13528	6.69703	0.996536	0.757394	9.5125
11	GOTERM_BP_FAT	GO:0006720~isoprenoid metabolic process	4	3.25203	0.00405121	RDH12, DHRS3, MVK, IDI1	100	44	13528	12.2982	0.972023	0.832736	6.11521
12	GOTERM_BP_FAT	GO:0006721~terpenoid metabolic process	3	2.43902	0.014255	RDH12, DHRS3, IDI1	100	25	13528	16.2336	0.999997	0.87854	20.003
13	GOTERM_BP_FAT	GO:0006695~cholesterol biosynthetic process	3	2.43902	0.01537	TM7SF2, MVK, IDI1	100	26	13528	15.6092	0.999999	0.857648	21.3981
14	GOTERM_BP_FAT	GO:0016126~sterol biosynthetic process	3	2.43902	0.0269692	TM7SF2, MVK, IDI1	100	35	13528	11.5954	1	0.865633	34.6217
