# Supplementary material for: Integration of machine learning and meta-analysis identifies the transcriptomic bio-signature of mastitis disease in cattle
Source: PLoS One. 2018 Feb 22;13(2):e0191227. doi: 10.1371/journal.pone.0191227 (PMC5823400; doi:10.1371/journal.pone.0191227)
Supplement: S7 Table — (XLSX) [file pone.0191227.s007.xlsx]

## Sheet: AW for meta-genes
All weights give after applying 10 attribute weighting algorithms (AW)s on differentially expressed genes achieved by meta-analysis (meta-genes) and count of algorithms with given weight above 0.7.
Row	Weight_PCA	Weight_SVM	Weight_Relief	Weight_Uncertainty	Weight_Gini Index	Weight_Chi Squared	Weight_Deviation	Weight_Rule	Weight_ Info Gain Ratio	Weight_ Info Gain	Attributes (meta-genes)	Up- or down-regulated	The number of AWs that indicate the attribute is important (weight above 0.7)
1	0.813604	0.686781	0.96758	0.893931	0.804313	0.870778	0.240741	0	0.773326	0.811352	CXCL2	Up-regulated	7
2	0.771992	0.653723	0.927397	0.751643	0.773656	0.76845	0.239455	0.0701754	0.696685	0.759882	CXCL8	Up-regulated	6
3	0.294703	0.593241	0.794327	0.878772	0.772846	0.867592	0.242798	0.45614	0.735326	0.779408	CFB	Up-regulated	6
4	0.670699	0.977409	0.881314	0.897836	0.76096	0.915515	0.240226	0.140351	0.668529	0.740078	GRO1	Up-regulated	6
5	0.352466	0.871321	0.677678	1	1	1	0.239712	0.122807	1	1	ZC3H12A	Up-regulated	6
6	0.63411	0.63006	0.572698	0.879402	0.76096	0.8176	0.240741	1	0.668529	0.740078	CCL20	Up-regulated	5
7	0.488248	0.40386	0.554741	0.922249	0.773656	0.877404	0.239455	0	0.839589	0.818608	CASP4	Up-regulated	5
8	0.218633	0.878712	1	0.74464	0.574667	0.7	0.239198	0.614035	0.713146	0.639208	HP	Up-regulated	5
9	0.205383	0.423898	0.726488	0.740357	0.696625	0.673991	0.240741	0.789474	0.761834	0.73534	S100A9	Up-regulated	5
10	0.369662	0.379919	0.688919	0.732961	0.617125	0.710906	0.240741	0.964912	0.787046	0.715058	S100A8	Up-regulated	5
11	0.276282	0.426496	0.480173	0.83771	0.620259	0.771254	0.239712	0.807018	0.812878	0.741251	PDE4B	Up-regulated	5
12	0.609956	0.974808	0.55493	0.842599	0.740371	0.807626	0.240226	0.245614	0.627919	0.709409	NFKBIZ	Up-regulated	5
13	0.360267	0.282462	0.504819	0.773933	0.725275	0.764457	0.239712	0.210526	0.655231	0.720215	IL1RN	Up-regulated	4
14	0.985496	0.129219	0.207934	0.947832	0.303866	0.892648	0.240741	0	0.165881	0.28902	IER3	Up-regulated	3
15	0.822477	0.100273	0.288298	0.700928	0.335418	0.574469	0.240226	0.859649	0.438842	0.374484	CD48	Up-regulated	3
16	0.944435	0.374763	0.329747	0.604893	0.41257	0.567158	0.23894	1	0.726115	0.461948	PLAU	Up-regulated	3
17	0.824504	0.114157	0.401941	0.807245	0.291604	0.622473	0.239712	0.736842	0.45805	0.369862	SRGN	Up-regulated	3
18	0.734812	0.193641	0.303155	0.711821	0.345597	0.632954	0.239712	0.929825	0.517127	0.432734	SLC7A7	Up-regulated	3
19	0.815799	0.114888	0.265052	0.739688	0.273788	0.588232	0.240741	0.719298	0.419832	0.329378	TYROBP	Up-regulated	3
20	0.82007	0.016699	0.256884	0.317808	0.300455	0.333812	0.238426	1	0.197454	0.27214	UPP1	Up-regulated	2
21	0.941114	0.379637	0.264368	0.345994	0.272515	0.36956	0.239712	1	0.415812	0.257271	ADAMTS4	Up-regulated	2
22	0.85585	0.190417	0.259021	0.432726	0.347402	0.473382	0.239712	1	0.134162	0.318893	DIRAS3	Down-regulated	2
23	0.952896	0.0112815	0.104094	0.239666	0.154451	0.253548	0.240226	1	0.134162	0.138818	CLMN	Down-regulated	2
24	0.95807	0.0896666	0.127287	0.202281	0.168357	0.204309	0.241255	1	0.134162	0.151122	CIDEA /// LOC100336584	Down-regulated	2
25	0.897132	0.0267027	0.175773	0.156205	0.184561	0.174419	0.239712	1	0.134162	0.168517	AQP3	Down-regulated	2
26	0.777541	0.152261	0.351472	0.415718	0.385499	0.449307	0.238426	1	0.415812	0.356938	C10H15ORF48	Up-regulated	2
27	0.411431	0.357564	0.6281	0.706502	0.65362	0.700847	0.238683	0.298246	0.526271	0.628345	BIRC3	Up-regulated	2
29	0.941641	0.0654133	0.0635152	0.13903	0.218265	0.167632	0.240741	1	0.134162	0.198524	CDC42EP3	Up-regulated	2
30	0.807164	0.04556	0.0963789	0.214372	0.199544	0.250307	0.239455	1	0.32071	0.186607	EMP3	Up-regulated	2
31	0.720033	0.0573027	0.111713	0.233926	0.202107	0.257936	0.239198	1	0.134162	0.184628	DKK1	Up-regulated	2
32	0.743623	0.47236	0.241877	0.404326	0.303081	0.422144	0.239712	1	0.18449	0.28114	PLEKHH3	Down-regulated	2
33	0.806002	0.176831	0.160862	0.283195	0.109119	0.302564	0.240226	0.982456	0.354022	0.115652	PALMD	Down-regulated	2
34	0.847988	0.128941	0.12125	0.248898	0.179698	0.29107	0.251543	1	0.134162	0.163745	OSBPL1A	Down-regulated	2
35	0.890031	0.0264626	0.155628	0.264415	0.233539	0.283613	0.239712	1	0.134162	0.210849	NR3C2	Down-regulated	2
36	0.393163	0.0656723	0.236882	0.581236	0.544756	0.515961	0.240226	1	0.713146	0.639208	LOC100847542	Down-regulated	2
37	0.941092	0.0390983	0.18318	0.486415	0.297682	0.456863	0.239712	1	0.134162	0.269236	LOC616014	Down-regulated	2
38	0.868127	0.0835169	0.13095	0.375823	0.32261	0.388376	0.239455	1	0.105851	0.292251	EFHD1	Down-regulated	2
39	0.72435	0.170475	0.0710639	0.213405	0.0962472	0.157506	0.240226	1	0.244712	0.101196	UGCG	Up-regulated	2
40	0.75812	0.139467	0.0116353	0.165794	0.115655	0.144516	0.239455	1	0.32071	0.10694	TBC1D9	Up-regulated	2
41	0.94398	0.0560047	0.0925126	0.171096	0.0579191	0.137776	0.240741	1	0.134162	0.0608666	SLC15A2	Up-regulated	2
42	0.718403	0.127794	0.122206	0.30196	0.184894	0.332762	0.237397	1	0.415812	0.184249	S100A4	Up-regulated	2
43	0.876797	0.083761	0.122102	0.191868	0.19865	0.181449	0.242798	1	0.197454	0.177893	PVR	Up-regulated	2
44	0.903963	0.0263402	0.113565	0.274923	0.07107	0.242258	0.24177	1	0.197454	0.0648612	PPAP2B	Up-regulated	2
45	0.945068	0.257573	0.236284	0.515573	0.379542	0.532385	0.239712	1	0.415812	0.345909	PLAUR	Up-regulated	2
46	0.730019	0.21897	0.110176	0.1523	0.0743396	0.183686	0.239198	0.982456	0.197454	0.0685316	PIM1	Up-regulated	2
47	0.937152	0.0310782	0.019264	0.101724	0.0103537	0.0985647	0.236368	1	0.134162	0.00965588	PDCD4	Up-regulated	2
48	0.706539	0.419941	0.151321	0.223598	0.272102	0.265691	0.239712	1	0.0849569	0.245615	OLR1	Up-regulated	2
49	0.707356	0.283898	0.238058	0.463914	0.377777	0.501446	0.239198	1	0.32071	0.343887	MTHFS	Up-regulated	2
50	0.773483	0.107767	0.137835	0.351521	0.294662	0.332457	0.239455	1	0.502196	0.272007	SMIM3	Up-regulated	2
51	0.89162	0.155654	0.062415	0.253321	0.160094	0.265598	0.239198	1	0.134162	0.143102	MFHAS1	Up-regulated	2
52	0.786415	0.0107068	0.15389	0.179937	0.152776	0.166721	0.239198	1	0.134162	0.149475	MAFF	Up-regulated	2
53	0.746014	0.0846432	0.0623543	0.200836	0.22663	0.231227	0.239455	1	0.244712	0.204086	KLF10	Up-regulated	2
54	0.914954	0.432637	0.296359	0.772837	0.372383	0.69486	0.237912	0	0.460628	0.343878	IL1A	Up-regulated	2
55	0.876746	0.0720615	0.0706957	0.414531	0.173954	0.432604	0.24177	1	0.134162	0.162455	GRN	Up-regulated	2
56	0.96352	0.226556	0.0558141	0.366065	0.204982	0.293026	0.239198	1	0.136389	0.217009	BMP2	Up-regulated	2
57	0.994434	0.0504079	0.0413175	0.227731	0.119748	0.190206	0.240226	1	0.134162	0.106672	AK4	Up-regulated	2
58	0.816223	0.0224372	0.065107	0.156496	0.0747982	0.170416	0.23251	0.894737	0.32071	0.0915097	TXNIP	Up-regulated	2
59	0.875548	0.0801023	0.0864055	0.328111	0.0535439	0.317833	0.239712	1	0.284768	0.0676751	TMPRSS2	Up-regulated	2
60	0.750814	0.0418204	0.0361222	0.190222	0.095031	0.199809	0.238683	1	0.284768	0.0931511	STBD1	Up-regulated	2
61	0.715813	0.465167	0.114872	0.199206	0.145721	0.190537	0.239455	1	0.134162	0.132504	SERTAD1	Up-regulated	2
62	0.853924	0.347115	0.127909	0.238345	0.18417	0.211552	0.232253	1	0.244712	0.180601	RIPK2	Up-regulated	2
63	0.963856	0.0212209	0.0827753	0.224505	0.201189	0.213886	0.239455	1	0.244712	0.205822	PLSCR1	Up-regulated	2
64	0.740705	0.0330389	0.0126527	0.215923	0.163157	0.251082	0.239712	1	0.284768	0.146333	POLR1B	Up-regulated	2
65	0.946095	0.0895271	0.0590016	0.217605	0.041731	0.181691	0.239455	0.842105	0.244712	0.0441395	NOSTRIN	Up-regulated	2
66	0.761143	0.0939131	0.105522	0.231903	0.0703134	0.251991	0.25463	1	0.134162	0.0625025	MTMR4	Up-regulated	2
67	0.716079	0.0878676	0.00886321	0.0745868	0.0903985	0.0728542	0.239455	1	0.104309	0.101196	MATK	Up-regulated	2
68	0.956908	0.159384	0.092078	0.537227	0.175176	0.461373	0.239455	1	0	0.156396	LPO	Up-regulated	2
69	0.973389	0.0216811	0.0265246	0.10808	0.0846126	0.102377	0.239455	1	0.134162	0.0750832	AREG	Up-regulated	2
70	0.849677	0.234222	0.223832	0.489403	0.254715	0.501686	0.240226	1	0.087835	0.23059	LOC100852295 /// PIP5K1B	Up-regulated	2
71	0.805823	0.184102	0.0197484	0.0740029	0.036948	0.0879988	0.240226	1	0.0439812	0.0326281	LOC100295797	Up-regulated	2
72	0.744965	0.22297	0.067458	0.22246	0.246991	0.198691	0.239198	1	0.0477019	0.234767	KLF4	Up-regulated	2
73	0.982352	0.0307478	0.0260299	0.151915	0.155231	0.143803	0.239712	1	0	0.138399	KIF2A	Up-regulated	2
74	0.909146	0.283713	0.12445	0.224125	0.172736	0.170759	0.239712	1	0.134162	0.182517	ISG12(B)	Up-regulated	2
75	0.904841	0.169604	0.0829621	0.281384	0.223265	0.257364	0.241255	1	0.385546	0.209488	HK2	Up-regulated	2
76	0.742356	0.0181611	0.0848647	0.286895	0.298449	0.24442	0.239712	1	0.323405	0.333631	FRK	Up-regulated	2
77	0.821983	0.0807822	0.0927291	0.195028	0.07107	0.191592	0.239198	1	0.244712	0.0648612	FNBP1	Up-regulated	2
78	0.975337	0.000435761	0.111939	0.269364	0.277061	0.27027	0.240741	1	0.134162	0.250641	ERO1L	Up-regulated	2
79	0.807285	0.353482	0.0767065	0.311133	0.170317	0.290466	0.238683	1	0	0.1646	DEFB5	Up-regulated	2
80	0.706533	0.0178049	0.138561	0.120294	0.0774745	0.150048	0.223508	1	0.134162	0.0694895	DNAJB9	Up-regulated	2
81	0.81341	0.0664105	0.0705342	0.207901	0.208937	0.237448	0.240226	1	0.32071	0.191592	CD200	Up-regulated	2
82	0.908132	0.146055	0.0402658	0.0934082	0.117811	0.113516	0.240226	1	0.197454	0.104788	CA2	Up-regulated	2
83	0.871106	0.115107	0.0971718	0.25519	0.0361344	0.275923	0.240226	1	0.0439812	0.032364	C6H4ORF19	Up-regulated	2
84	0.895041	0.335051	0.0733524	0.398026	0.31675	0.381267	0.241255	0.982456	0.477484	0.390525	C27H8ORF4	Up-regulated	2
85	0.823693	0.10364	0.0680981	0.322778	0.266702	0.351438	0.237912	0.859649	0.44518	0.243838	WIPI1	Down-regulated	2
86	0.73105	0.279244	0.123628	0.185949	0.0903985	0.208126	0.23714	0.824561	0.197454	0.101196	UGT8	Down-regulated	2
87	0.798945	0.119929	0.110853	0.241642	0.126986	0.257433	0.240226	0.929825	0.244712	0.133702	CITED1	Down-regulated	2
88	0.838421	0.104984	0.0712596	0.301732	0.197883	0.294376	0.23894	1	0.134162	0.177105	BAK1	Up-regulated	2
89	0.827302	0.0117527	0.160778	0.1838	0.123049	0.221562	0.239712	1	0.197454	0.109717	AP3S2	Up-regulated	2
90	0.901905	0.239637	0.131293	0.429076	0.246346	0.418981	0.240226	1	0.284768	0.221648	ADRB2	Up-regulated	2
91	0.406985	0.0993727	0.37518	0.633449	0.527825	0.549956	0.240226	1	0.713146	0.639208	SLC39A2	Up-regulated	2
92	0.727652	0.0150925	0.118035	0.488771	0.224112	0.486193	0.238426	1	0.3823	0.289963	LOC512464 /// SLC11A2	Up-regulated	2
93	0.716445	0.0292628	0.300466	0.644226	0.274266	0.56576	0.239198	0.77193	0.438842	0.349482	SLA	Up-regulated	2
94	0.994665	0.0165001	0.168611	0.260761	0.125179	0.283826	0.238426	1	0.134162	0.120602	SPTLC2	Up-regulated	2
95	0.753981	0.0397748	0.307325	0.631137	0.291604	0.540042	0.239455	0.789474	0.45805	0.369862	SPI1	Up-regulated	2
96	0.724071	0.00573421	0.0923879	0.368002	0.293841	0.364176	0.17644	1	0.134162	0.265221	STAT1	Up-regulated	2
97	0.877201	0.152705	0.166773	0.372278	0.27147	0.374754	0.239198	1	0.24776	0.244868	SRXN1	Up-regulated	2
98	0.449256	0.819298	0.7533	0.686792	0.639857	0.690897	0.240226	0	0.598105	0.626316	RND1	Up-regulated	2
99	0.941564	0.0847137	0.126382	0.261316	0.293184	0.311021	0.238683	1	0.134162	0.264526	RHOQ	Up-regulated	2
100	0.93586	0.0238516	0.147811	0.291603	0.293841	0.341632	0.240226	1	0.134162	0.265221	PMAIP1	Up-regulated	2
101	0.759603	0.0857722	0.120273	0.36228	0.184561	0.354156	0.247942	1	0	0.168517	PSME2	Up-regulated	2
102	0.995371	0.0551908	0.11737	0.253107	0.156466	0.25139	0.23714	1	0.354022	0.139593	PSMA2	Up-regulated	2
103	0.922598	0.0644176	0.134171	0.2621	0.277061	0.277123	0.233539	1	0.244712	0.250641	PSMA1	Up-regulated	2
104	0.89024	0.0542422	0.210572	0.23534	0.280743	0.266315	0.239712	1	0.134162	0.254456	OAS1Y	Up-regulated	2
105	0.372919	0.500397	0.778951	0.567074	0.442785	0.433151	0.239712	0.859649	0.621893	0.543846	LOC104968478 /// SAA2	Up-regulated	2
106	0.389423	0.173626	0.335198	0.741296	0.674251	0.719831	0.240741	0.0701754	0.563316	0.644173	NFKB2	Up-regulated	2
107	0.845996	0.1425	0.314351	0.324898	0.40323	0.364695	0.240226	1	0.244712	0.372199	MX1	Up-regulated	2
108	0.962019	0.0640709	0.141459	0.251514	0.15809	0.29427	0.239712	1	0.134162	0.141163	MBOAT1	Up-regulated	2
109	0.947053	0.0510408	0.105764	0.400646	0.277061	0.416878	0.239712	1	0.244712	0.250641	MAPRE2	Up-regulated	2
110	0.862807	0.107996	0.299357	0.579312	0.335418	0.527906	0.239198	0.77193	0.3823	0.374484	LYZ	Up-regulated	2
111	0.799069	0.149282	0.18964	0.358586	0.319948	0.356784	0.239455	1	0.222112	0.28942	LOC512486	Up-regulated	2
112	0.81003	0.0348097	0.232017	0.604663	0.257244	0.474502	0.239712	0.859649	0.419832	0.329378	CD53	Up-regulated	2
113	0.82714	0.402079	0.418105	0.1183	0.0929555	0.148736	0.240741	1	0.197454	0.0853329	CD14	Up-regulated	2
114	0.898605	0.362285	0.466576	0.513372	0.571771	0.544033	0.239712	0.280702	0.725419	0.572586	CD40	Up-regulated	2
115	0.926536	0.6862	0.767986	0.583687	0.562523	0.657004	0.239198	0	0.514177	0.5314	CXCL5	Up-regulated	2
116	0.747438	0.201095	0.213186	0.251151	0.227417	0.301247	0.237912	1	0.134162	0.206648	March2	Down-regulated	2
117	0.930001	0.128582	0.126816	0.310992	0.189371	0.258639	0.239712	1	0.44518	0.190007	March3	Up-regulated	2
118	0.599937	0.354925	0.312416	0.707166	0.6659	0.723082	0.239712	0.0701754	0.551669	0.64582	JUNB	Up-regulated	2
119	0.585462	0.374313	0.466914	0.857427	0.56644	0.786611	0.23894	0.0526316	0.447689	0.554077	IL1B	Up-regulated	2
120	0.79255	0.121053	0.238671	0.461751	0.234961	0.438962	0.240226	0.736842	0.363717	0.270639	ITGAL	Up-regulated	2
121	0.798992	0.183396	0.351135	0.328868	0.361063	0.367981	0.240741	1	0.244712	0.329863	ISG15	Up-regulated	2
122	0.934354	0.245358	0.147504	0.265017	0.213324	0.296288	0.239198	1	0.134162	0.192445	DDX19B	Up-regulated	2
123	0.860557	0.0803783	0.230764	0.483898	0.200691	0.49101	0.242284	1	0.415812	0.188935	CXCL16	Up-regulated	2
124	0.853057	0.106542	0.401922	0.358227	0.353451	0.386716	0.239712	1	0.244712	0.321595	IER5	Up-regulated	2
125	0.729145	0.119601	0.205606	0.593596	0.257244	0.579742	0.239712	0.824561	0.419832	0.329378	GMFG	Up-regulated	2
126	0.763361	0.047123	0.202748	0.55934	0.274266	0.492859	0.240226	0.842105	0.438842	0.349482	FCER1G	Up-regulated	2
127	0.831009	0	0.28171	0.453287	0.319729	0.479262	0.244342	0.333333	0.17165	0.289185	FAM49B	Up-regulated	1
128	0.836206	0.055044	0.215374	0.375461	0.280743	0.426469	0.239198	0	0.173336	0.254456	EVA1C	Up-regulated	1
129	0.91785	0.150842	0.122127	0.251264	0.168357	0.280603	0.239198	0	0.104309	0.151122	GDAP2	Up-regulated	1
130	0.636636	0.134144	0.205076	0.357555	0.247346	0.393829	0.239712	1	0.134162	0.224905	FXYD5	Up-regulated	1
131	0.0187861	0.328845	0.193283	0.370629	0.326554	0.3656	1	0	0.354022	0.335845	FTH1	Up-regulated	1
132	0.923209	0.177184	0.186425	0.29307	0.195854	0.260173	0.238169	0	0.326745	0.232723	IFIT5	Up-regulated	1
133	0.701684	0.281702	0.114477	0.172979	0.147636	0.13957	0.239712	0	0.197454	0.132236	GNAI3	Up-regulated	1
134	0.801571	0.156028	0.150324	0.413286	0.186333	0.444111	0.238683	0	0.326745	0.232723	CTSZ	Up-regulated	1
135	0.770361	0.534965	0.627378	0.673371	0.600806	0.652093	0.240741	0.0526316	0.532	0.605493	CXCL2 /// GRO1	Up-regulated	1
136	0.89703	0.0636176	0.155518	0.497875	0.234961	0.475382	0.240226	0	0.32071	0.240853	EIF2AK2	Up-regulated	1
137	0.850182	0.125024	0.261796	0.31651	0.307918	0.349342	0.238683	0	0.197454	0.27999	EHD1	Up-regulated	1
138	0.700229	0.125606	0.0775429	0.138221	0.0374678	0.163793	0.24537	0	0.134162	0.0562909	EFNA1	Up-regulated	1
139	0.441925	0.120261	0.0439392	0.175089	0.189406	0.186859	0.240226	1	0.284768	0.17507	DUSP10	Up-regulated	1
140	0.841532	0.173776	0.159649	0.342773	0.273805	0.340808	0.239712	0	0.284768	0.266044	DRAM1	Up-regulated	1
141	0.747747	0.273269	0.305161	0.413902	0.381138	0.389885	0.240226	0	0.284768	0.36732	DHX58	Up-regulated	1
142	0.953874	0.0159333	0.154051	0.287855	0.184894	0.303594	0.240226	0.140351	0.415812	0.188935	IPMK	Up-regulated	1
143	0.0543771	0.829419	0.215158	0.477585	0.500114	0.501027	0.239455	0	0.415055	0.503834	IPCEF1	Up-regulated	1
144	0.673396	0.0543675	0.44367	0.404166	0.233436	0.404298	0.239198	1	0.00843843	0.217199	IMPAD1	Up-regulated	1
145	0.26938	0.124809	0.400956	0.719615	0.262911	0.629719	0.239198	0.122807	0.419832	0.329378	IL6ST	Up-regulated	1
146	0.629087	0.278667	0.280796	0.504106	0.345597	0.443182	0.23894	1	0.517127	0.432734	LOC100139209 /// LOC100139766 /// LOC101908765 /// LOC617702 /// LOC618416 /// LOC782062 /// LOC783134	Up-regulated	1
147	0.768143	0.489875	0.223059	0.420053	0.361063	0.429215	0.242798	0	0.244712	0.329863	LGALS3BP	Up-regulated	1
148	0.963371	0.133029	0.18975	0.501658	0.372383	0.475985	0.235597	0	0.265284	0.343878	LDHA	Up-regulated	1
149	0.928956	0.0324055	0.141389	0.463002	0.252472	0.475799	0.240226	0	0.213845	0.248552	LAPTM5	Up-regulated	1
150	0.324099	0.153136	0.235183	0.554202	0.309265	0.350061	0.239455	1	0.477484	0.390525	MEFV	Up-regulated	1
151	0.954612	0.0951631	0.254255	0.466493	0.251419	0.417357	0.239712	0.0175439	0.345211	0.251561	KLK10	Up-regulated	1
152	0.775167	0.126204	0.145079	0.36367	0.245656	0.335393	0.240226	0.140351	0.363717	0.274957	KLHL8	Up-regulated	1
153	0.860059	0.259416	0.246686	0.325458	0.356886	0.369755	0.239455	0.157895	0.44518	0.325319	ICAM1	Up-regulated	1
154	0.81813	0.0524461	0.0627277	0.298392	0.148863	0.324759	0.240226	0	0.197454	0.166626	HOMER2	Up-regulated	1
155	0.0218284	0.179393	0.345897	0.802264	0.620812	0.654396	0.23894	0.631579	0.666573	0.638683	HCK	Up-regulated	1
156	0.772913	0.297839	0.126382	0.436127	0.331886	0.401051	0.239455	0.105263	0.354022	0.302752	CD276	Up-regulated	1
157	0.522102	0.291935	0.523581	0.649974	0.413968	0.569678	0.239712	0.824561	0.497168	0.460611	CCR1	Up-regulated	1
158	0.670076	0.026908	0.202703	0.531631	0.269471	0.465202	0.23894	0.789474	0.400995	0.30954	CCL4	Up-regulated	1
159	0.331128	0.104897	0.579883	0.600461	0.291604	0.373465	0.239712	0.824561	0.45805	0.369862	CXCR1	Up-regulated	1
160	0.160617	0.0406216	0.0258459	0.198758	0.141888	0.176629	0.239455	1	0.0560661	0.149575	CDH3	Up-regulated	1
161	0.547145	0.415267	0.548044	0.482805	0.393726	0.418504	0.239198	0.947368	0.537386	0.454297	CD68	Up-regulated	1
162	0.622114	0.187937	0.218512	0.481519	0.291604	0.452647	0.241255	0.789474	0.45805	0.369862	COTL1	Up-regulated	1
163	0.768973	0.10881	0.16856	0.304132	0.238651	0.3221	0.239712	0	0.27113	0.25303	CORO1A	Up-regulated	1
164	0.38521	0.428618	0.210271	0.7201	0.520462	0.62786	0.225309	0	0.51509	0.550642	CKAP4	Up-regulated	1
165	0.93598	0.0898855	0.121873	0.313668	0.0627331	0.263767	0.239712	0	0.134162	0.0578559	UBD	Up-regulated	1
166	0.838292	0.0608641	0.167679	0.365665	0.119915	0.362574	0.239198	0	0.213845	0.124405	LRRC25	Up-regulated	1
167	0.0143152	0.208223	0.421485	0.281094	0.228733	0.260014	0.239455	0.964912	0.3823	0.289963	LYN	Up-regulated	1
168	0.16983	0.208	0.343135	0.226956	0.161709	0.261439	0.239198	1	0.32071	0.160583	MBP	Up-regulated	1
169	0.801607	0.272391	0.211278	0.49758	0.34486	0.486313	0.236626	0.0526316	0.363717	0.317677	MANSC1	Up-regulated	1
170	0.40968	0.206721	0.509092	0.396348	0.309265	0.293182	0.239712	0.894737	0.477484	0.390525	LOC407171	Up-regulated	1
171	0.171152	0.0381761	0.185601	0.317014	0.241455	0.335826	0.236626	1	0.134162	0.231634	RGS2 /// RGS2	Up-regulated	1
172	0.792118	0.172062	0.275793	0.419562	0.413831	0.41025	0.239712	0	0.210692	0.379155	LOC100298356	Up-regulated	1
173	0.600038	0.194129	0.274889	0.265786	0.128068	0.295107	0.238683	1	0.244712	0.114487	LOC100297676	Up-regulated	1
174	0.880426	0.0848439	0.196345	0.355851	0.311134	0.385968	0.230453	0.0350877	0.271439	0.290677	MBD2	Up-regulated	1
175	0.928334	0.0333425	0.11856	0.287804	0.244633	0.287173	0.24177	0	0.284768	0.219907	MOV10	Up-regulated	1
176	0.829464	0.211736	0.166988	0.382234	0.254771	0.35481	0.23894	0.0350877	0.197454	0.239424	MMP9	Up-regulated	1
177	0.974479	0.135756	0.0478541	0.408941	0.176438	0.393292	0.239455	0.0701754	0.284768	0.164417	MTAP /// PRDX3	Up-regulated	1
178	0.873373	0.180641	0.203773	0.558495	0.291924	0.51625	0.240741	0.596491	0.345211	0.309944	NCKAP1L	Up-regulated	1
179	0.520107	0.151016	0.401857	0.544228	0.345597	0.439732	0.240226	0.964912	0.517127	0.432734	NCF1	Up-regulated	1
180	0.337605	0.220918	0.476157	0.589374	0.354463	0.498684	0.239198	0.736842	0.517127	0.432734	MXD1	Up-regulated	1
181	0.784989	0.21705	0.299558	0.405747	0.328086	0.355294	0.239198	0	0.257743	0.298079	MX2	Up-regulated	1
182	0.202578	0.777864	0.512391	0.643376	0.402767	0.553639	0.237654	0.245614	0.578896	0.498392	NFKBIA	Up-regulated	1
183	0.797521	0.10803	0.220839	0.368668	0.30851	0.344353	0.239455	0	0.308277	0.308256	PARP9	Up-regulated	1
184	0.0150568	0.360304	0.0439907	0.0667243	0.0637845	0.0720331	0.241255	1	0.134162	0.057558	PFKFB3	Up-regulated	1
185	0.991777	0.0942386	0.146226	0.364011	0.209601	0.34906	0.239455	0	0.244712	0.201412	PDPN	Up-regulated	1
186	0.885106	0.0595926	0.203674	0.322343	0.254771	0.341433	0.239712	0	0.193928	0.23023	PARP14	Up-regulated	1
187	0.527709	0.0543147	0.156543	0.264979	0.291573	0.282254	0.240226	1	0.134162	0.271793	OPTN	Up-regulated	1
188	0.605417	0.13037	0.0320648	0.100472	0.0496743	0.102993	0.253086	1	0.134162	0.0450979	OCIAD2	Up-regulated	1
189	0.845772	0.474267	0.187437	0.368051	0.350862	0.380385	0.23894	0	0.338027	0.333927	PQLC3	Up-regulated	1
190	0.583582	0.251107	0.347367	0.445074	0.335418	0.412042	0.241255	0.877193	0.497168	0.411479	PILRA	Up-regulated	1
191	0.620675	0.227994	0.152831	0.313894	0.291604	0.295145	0.242798	0.912281	0.45805	0.369862	PIK3AP1	Up-regulated	1
192	0.71346	0.138031	0.336746	0.514391	0.534577	0.552047	0.239712	0	0.362707	0.502282	RGS19	Up-regulated	1
193	0.434555	0.0755932	0.265076	0.554467	0.291604	0.416732	0.241255	0.807018	0.45805	0.369862	RETN	Up-regulated	1
194	0.23898	0.309927	0.381904	0.655305	0.612318	0.63374	0.239712	1	0.467959	0.58365	RELB	Up-regulated	1
195	0.866803	0.162181	0.197372	0.201659	0.165226	0.230759	0.238683	0.105263	0.197454	0.148076	SNX6	Up-regulated	1
196	0.124138	0.0140291	0.219022	0.500591	0.346164	0.464959	0.238683	1	0.323405	0.35615	SLC16A3	Up-regulated	1
197	0.484172	0.105219	0.400801	0.532059	0.309265	0.439026	0.239198	0.842105	0.477484	0.390525	PTAFR	Up-regulated	1
198	0.864278	0.244037	0.175641	0.311361	0.244633	0.343032	0.236368	0	0.308277	0.219907	RBMS1	Up-regulated	1
199	0.901395	0.128977	0.0936055	0.165322	0.223625	0.187475	0.24177	0	0.117727	0.200961	S100A14	Up-regulated	1
200	0.887066	0.0549436	0.139158	0.373986	0.207985	0.323227	0.239712	0.0701754	0.363717	0.270639	RRAD	Up-regulated	1
201	0.778648	0.0655775	0.223523	0.414818	0.259719	0.375623	0.240226	0	0.170333	0.249346	LOC509283	Up-regulated	1
202	0.374206	0.0426436	0.31636	0.420507	0.291604	0.392117	0.238683	1	0.45805	0.369862	SEMA4D	Up-regulated	1
203	0.693955	0.0773872	0.299457	0.379743	0.291604	0.331386	0.239455	1	0.45805	0.369862	SELL	Up-regulated	1
204	0.913409	0.103055	0.141713	0.251294	0.199544	0.23365	0.23894	0	0.354022	0.186607	SAV1	Up-regulated	1
205	0.641733	0.195282	0.294282	0.377819	0.274266	0.317198	0.238426	0.877193	0.438842	0.349482	SAMSN1	Up-regulated	1
206	0.876874	0.109069	0.273569	0.426076	0.410406	0.446154	0.240741	0	0.27113	0.375308	SAMD9	Up-regulated	1
207	0.294085	0.601368	0.848455	0.554629	0.38334	0.555314	0.239712	0.421053	0.557967	0.47618	SAA3	Up-regulated	1
208	0.947395	0.145117	0.0848822	0.243678	0.250567	0.293268	0.238683	0	0.134162	0.226153	ST3GAL6	Up-regulated	1
209	0.591196	0.358416	0.14115	0.245904	0.214104	0.25756	0.239455	1	0.197454	0.195028	TNC	Up-regulated	1
210	0.701775	0.141677	0.0580704	0.341178	0.212135	0.26515	0.239455	0.0175439	0.345211	0.251561	TANK	Up-regulated	1
211	0.85576	0.11472	0.129157	0.32098	0.168357	0.323919	0.239198	0	0.173336	0.151122	TACSTD2	Up-regulated	1
212	0.77586	0.366906	0.397254	0.65006	0.310449	0.637537	0.240741	0.192982	0.502196	0.349482	TLR2	Up-regulated	1
213	0.83423	0.213222	0.260656	0.298491	0.337639	0.348388	0.240741	0	0.203542	0.30919	TGM2	Up-regulated	1
214	0.0278789	0.344402	0.254963	0.404262	0.179885	0.407286	0.239712	1	0.170333	0.201412	TGIF1	Up-regulated	1
215	0.229527	0.0952762	0.117482	0.344469	0.128068	0.337288	0.247428	1	0.134162	0.114487	SPG21	Up-regulated	1
216	0.908851	0.0470741	0.17111	0.372452	0.0932923	0.341909	0.239455	0	0.104309	0.0864043	SORL1	Up-regulated	1
217	0.789783	0.35645	0.329184	0.466508	0.476888	0.49641	0.240226	0.263158	0.613525	0.440334	SH3TC2	Up-regulated	1
218	0.734715	0.0762485	0.17682	0.417278	0.355227	0.427188	0.238683	0.140351	0.32071	0.336097	SGK1	Up-regulated	1
219	0.291059	0.207195	0.30688	0.356666	0.32726	0.327767	0.23894	0.719298	0.497168	0.411479	SLC25A19	Up-regulated	1
220	0.71602	0.106404	0.378713	0.483608	0.364287	0.46872	0.23894	0.526316	0.537386	0.454297	SLC6A14	Up-regulated	1
221	0.268659	0.0986528	0.0847694	0.221533	0.117811	0.200229	0.240226	1	0.134162	0.104788	ADM	Up-regulated	1
222	0.936241	0.136818	0.109851	0.414584	0.19865	0.382642	0.239712	0	0.284768	0.177893	ABHD2	Up-regulated	1
223	0.72446	0.218938	0.160407	0.393963	0.204982	0.400259	0.239712	0	0.354022	0.232723	C1R	Up-regulated	1
224	0.257932	0.0374734	0.148266	0.153637	0.116761	0.182992	0.23894	1	0.244712	0.114996	C15H11ORF96	Up-regulated	1
225	0.516231	0.130452	0.0541131	0.154459	0.0738436	0.146503	0.239712	1	0.284768	0.0720206	BOLA-NC1	Up-regulated	1
226	0.0282644	0.386937	0.0751072	0.0493839	0.074882	0.0599467	0.240226	1	0.197454	0.0712197	BOLA /// BOLA	Up-regulated	1
227	0.143219	0.155561	0.206603	0.269771	0.188423	0.243249	0.240226	1	0.134162	0.173486	CELSR2	Down-regulated	1
228	0.419595	0.133937	0.186662	0.350345	0.233666	0.34857	0.240226	0.964912	0.530188	0.26746	CACNA1H	Down-regulated	1
229	0.352667	0.277948	0.125796	0.182432	0.161709	0.195455	0.238683	0.912281	0.415812	0.164891	DNAJB5	Down-regulated	1
230	0.724684	0.123753	0.0892122	0.167051	0.0709673	0.15972	0.239198	0	0.134162	0.0744903	CDADC1	Up-regulated	1
231	0.874495	0.180463	0.0712564	0.213272	0.250128	0.198589	0.235597	0.526316	0.354022	0.229873	CLDN3	Down-regulated	1
232	0.686568	0.213143	0.159705	0.242854	0.275007	0.266959	0.232253	1	0.171044	0.253419	BTBD3	Down-regulated	1
233	0.609038	0.000641457	0.141628	0.359556	0.212141	0.313776	0.237912	1	0.151819	0.191906	ERCC5	Down-regulated	1
234	0.330908	0.190463	0.124803	0.195793	0.19989	0.199203	0.240741	1	0.134162	0.199706	BDH1	Down-regulated	1
235	0.586687	0.0190279	0.097629	0.0199807	0.0903985	0.0237364	0.240741	1	0.134162	0.101196	BCAR3	Down-regulated	1
236	0.83836	0.199433	0.177861	0.152989	0.104568	0.164445	0.239712	0.473684	0.244712	0.141925	ARFGEF2	Down-regulated	1
237	0.231144	0.193945	0.218287	0.168551	0.116761	0.18407	0.239712	0.982456	0.354022	0.115652	ANAPC5	Down-regulated	1
238	0.752675	0.0132724	0.194635	0.311373	0.262384	0.29758	0.259259	0.157895	0.252328	0.243085	AES	Down-regulated	1
239	0.370668	0.0195361	0.0735348	0.115654	0.0249898	0.0934722	0.238683	1	0.197454	0.0220595	ORC5	Down-regulated	1
240	0.638051	0.248256	0.0559391	0.227693	0.175792	0.232197	0.239455	1	0.134162	0.162455	NPNT	Down-regulated	1
241	0.323086	0.326735	0.188215	0.241912	0.154451	0.276346	0.239712	1	0.134162	0.138818	NOL4L	Down-regulated	1
242	0.784616	0.00894149	0.110539	0.174611	0.213872	0.163	0.239712	0.421053	0.32071	0.208464	NFIA	Down-regulated	1
243	0.344912	0.266449	0.182327	0.373207	0.140652	0.334887	0.238426	1	0.415812	0.164891	MXD3	Down-regulated	1
244	0.581835	0.149805	0.11155	0.0930187	0.0507719	0.0905455	0.239712	1	0.134162	0.0562909	MVK	Down-regulated	1
245	0.79641	0.38312	0.214195	0.244767	0.20354	0.258223	0.239455	0.526316	0.32071	0.182708	MFAP4	Down-regulated	1
246	0.852271	0.073348	0.0819272	0.312329	0.243486	0.321039	0.243827	0.421053	0.354022	0.218742	MBLAC2	Down-regulated	1
247	0.753771	0.116845	0.0338725	0.18083	0.140652	0.183411	0.239455	0.45614	0.415812	0.164891	LOC511713	Down-regulated	1
248	0.97234	0.0555568	0.0995125	0.34464	0.226918	0.317433	0.239198	0.561404	0.284768	0.204179	MAGI1	Down-regulated	1
249	0.434626	0.183333	0.128847	0.284344	0.130544	0.263526	0.240226	1	0.0114338	0.117749	KCNMB1	Down-regulated	1
250	0.238989	0.201411	0.255766	0.432949	0.144023	0.45648	0.236626	0.807018	0.32071	0.137489	IVNS1ABP	Down-regulated	1
251	0.522341	0.0590346	0.0573198	0.134297	0.0497548	0.130625	0.239712	1	0.151819	0.0730334	IL20RA	Down-regulated	1
252	0.184702	0.23319	0.108857	0.338641	0.272867	0.284224	0.239198	1	0.257743	0.274957	IGSF5	Down-regulated	1
253	0.912175	0.127311	0.0839822	0.188642	0.0244132	0.169181	0.240741	0	0.134162	0.0286946	IFFO2	Down-regulated	1
254	0.338831	0.203791	0.012848	0.191252	0.111025	0.206738	0.239712	0.842105	0.284768	0.102237	HSPA2	Down-regulated	1
255	0.434314	0.292714	0.144216	0.348051	0.217876	0.299734	0.239455	1	0.385546	0.223128	HAUS4	Down-regulated	1
256	0.415388	0.0661484	0.0796554	0.161074	0.160094	0.171417	0.236883	0.964912	0.244712	0.143102	GPR27	Down-regulated	1
257	0.253665	0.412932	0.37963	0.510665	0.300955	0.549807	0.23894	0.719298	0.32071	0.272891	LOC100850718 /// SORBS1	Down-regulated	1
258	0.574594	0.066527	0.142401	0.209115	0.118344	0.203877	0.240741	1	0.385546	0.140109	MAMDC2	Down-regulated	1
259	0.454689	0.235043	0.157994	0.148858	0.0532642	0.150265	0.240226	0.947368	0.244712	0.0517058	FAM46B	Down-regulated	1
260	0.257474	0.225612	0.144524	0.0463279	0.137763	0.0542227	0.240741	1	0.134162	0.134628	FAM114A1	Down-regulated	1
261	0.934755	0.215897	0.149507	0.270614	0.26761	0.310371	0.227109	0.649123	0.47391	0.240887	EPM2AIP1	Down-regulated	1
262	0.473779	0.92123	0.370639	0.434337	0.326839	0.412952	0.240226	0.666667	0.502196	0.302752	CTDSPL	Down-regulated	1
263	0.490488	0.210655	0.10189	0.338302	0.219235	0.36855	0.241255	1	0.134162	0.19647	CRELD1	Down-regulated	1
264	0.157279	0.198541	0.121214	0.112545	0.15809	0.136398	0.240226	1	0.134162	0.141163	UBE2D4	Down-regulated	1
265	0.0269145	0.348974	0.0715211	0	0	0	0.229167	1	0	0	ZNF572	Down-regulated	1
266	0.327584	0.0739612	0.196198	0.234894	0.095031	0.218932	0.240741	0.719298	0.32071	0.124405	ZNF414	Down-regulated	1
268	0.887097	0.0118818	0.0999779	0.192165	0.0903985	0.214969	0.240741	0	0.213845	0.124405	CHMP5	Up-regulated	1
269	0.909295	0.155822	0.124848	0.256534	0.254715	0.266104	0.239712	0.614035	0.44518	0.23059	THRA	Down-regulated	1
270	0.440704	0.0339467	0.160882	0.202434	0.112436	0.20663	0.23894	1	0.173336	0.11824	SYTL2	Down-regulated	1
271	0.702508	0.184271	0.138147	0.375597	0.293277	0.39348	0.240226	0.350877	0.197454	0.264624	SUSD2	Down-regulated	1
272	0.642057	0.42725	0.196937	0.326641	0.219336	0.304648	0.239712	1	0.134162	0.199706	STARD10	Down-regulated	1
273	0.812826	0.142939	0.0579161	0.287873	0.123613	0.300442	0.239455	0.210526	0.197454	0.125651	SERPINB5	Down-regulated	1
274	0.647593	0.0360226	0.072692	0.351749	0.242115	0.343964	0.231739	0.701754	0.47391	0.220791	SELENBP1	Down-regulated	1
275	0.886398	0.332972	0.0844979	0.382481	0.337639	0.365837	0.240226	0.578947	0.502196	0.30919	RRAGD	Down-regulated	1
276	0.593782	0.0269286	0.0809376	0.135345	0.0532642	0.157336	0.237397	0.947368	0.244712	0.0517058	RDH12	Down-regulated	1
277	0.415238	0.22326	0.0508586	0.0643849	0.0496598	0.0725242	0.24177	1	0.134162	0.0438416	RAB30	Down-regulated	1
278	0.1482	0.318051	0.395181	0.342805	0.359193	0.339915	0.239712	0.947368	0.669391	0.404241	PSD3	Down-regulated	1
279	0.209669	0.549325	0.141137	0.17872	0.104568	0.164706	0.239712	0.824561	0.213845	0.124405	PRICKLE1	Down-regulated	1
280	0.763242	0.264459	0.0955868	0.508327	0.245181	0.539928	0.245885	0.54386	0.385546	0.220497	SMIM19	Down-regulated	1
281	0.31827	0.411973	0.229407	0.160507	0.174867	0.184658	0.238683	1	0.197454	0.156094	PMEPA1	Down-regulated	1
282	0.322618	0.28965	0.153799	0.225418	0.167753	0.213447	0.239712	1	0.134162	0.153103	PIP4K2B	Down-regulated	1
283	0.672986	0.848115	0.269066	0.570163	0.41281	0.48606	0.242798	0.175439	0.537386	0.454297	JADE1	Down-regulated	1
284	0.865666	0.279733	0.219863	0.395306	0.224536	0.444273	0.235597	0.438596	0.354022	0.207775	PDDC1	Down-regulated	1
285	0.94374	0.00493963	0.0436606	0.220376	0.131038	0.214251	0.240226	0.421053	0.32071	0.117318	PATZ1	Down-regulated	1
286	0.140927	0.126988	0.104796	0.325525	0.132272	0.341869	0.241255	1	0.197454	0.125038	KIAA1551	Up-regulated	1
287	0.0109599	0.473136	0.00739072	0.145307	0.0870578	0.153192	0.239712	1	0.134162	0.079621	C3	Up-regulated	1
288	0.184585	0.608718	0.099563	0.216703	0.103351	0.225907	0.23894	1	0.197454	0.0920606	CCDC86	Up-regulated	1
289	0.849318	0.122057	0.05217	0.205654	0.123613	0.207907	0.238683	0.105263	0.0439812	0.125651	CCDC112	Up-regulated	1
290	0.779145	0.105575	0.0862148	0.110615	0.138347	0.125614	0.238683	0	0.104309	0.140821	CBR3	Up-regulated	1
291	0.534623	0.125643	0.102195	0.168709	0.082879	0.157332	0.239712	1	0.134162	0.0828984	CASP3	Up-regulated	1
292	0.904666	0.0921014	0.0479022	0.240552	0.0326242	0.222138	0.250514	0.666667	0.244712	0.0441395	CALCOCO2	Up-regulated	1
293	0.721064	0.0607691	0.0597085	0.322436	0.167515	0.333568	0.223765	0	0.213845	0.151567	DNAJB6	Up-regulated	1
294	0.316127	0.443987	0.333189	0.492333	0.192142	0.367612	0.23894	1	0.345211	0.251561	CYP1A1	Up-regulated	1
295	0.43625	0.155653	0.192813	0.121489	0.132148	0.129471	0.239455	1	0.354022	0.122199	CX3CL1	Up-regulated	1
296	0.797131	0.298543	0.108942	0.26747	0.285292	0.266896	0.239712	0	0.32071	0.265816	CRYM	Up-regulated	1
297	0.856686	0.0893737	0.0090791	0.13425	0.0982422	0.156917	0.23894	0	0.151819	0.103205	CREB3L4	Up-regulated	1
298	0.264591	0.278342	0.0236531	0.416843	0.251418	0.371349	0.23894	1	0.530188	0.26746	COX7A1	Up-regulated	1
299	0.79527	0.00290566	0.0964556	0.296377	0.161275	0.278233	0.240226	0	0.308277	0.214119	CMTR2	Up-regulated	1
300	0.702113	0.138258	0.173548	0.11457	0.127713	0.132584	0.246399	0.0350877	0.197454	0.11686	HMOX2	Up-regulated	1
301	0.307774	0.016763	0.0958734	0.277601	0.0806391	0.288853	0.239712	0.964912	0.284768	0.0753109	ETS1	Up-regulated	1
302	0.542922	0.0945052	0.0768473	0.177691	0.0703134	0.168003	0.237654	1	0.197454	0.0625025	DUSP16	Up-regulated	1
303	0.0728317	0.0544537	0.167917	0.104411	0.00576319	0.0964148	0.239712	1	0.134162	0.00557734	ERBB2IP	Up-regulated	1
304	0.92507	0.135469	0.111072	0.278943	0.141888	0.289125	0.240741	0	0.284768	0.149575	EPSTI1	Up-regulated	1
305	0.498526	0.0754123	0.0326116	0.306892	0.190354	0.271137	0.239455	1	0.170333	0.201412	ELF3	Up-regulated	1
306	0.304245	0.108879	0.00388615	0.0457566	0.0226665	0.0523481	0.238169	1	0.134162	0.0199625	FICD	Up-regulated	1
307	0.135745	0.00626165	0.116734	0.243003	0.154002	0.203315	0.240226	1	0.134162	0.137208	FAM65C	Up-regulated	1
308	0.492517	0.00656936	0.0112341	0.0970727	0.0564409	0.0807907	0.237912	1	0.134162	0.0510758	GCNT1	Up-regulated	1
309	0.823221	0.196706	0.112875	0.286315	0.233666	0.269864	0.239198	0	0.530188	0.26746	GBP5	Up-regulated	1
310	0.872441	0.101652	0.0301852	0.132092	0.0579191	0.131927	0.240226	0	0.151819	0.0730334	FZD4	Up-regulated	1
311	0.311958	0.119781	0.0896802	0.0600908	0.012407	0.0678744	0.240741	1	0	0.0159071	HELZ	Up-regulated	1
312	0.773385	0.118574	0.0360611	0.149641	0.0885704	0.15152	0.252572	0	0.213845	0.124405	HAS3	Up-regulated	1
313	0.928489	0.316687	0.224896	0.311882	0.221636	0.292772	0.244342	0	0.252328	0.237523	GTF2B	Up-regulated	1
314	0.842075	0.117233	0.047924	0.259828	0.0497548	0.255507	0.239455	0	0.151819	0.0730334	GRIPAP1	Up-regulated	1
315	0.775045	0.0754974	0.112193	0.424628	0.228733	0.41538	0.241255	0	0.235969	0.256074	GRAMD3	Up-regulated	1
316	0.180184	0.320582	0.0611739	0.480468	0.22041	0.443975	0.243313	1	0	0.201454	GPR65	Up-regulated	1
317	0.984847	0.225904	0.0905844	0.296268	0.195854	0.276858	0.240226	0	0.308277	0.219302	INPP5F	Up-regulated	1
318	0.181972	0.178864	0.32912	0.207159	0.060748	0.184281	0.239712	0.877193	0.244712	0.0564332	KAT6A	Up-regulated	1
319	0.518006	0.522253	0.0475751	0.169622	0.0823603	0.15872	0.240741	1	0.129006	0.0801669	IER5L	Up-regulated	1
320	0.0981191	0.100896	0.0759231	0.195499	0.0709673	0.194128	0.239712	1	0.197454	0.0744903	KIAA1217	Up-regulated	1
321	0.341919	0.0991254	0.0943931	0.230396	0.0535439	0.222545	0.251543	0.964912	0.284768	0.0676751	KDM2A	Up-regulated	1
322	0.947741	0.257634	0.0997389	0.279565	0.12827	0.240865	0.239455	0	0.233267	0.141925	KCTD11	Up-regulated	1
323	0.62619	0.307717	0.159823	0.154295	0.0738436	0.173703	0.238683	1	0.197454	0.0720206	SMAP2	Up-regulated	1
324	0.392651	0.470507	0.247328	0.170769	0.140652	0.164329	0.230195	1	0.415812	0.164891	LOC534630 /// RBMX2	Up-regulated	1
325	0.0273304	0.0560309	0.143123	0.148066	0.160094	0.156375	0.244342	1	0.134162	0.143102	LOC511936	Up-regulated	1
326	0.713021	0.121534	0.0603167	0.201101	0.176574	0.164105	0.23894	0	0.326745	0.232723	BLOC1S5	Up-regulated	1
327	0.747142	0.144186	0.0761385	0.0868504	0.0842236	0.0927052	0.240741	0	0.134162	0.0757909	LOC101902999 /// NUS1	Up-regulated	1
328	0.0465117	0.414712	0.120767	0.28975	0.190354	0.251793	0.239198	1	0.32071	0.177886	LOC784932 /// SERPINA3 /// SERPINA3-1 /// SERPINA3-2 /// SERPINA3-7	Up-regulated	1
329	0.0489476	0.143746	0.208425	0.140053	0.095031	0.163047	0.256173	1	0.244712	0.0931511	MAPK1IP1L	Up-regulated	1
330	0.952086	0.0276337	0.0383879	0.278999	0.0807346	0.274097	0.240226	0	0.0766883	0.0747666	MMP7	Up-regulated	1
331	0.933401	0.00265914	0.100894	0.37423	0.192142	0.360327	0.237654	0.122807	0.345211	0.251561	MMP1	Up-regulated	1
332	0.214358	0.224125	0.0356212	0.0626415	0.0813647	0.0453773	0.242798	1	0.134162	0.0805309	MIA3	Up-regulated	1
333	0.31332	0.102791	0.0836318	0.141131	0.0963954	0.130848	0.239455	1	0.354022	0.115652	METRNL	Up-regulated	1
334	0.906374	0.0315429	0.112838	0.354293	0.212135	0.28713	0.240226	0	0.244712	0.237523	PNPT1	Up-regulated	1
335	0.885791	0.1099	0.0561441	0.212198	0.179885	0.179444	0.239455	0	0.326745	0.232723	PML	Up-regulated	1
336	0.179314	0.24471	0.231531	0.251446	0.189842	0.260926	0.240226	1	0.104309	0.181663	NFKBIB	Up-regulated	1
337	0.741928	0.0552474	0.139454	0.220674	0.126986	0.205887	0.238683	0	0.284768	0.133702	N4BP1	Up-regulated	1
338	0.821699	0.1445	0	0.140965	0.110553	0.167085	0.239712	0.0701754	0.284768	0.0991875	PLOD2	Up-regulated	1
339	0.783956	0.193757	0.132116	0.255717	0.195854	0.209595	0.240741	0	0.192316	0.219302	PLEKHA4	Up-regulated	1
340	0.338853	0.316733	0.0879966	0.0525743	0.0272679	0.0660612	0.23894	1	0.134162	0.0243293	PAPD5	Up-regulated	1
341	0.852262	0.125591	0.152592	0.235836	0.217876	0.23285	0.239712	0	0.252328	0.223128	OTUD4	Up-regulated	1
342	0.73712	0.0484859	0.130816	0.281886	0.179885	0.254138	0.23894	0	0.326745	0.232723	OLFML2A	Up-regulated	1
343	0.470489	0.00480317	0.110288	0.130954	0.0707099	0.131871	0.240741	1	0.134162	0.0662295	NR4A2	Up-regulated	1
344	0.0183072	0.208393	0.0740315	0.172192	0.104339	0.171217	0.239712	1	0.197454	0.0984931	PROS1	Up-regulated	1
345	0.00444017	0.138588	0.151711	0.292188	0.0806391	0.298187	0.239455	1	0.197454	0.0753109	STK38L	Up-regulated	1
346	0.623357	0.19313	0.0403538	0.233324	0.219714	0.20061	0.240226	1	0.134162	0.196952	PPP1R15A	Up-regulated	1
347	0.975506	0.0840092	0.076255	0.229773	0.192142	0.221824	0.239712	0.157895	0.44518	0.251561	RTP3	Up-regulated	1
348	0.174147	0.148175	0.00466764	0.0532447	0.0529838	0.0595716	0.241255	1	0.0766883	0.046884	ARHGEF28	Up-regulated	1
349	0.300189	0.114698	0.0885391	0.0777248	0.0532642	0.0732687	0.239455	1	0.0114338	0.0517058	RELL1	Up-regulated	1
350	0.242001	0.833587	0.140846	0.157082	0.122766	0.143326	0.231224	0	0.134162	0.115141	RCAN1	Up-regulated	1
351	0.490857	0.0365934	0.0757475	0.173683	0.119915	0.155937	0.238683	1	0.32071	0.110128	RASSF1	Up-regulated	1
352	0.823527	0.212923	0.0796924	0.133199	0.188683	0.141875	0.240226	0	0.284768	0.199571	SLC25A16	Up-regulated	1
353	0.507452	0.000473373	0.0941801	0.0917014	0.0813647	0.108662	0.240226	1	0.197454	0.0805309	SIDT2	Up-regulated	1
354	0.650925	0.0579846	0.14112	0.454578	0.333658	0.380256	0.244342	1	0.1584	0.315494	RNF19B	Up-regulated	1
355	0.75373	0.0677223	0.00400179	0.153966	0.0709673	0.119428	0.241255	0	0.104309	0.0744903	RNF128	Up-regulated	1
356	0.460897	0.23166	0.111527	0.0838266	0.00731252	0.0942672	0.261317	1	0.134162	0.00714755	RNF114	Up-regulated	1
357	0.487675	0.0232645	0.0937711	0.143703	0.100519	0.15412	0.239198	1	0.0766883	0.0956861	RMND5B	Up-regulated	1
358	0.624571	0.221111	0.138453	0.173673	0.132148	0.186386	0.238169	1	0.284768	0.122199	SVIL	Up-regulated	1
359	0.700482	0.0061716	0.0496152	0.293154	0.207985	0.275944	0.240226	0.122807	0.363717	0.270639	STX6	Up-regulated	1
360	0.436884	0.111263	0.0159769	0.202749	0.115655	0.206739	0.315844	1	0.0439812	0.104299	TMEM50A	Up-regulated	1
361	0.419448	0.116573	0.155633	0.170757	0.144564	0.178009	0.240741	1	0.415812	0.164891	TFPI2	Up-regulated	1
362	0.0262821	0.0760787	0.106298	0.117455	0.0579191	0.0475868	0.272634	1	0.134162	0.0608666	TFAP2A	Up-regulated	1
363	0.0931251	0.118976	0.207152	0.0763532	0.0963954	0.0722622	0.240226	1	0.354022	0.115652	SREK1	Up-regulated	1
364	0.510076	0.184	0.0841261	0.216101	0.204982	0.181035	0.239455	1	0.244712	0.217009	SPTY2D1	Up-regulated	1
365	0.652843	0.213394	0.0599433	0.246538	0.0765323	0.203233	0.239455	1	0.134162	0.0857723	SPRY2	Up-regulated	1
366	0.936222	0.0318881	0.0517332	0.0841004	0.0882142	0.0796317	0.239712	0	0.134162	0.0795499	SNX16	Up-regulated	1
367	0.93343	0.0785513	0.122743	0.285517	0.207985	0.258621	0.239198	0.315789	0.363717	0.270639	SLFN11	Up-regulated	1
368	0.075412	0.00484169	0.251099	0.0578505	0.0174893	0.070693	0.241255	1	0.134162	0.0173098	SLC9A7	Up-regulated	1
369	0.0591812	0.300107	0.108433	0.0952975	0.083278	0.104932	0.23251	1	0.134162	0.0738823	TRIM8	Up-regulated	1
370	0.398154	0.056833	0.127884	0.0840499	0.0535439	0.0932716	0.259259	1	0.284768	0.0676751	LOC538544 /// LOC785873	Up-regulated	1
371	0.516304	0.0168306	0.00554251	0.0265617	0.000986568	0.0273304	0.239455	1	0.134162	0.00396463	ZNF236	Up-regulated	1
372	0.71364	0.205205	0.0715159	0.249076	0.148863	0.262803	0.239712	0	0.233267	0.166626	YTHDC2	Up-regulated	1
373	0.933511	0.0822701	0.131521	0.339868	0.244633	0.359869	0.231739	0.0526316	0.0439812	0.219907	XDH	Up-regulated	1
374	0.539378	0.239077	0.185834	0.314576	0.0963954	0.324049	0.239455	0.894737	0.354022	0.115652	WDFY2	Up-regulated	1
375	0.57406	0.248953	0.0711687	0.0655	0.0579191	0.0606333	0.239712	1	0.0766883	0.0608666	APOA1	Up-regulated	1
376	0.11108	0.0487119	0.0824098	0.121437	0.0806391	0.10367	0.239198	1	0.197454	0.0753109	AMIGO3	Up-regulated	1
377	0.969522	0.0455146	0.00772495	0.313849	0.184894	0.29875	0.238426	0.140351	0.415812	0.184249	ALDH1A3 /// LOC534200	Up-regulated	1
378	0.489292	0.0421796	0.227129	0.195132	0.163329	0.205608	0.240226	1	0.44518	0.190007	USP54	Up-regulated	1
379	0.698754	0.0421994	0.0610477	0.174333	0.0349601	0.174013	0.239712	1	0.134162	0.0342501	USP20	Up-regulated	1
380	0.75874	0.339481	0.0815695	0.30934	0.217392	0.304031	0.238426	0	0.197454	0.213625	AFAP1	Up-regulated	1
381	0.276446	0.0984844	0.235856	0.0575276	0.0591159	0.0685376	0.240741	0.982456	0.197454	0.0553966	ADAMTS1	Up-regulated	1
382	0.497871	0.120528	0.0620885	0.0849733	0.0738436	0.10026	0.240226	1	0.0593318	0.0720206	ABO	Up-regulated	1
383	0.424306	0.152952	0.320469	0.215102	0.208543	0.241297	0.239712	1	0.293589	0.208464	ZYG11B	Up-regulated	1
384	0.808895	0.0977408	0.0780859	0.143679	0.0337891	0.167315	0.240741	0	0.244712	0.0441395	C1S	Up-regulated	1
385	0.789459	0.197949	0.0631012	0.0913034	0.0982422	0.0967682	0.239198	0	0.284768	0.124405	BRWD3	Up-regulated	1
386	0.797933	0.141884	0.0356347	0.184918	0.0216364	0.191977	0.240741	0	0.134162	0.0397318	ARHGAP26	Up-regulated	1
387	0.397821	0.276914	0.0601482	0.175639	0.111107	0.18058	0.23894	1	0.284768	0.10694	BICC1	Up-regulated	1
388	0.962685	0.343026	0.0729433	0.37297	0.203534	0.370432	0.238426	0	0.252328	0.182879	BAZ1A	Up-regulated	1
389	0.93266	0.151898	0.117146	0.407694	0.277061	0.44935	0.240741	0.122807	0.32071	0.250641	B4GALT1	Up-regulated	1
390	0.445337	0.538051	0.0986537	0.124858	0.0721241	0.129875	0.238683	1	0.197454	0.0640461	ATF3	Up-regulated	1
391	0.82074	0.0821291	0.127478	0.0542763	0.0765323	0.0589973	0.240226	0	0.197454	0.0857723	ATAD1	Up-regulated	1
392	0.859011	0.00669862	0.116701	0.241643	0.0654505	0.256129	0.242798	0	0.244712	0.0730334	ARMC8	Up-regulated	1
393	0.789003	0.30034	0.0576752	0.220059	0.199544	0.201952	0.239712	0.122807	0.385546	0.186607	GPX7	Up-regulated	1
394	0.760361	0.0610858	0.216462	0.241248	0.219827	0.223266	0.240226	0	0.252328	0.213066	IFIH1	Up-regulated	1
395	0.730492	0.283751	0.190816	0.372102	0.350862	0.35066	0.240226	0.210526	0.530188	0.333927	IFI6	Up-regulated	1
396	0.807547	0.00927303	0.191561	0.23648	0.188683	0.218989	0.239198	0	0.173336	0.199571	IFI44 /// LOC781857	Up-regulated	1
397	0.523429	0.157631	0.132054	0.254058	0.181559	0.237549	0.240741	1	0.145153	0.167023	IFI27	Up-regulated	1
398	0.115276	0.0346668	0.0308645	0.115546	0.0458849	0.0811927	0.241255	1	0.244712	0.0441395	HSPA5	Up-regulated	1
399	0.940627	0.0600421	0.0506575	0.347067	0.188683	0.286202	0.23894	0	0.244712	0.199571	NAMPT	Up-regulated	1
400	0.952509	0.297013	0.279053	0.332304	0.303866	0.326247	0.239455	0	0.104309	0.275721	IL6	Up-regulated	1
401	0.450396	0.212283	0.229522	0.297521	0.176438	0.293679	0.264403	1	0.32071	0.164417	GLIPR2	Up-regulated	1
402	0.736759	0.25843	0.00520444	0.160274	0.152143	0.173843	0.239712	0.0877193	0.32071	0.142887	FLRT2	Up-regulated	1
403	0.886976	0.258448	0.0695244	0.216882	0.141907	0.225596	0.239455	0	0.252328	0.159651	FHDC1	Up-regulated	1
404	0.197587	0.797916	0.438664	0.455372	0.426453	0.422998	0.239712	0.0877193	0.419832	0.41143	IKBKE	Up-regulated	1
405	0.774905	0.30576	0.0720791	0.241443	0.0963954	0.232207	0.240741	0	0.354022	0.124405	ITGA2	Up-regulated	1
406	0.709951	0.401037	0.258113	0.253363	0.228733	0.235649	0.240226	0	0.235969	0.256074	LOC100296618	Up-regulated	1
407	0.966244	0.114121	0.25165	0.292227	0.204982	0.261127	0.239455	0.0701754	0.345211	0.251561	IFIT1	Up-regulated	1
408	0.523361	0.297225	0.184971	0.277783	0.216633	0.257011	0.214249	1	0.134162	0.216666	LGMN	Up-regulated	1
409	0.596145	0.0157013	0.0486174	0.171038	0.161678	0.184017	0.239455	1	0.134162	0.147067	FAM110C	Up-regulated	1
410	0.859863	0.0571184	0.146895	0.303124	0.0823603	0.321757	0.238683	0.0350877	0.197454	0.0801669	LBP	Up-regulated	1
411	0.793431	0.224074	0.12968	0.11437	0.0244132	0.110062	0.24537	0	0.0766883	0.0286946	LTF	Up-regulated	1
412	0.0707093	0.179056	0.157458	0.327273	0.29789	0.360639	0.237654	1	0.119285	0.286396	MLKL	Up-regulated	1
413	0.9746	0.0313117	0.118792	0.296522	0.157138	0.30944	0.240226	0	0.134162	0.16585	MITD1	Up-regulated	1
414	0.988846	0.043961	0.120607	0.270152	0.196516	0.259186	0.240226	0.0877193	0.32071	0.17575	MIR221	Up-regulated	1
415	0.819853	0.18106	0.0674616	0.204032	0.122613	0.211765	0.240741	0	0.244712	0.115665	MAP7D1	Up-regulated	1
416	0.700797	0.0105732	0.243829	0.191638	0.181559	0.218544	0.243313	0.0526316	0.244712	0.167023	MANF	Up-regulated	1
417	0.17546	0.148144	0.0982608	0.152233	0.145721	0.145157	0.24177	1	0.134162	0.132504	LOC790042 /// WARS	Up-regulated	1
418	0.941881	0.109563	0.0521967	0.281454	0.238071	0.317439	0.241255	0.0877193	0.32071	0.228989	LOC784888	Up-regulated	1
419	0.834579	0.00367054	0.0539821	0.199237	0.190247	0.233948	0.238426	0	0.134162	0.171178	LRRC8E	Up-regulated	1
420	0.564199	0.0199785	0.174851	0.162421	0.130494	0.151643	0.240226	1	0.134162	0.118624	LOC100848538	Up-regulated	1
421	0.698687	0.503994	0.127245	0.106906	0.118344	0.110767	0.239712	1	0.385546	0.140109	MTHFD2	Up-regulated	1
422	0.921536	0.0740191	0.131982	0.388972	0.122564	0.350138	0.239712	0	0.193928	0.121691	MPEG1	Up-regulated	1
423	0.816399	0.31928	0.152241	0.401337	0.298449	0.327302	0.237654	0	0.323405	0.333631	PAPD4	Up-regulated	1
424	0.399283	0.14884	0.0884462	0.196317	0.133801	0.159785	0.240226	1	0.244712	0.149738	PABPC1L	Up-regulated	1
425	0.836602	0.398612	0.181646	0.474858	0.275342	0.46264	0.239712	0	0.308277	0.249084	LOC534181 /// NT5C3A	Up-regulated	1
426	0.334278	0.212755	0.208138	0.144681	0.119748	0.141726	0.240741	1	0.244712	0.106672	PELI1	Up-regulated	1
427	0.691036	0.0278198	0.234281	0.211308	0.122613	0.232899	0.240741	0.982456	0.284768	0.115665	PDXK	Up-regulated	1
428	0.899822	0.404147	0.196221	0.32376	0.189371	0.355258	0.240226	0	0.284768	0.201412	SLC2A6	Up-regulated	1
429	0.270986	0.0803226	0.108059	0.106105	0.137176	0.107821	0.239712	1	0.134162	0.128741	PPP1R3C	Up-regulated	1
430	0.982209	0.00926534	0.0756903	0.314632	0.163329	0.313613	0.239712	0.157895	0.44518	0.190007	PLAT	Up-regulated	1
431	0.337241	0.249171	0.125343	0.283423	0.141888	0.274668	0.240226	1	0.104309	0.149575	PISD	Up-regulated	1
432	0.819908	0.0762275	0.123575	0.21861	0.188683	0.249165	0.222737	0	0.114404	0.199571	PTPN12	Up-regulated	1
433	0.588487	0.0619214	0.148673	0.524545	0.34867	0.475309	0.240226	1	0.244712	0.344443	PTGS2	Up-regulated	1
434	0.150302	0.440264	0.154305	0.267041	0.223265	0.242947	0.239455	1	0.44518	0.209488	SIK3	Up-regulated	1
435	0.838809	0.145662	0.133968	0.270662	0.13467	0.27349	0.239712	0	0.0439812	0.119811	SZRD1	Up-regulated	1
436	0.00455271	0.202887	0.226789	0.213535	0.0890681	0.215082	0.240226	1	0.134162	0.0809384	SLC46A1	Up-regulated	1
437	0.618846	0.240522	0.26271	0.1713	0.174867	0.207455	0.236368	1	0.244712	0.156094	TBC1D14	Up-regulated	1
438	0.525567	0.0289462	0.147038	0.347997	0.30851	0.369	0.240226	1	0.134162	0.283775	TMEM106A	Up-regulated	1
439	0.614076	0.294055	0.285368	0.16872	0.122613	0.189229	0.239712	0.842105	0.244712	0.115665	AGR2	Up-regulated	1
440	0.705996	0.00937077	0.229847	0.227578	0.215385	0.21649	0.239712	0	0.197454	0.200282	TDRD7	Up-regulated	1
441	0.757576	0.429515	0.142379	0.217742	0.254715	0.256855	0.239712	0.122807	0.197454	0.23059	LOC784147 /// STEAP1	Up-regulated	1
442	0.237571	0.301714	0.182245	0.143925	0.111025	0.151619	0.240226	1	0.354022	0.115652	STARD3NL	Up-regulated	1
443	0.0201628	0.133461	0.143623	0.463336	0.0962472	0.36915	0.239198	0.789474	0.32071	0.0915097	SPCS3	Up-regulated	1
444	0.374373	0.411695	0.103979	0.247944	0.138347	0.194553	0.238426	1	0.134162	0.140821	SMN2	Up-regulated	1
445	0.06904	0.243229	0.242343	0.269281	0.144753	0.300429	0.240741	1	0.244712	0.129465	SMG7	Up-regulated	1
446	0.144228	0.191931	0.0361183	0.0844705	0.0326242	0.102103	0.238683	0.982456	0.244712	0.0441395	SMARCA4	Up-regulated	1
447	0.0766791	0.0410965	0.12278	0.310203	0.219827	0.263074	0.239198	1	0.197454	0.213066	ZBP1	Up-regulated	1
448	0.356649	0.233281	0.106108	0.279482	0.197974	0.286243	0.240226	1	0.385546	0.183983	YPEL2	Up-regulated	1
449	0.799344	0.0305304	0.0656053	0.318689	0.116919	0.323148	0.243827	0	0.284768	0.159651	XRN2	Up-regulated	1
450	0.352099	0.286756	0.162305	0.373366	0.136391	0.340646	0.210648	1	0.134162	0.123527	WARS	Up-regulated	1
451	0.873649	0.0868342	0.21726	0.196139	0.212135	0.171482	0.239455	0	0.214176	0.237523	USP18	Up-regulated	1
452	0.630269	0.129206	0.155207	0.279893	0.211654	0.322956	0.24537	1	0.32071	0.19549	TRAF3	Up-regulated	1
453	0.714617	0.170855	0.0544865	0.308537	0.184894	0.334715	0.240226	0	0.151819	0.188935	TRAF2	Up-regulated	1
454	0.435007	0.106818	0.0684259	0.107546	0.138994	0.115826	0.239712	1	0.284768	0.137489	TOR1AIP2	Up-regulated	1
455	0.0313694	0.123595	0.154166	0.219629	0.134325	0.235999	0.238169	1	0.134162	0.120462	ARPC3	Up-regulated	1
456	0.89712	0.181312	0.0613423	0.218827	0.161275	0.217053	0.239712	0	0.308277	0.214119	TMEM168	Up-regulated	1
457	0.903776	0.0734518	0.0786861	0.289572	0.144023	0.328068	0.240226	0.0350877	0.197454	0.131718	TMEM159	Up-regulated	1
458	0.916712	0.0989138	0.117215	0.265617	0.184894	0.274378	0.23894	0.0350877	0.197454	0.188935	CDK6	Up-regulated	1
459	0.514093	0.421669	0.198092	0.318127	0.351356	0.336374	0.236883	1	0.177829	0.319417	ECH1	Down-regulated	1
460	0.789033	0.431512	0.215214	0.266636	0.204982	0.271801	0.240741	0.105263	0.233267	0.217009	H1FX	Down-regulated	1
461	0.488876	0.111117	0.199658	0.299747	0.186384	0.280339	0.23894	0.929825	0.47391	0.215467	H1F0	Down-regulated	1
462	1	0.0331185	0.203212	0.471745	0.23761	0.41589	0.241255	0.192982	0.244712	0.214971	GPAM	Down-regulated	1
463	0.307898	0.104577	0.179544	0.283584	0.140652	0.266247	0.239198	0.859649	0.415812	0.164891	GBGT1 /// LOC100852185	Down-regulated	1
464	0.794201	0.0831164	0.311929	0.414239	0.303866	0.419512	0.233025	0.0701754	0.419832	0.329378	FASN	Down-regulated	1
465	0.722908	0.0860132	0.110872	0.269125	0.197883	0.306607	0.243313	0.298246	0.197454	0.177105	EPHX1	Down-regulated	1
467	0.547863	0.112422	0.126067	0.311518	0.184894	0.281818	0.240226	0.894737	0.44518	0.190007	HPGD	Down-regulated	1
468	0.934243	0.00782078	0.144387	0.429226	0.331886	0.47807	0.239712	0.210526	0.284768	0.302605	HLF	Down-regulated	1
469	0.331579	0.346179	0.111196	0.755115	0.553517	0.514408	0.261831	0.350877	0.486471	0.518886	KRT19	Down-regulated	1
470	0.871106	0.0252996	0.116005	0.27273	0.181285	0.272914	0.237397	0.438596	0.244712	0.162529	KRT10 /// LOC100138974	Down-regulated	1
472	0.660482	0.233112	0.20477	0.351172	0.282578	0.359632	0.239712	0.824561	0.58576	0.320958	TPD52L1	Down-regulated	1
473	0.136352	1	0.244606	0.323762	0.297644	0.338114	0.238683	0.280702	0.32071	0.269291	RIMKLB	Down-regulated	1
474	0.430029	0.387487	0.349507	0.449803	0.333207	0.400748	0.240226	1	0.64138	0.376057	PPM1K	Down-regulated	1
475	0.87409	0.0911129	0.173581	0.194654	0.138994	0.215341	0.239455	0.403509	0.197454	0.137489	PLLP	Down-regulated	1
476	0.621558	0.0714834	0.101597	0.285386	0.254047	0.299547	0.240226	1	0.0593318	0.23422	TEX261	Down-regulated	1
477	0.752916	0.134922	0.260357	0.522358	0.233666	0.531382	0.239712	0.578947	0.530188	0.26746	TBC1D24	Down-regulated	1
478	0.243873	0.244129	0.133205	0.142481	0.163329	0.125806	0.242284	1	0.44518	0.190007	SREBF1	Down-regulated	1
479	0.768918	0.179266	0.209999	0.328317	0.257913	0.308782	0.239455	0.649123	0.558009	0.294015	SLC34A2	Down-regulated	1
480	0.785954	0.356782	0.195397	0.204256	0.171875	0.227917	0.242798	0.315789	0.284768	0.154554	SLC1A4	Down-regulated	1
481	0.765462	0.0132798	0.215817	0.269457	0.300455	0.290727	0.245885	0.22807	0.284768	0.27214	SH3BP4	Down-regulated	1
482	0.436047	0.215084	0.27177	0.143369	0.105992	0.170376	0.243827	1	0.134162	0.0958031	SEC62	Down-regulated	1
483	0.971532	0.102892	0.205939	0.420157	0.277061	0.390342	0.239455	0.596491	0.244712	0.250641	RYR3	Down-regulated	1
484	0.351453	0.184242	0.149124	0.348298	0.306937	0.27479	0.239712	1	0.244712	0.308256	DEFB1	Up-regulated	1
485	0.305075	0.384576	0.0893311	0.279919	0.235696	0.257749	0.238426	1	0.134162	0.213739	CSTB	Up-regulated	1
486	0.553206	0.310414	0.205483	0.242557	0.0296064	0.244186	0.240226	1	0.197454	0.0262258	CSNK1D	Up-regulated	1
487	0.280089	0.0660915	0.0793219	0.194105	0.0844542	0.168963	0.239712	1	0.134162	0.0811652	CSNK1A1	Up-regulated	1
488	0.576711	0.0455918	0.111127	0.216055	0.190125	0.248271	0.239455	1	0.134162	0.172572	ERRFI1	Up-regulated	1
489	0.877709	0.109418	0.104161	0.19634	0.186836	0.233559	0.240226	0	0.134162	0.16782	AGO2	Up-regulated	1
490	0.562044	0.0173643	0.360783	0.414826	0.317994	0.364654	0.239712	1	0.134162	0.290692	CHSY1	Up-regulated	1
491	0.820038	0.325193	0.160338	0.320661	0.238651	0.309938	0.235854	0	0.326745	0.25303	CYLD	Up-regulated	1
492	0.791956	0.0337572	0.0840789	0.36714	0.250567	0.357821	0.240741	0	0.134162	0.226153	CYCS	Up-regulated	1
493	0.557399	0.0127853	0.155923	0.284672	0.273788	0.264321	0.240226	1	0.257743	0.290585	CPOX	Up-regulated	1
494	0.00075215	0.102958	0.126291	0.274666	0.163329	0.257951	0.239712	0.982456	0.44518	0.190007	CCDC6	Up-regulated	1
495	0.887815	0.188533	0.125807	0.247844	0.179107	0.278376	0.239712	0	0.197454	0.160242	CD83	Up-regulated	1
496	0.269837	0.075086	0.300766	0.166657	0.165873	0.157718	0.239455	1	0.134162	0.152222	CD58	Up-regulated	1
497	0.773718	0.152791	0.0923	0.236592	0.203534	0.248783	0.240226	0.0526316	0.244712	0.182879	CCNL1	Up-regulated	1
498	0.409423	0.23389	0.439997	0.565336	0.418494	0.522201	0.23894	1	0.281569	0.408317	CCL5	Up-regulated	1
499	0.0441951	0.316502	0.191298	0.356003	0.356886	0.358924	0.239712	1	0.141007	0.325319	BOLA /// BOLA-A	Up-regulated	1
500	0.219686	0.167837	0.17041	0.225803	0.211484	0.237537	0.239712	1	0.197454	0.200717	BOLA /// BOLA /// BOLA-A	Up-regulated	1
501	0.134916	0.437134	0.588456	0.68989	0.621474	0.711882	0.239712	0.0526316	0.532	0.608463	BCL2A1	Up-regulated	1
502	0.283267	0.116919	0.151424	0.563317	0.253857	0.510217	0.263889	1	0.134162	0.239424	BAG3	Up-regulated	1
503	0.918533	0.0749483	0.157698	0.316435	0.153473	0.341052	0.240226	0	0.289757	0.195743	ATXN3	Up-regulated	1
504	0.497401	0.173494	0.198736	0.460831	0.47132	0.453279	0.240226	1	0.354022	0.433433	ARRDC2	Up-regulated	1
505	0.914191	0.081818	0.271927	0.392595	0.209601	0.315383	0.239712	0.403509	0.284768	0.18873	ALOX15	Down-regulated	1
506	0.877734	0.0166087	0.0990481	0.19635	0.156466	0.210694	0.238683	0.578947	0.284768	0.139593	ADSSL1 /// LOC101908640	Down-regulated	1
507	0.705666	0.056375	0.0720597	0.354667	0.189842	0.370609	0.227623	0	0.104309	0.181663	ATRAID	Down-regulated	1
508	0.251592	0.000670065	0.0568255	0.406202	0.168989	0.337021	0.239455	0.824561	0.32071	0.17247	CPEB4	Down-regulated	1
509	0.555962	0.0729492	0.202892	0.299904	0.213872	0.289486	0.240226	0.719298	0.47391	0.215467	COBLL1	Down-regulated	1
510	0.416132	0.107725	0.465015	0.483697	0.32406	0.425191	0.240226	1	0.145966	0.293886	CLSTN1	Down-regulated	1
511	0.0457724	0.022642	0.21774	0.426176	0.273788	0.377215	0.241255	1	0.279546	0.294175	AKIRIN2	Up-regulated	1
512	0.442259	0.131761	0.253859	0.221007	0.213324	0.234555	0.239198	1	0.134162	0.192445	AGPAT9	Up-regulated	1
513	0.684832	0.201378	0.0609961	0.327686	0.137943	0.31331	0.239455	1	0.354022	0.123933	AGPAT3	Up-regulated	1
514	0.987874	0.0531912	0.123718	0.415866	0.246346	0.451131	0.24177	0.0877193	0.32071	0.221648	ACSL5 /// LOC100851804	Up-regulated	1
515	0.317924	0.09422	0.288285	0.505834	0.32726	0.502896	0.243827	0.877193	0.497168	0.411479	ACP2	Up-regulated	1
516	0.827162	0.0673787	0.186121	0.281997	0.300455	0.305144	0.24177	0	0.197454	0.27214	ZNF281	Up-regulated	1
517	0.95799	0.0518511	0.165048	0.277439	0.226918	0.292852	0.240226	0.0350877	0.197454	0.204179	C1H3ORF38	Up-regulated	1
518	0.712993	0.187341	0.139595	0.388653	0.307918	0.372382	0.240226	0.175439	0.47391	0.27999	UBA7	Up-regulated	1
519	0.612437	0.135908	0.289973	0.519513	0.270724	0.488137	0.239712	0.842105	0.419832	0.329378	WDFY4	Up-regulated	1
520	0.724735	0.137651	0.084306	0.262832	0.190247	0.285436	0.240226	0	0.0766883	0.183195	VPS37C	Up-regulated	1
521	0.461936	0.329248	0.420087	0.363557	0.31675	0.271255	0.239712	0.982456	0.477484	0.390525	VNN2	Up-regulated	1
522	0.904376	0.271844	0.107675	0.280502	0.220742	0.291917	0.239455	0.0526316	0.244712	0.197983	TPMT	Up-regulated	1
523	0.551558	0.0559325	0.452564	0.633172	0.45811	0.648562	0.239712	0.0526316	0.507503	0.506034	TNIP1	Up-regulated	0
524	0.063523	0.418864	0.417948	0.32801	0.280506	0.319328	0.236883	0	0.326745	0.313731	TNFRSF6B	Up-regulated	0
525	0.544082	0.0110655	0.186588	0.303931	0.224112	0.30211	0.253086	0.0701754	0.3823	0.289963	TNFRSF1A	Up-regulated	0
526	0.529973	0.0622266	0.322022	0.541898	0.333816	0.530661	0.240226	0.175439	0.47391	0.311569	TNFAIP6	Up-regulated	0
527	0.661228	0.303663	0.191872	0.412698	0.277061	0.396614	0.239455	0.105263	0.284768	0.250641	TSPAN17	Up-regulated	0
528	0.235797	0.140614	0.051122	0.361864	0.161275	0.368447	0.239712	0	0.308277	0.214119	TRIB1	Up-regulated	0
529	0.285568	0.163193	0.484777	0.472616	0.309265	0.316519	0.240226	0.526316	0.477484	0.390525	TREM1	Up-regulated	0
530	0.166459	0.569162	0.271268	0.681576	0.347709	0.552218	0.236111	0.22807	0.558009	0.432734	VMP1	Up-regulated	0
531	0.629989	0.00137615	0.154327	0.179178	0.192142	0.150552	0.239712	0.0175439	0.345211	0.251561	VCAM1	Up-regulated	0
532	0.581201	0.223233	0.299491	0.473485	0.416376	0.472047	0.231996	0	0.279424	0.382466	UGDH	Up-regulated	0
533	0.634775	0.188535	0.101235	0.483778	0.310449	0.424332	0.239712	0.210526	0.3823	0.329697	ZNF217	Up-regulated	0
534	0.328471	0.280801	0.017584	0.102814	0.0598621	0.100258	0.246914	0.0877193	0.0439812	0.0575322	ZFP36L2	Up-regulated	0
535	0.0623992	0.309241	0.229674	0.247615	0.252447	0.2235	0.240226	0	0.252328	0.258998	ZFP36	Up-regulated	0
536	0.170633	0.138552	0.19469	0.211445	0.133801	0.203181	0.23894	0.0877193	0.32071	0.149738	ZFAND2A	Up-regulated	0
537	0.66685	0.115675	0.139334	0.348465	0.307387	0.321059	0.239712	0	0.308277	0.315983	ZCCHC6	Up-regulated	0
538	0.154604	0.198413	0.219551	0.0665959	0.0477622	0.0616329	0.24177	0	0.197454	0.0730334	ZC3HAV1	Up-regulated	0
539	0.335926	0.128704	0.16261	0.256726	0.146237	0.21366	0.238426	0	0.289757	0.195743	ADA	Up-regulated	0
540	0.673345	0.266713	0.248482	0.353222	0.361524	0.392652	0.238426	0	0.197454	0.334458	XAF1	Up-regulated	0
541	0.0786513	0.0543004	0.27965	0.50593	0.32726	0.449164	0.244856	0.403509	0.497168	0.411479	WTAP	Up-regulated	0
542	0.486327	0.226276	0.179166	0.155604	0.101039	0.187728	0.240741	0	0.104309	0.0898197	WDR18	Up-regulated	0
543	0.10121	0.198264	0.193014	0.259442	0.162344	0.255308	0.246914	0.578947	0.415812	0.164891	DHRS3	Down-regulated	0
544	0.618331	0.217816	0.236274	0.22566	0.136291	0.240167	0.234825	0.315789	0.244712	0.124298	CREB3L1	Down-regulated	0
545	0.527123	0.113964	0.200546	0.460512	0.188683	0.446945	0.237912	0.315789	0.385546	0.199571	CDCA7L	Down-regulated	0
546	0.47871	0.281032	0.311615	0.416142	0.201193	0.378889	0.239198	0.526316	0.197454	0.180382	CAPRIN2	Down-regulated	0
547	0.635685	0.298869	0.265703	0.351462	0.346787	0.395881	0.244342	0	0.134697	0.322119	C18H16ORF87	Down-regulated	0
548	0.288945	0.0838003	0.106654	0.432405	0.268168	0.399694	0.240226	0.280702	0.197454	0.244019	BCKDHA	Down-regulated	0
549	0.4707	0.398067	0.215978	0.421421	0.344013	0.393375	0.239455	0.22807	0.354022	0.323122	ARL4A	Down-regulated	0
550	0.544602	0.457544	0.276192	0.223543	0.119037	0.239186	0.240741	0.140351	0.233267	0.141925	ARHGAP19	Down-regulated	0
551	0.356301	0.219224	0.0590317	0.359701	0.224112	0.34491	0.239712	0.245614	0.3823	0.289963	ADHFE1	Down-regulated	0
552	0.491652	0.177978	0.0990971	0.352313	0.324148	0.31789	0.242284	0.22807	0.304659	0.307711	ACOX2	Down-regulated	0
553	0.323411	0.143411	0.208022	0.283715	0.173954	0.298222	0.240226	0	0.151819	0.1646	ARRB1	Up-regulated	0
554	0.129879	0.143334	0.138063	0.184771	0.140242	0.203005	0.23894	0.0701754	0.284768	0.140821	ARHGEF2	Up-regulated	0
555	0.533648	0.392282	0.242548	0.351992	0.246435	0.338201	0.239198	0	0.326745	0.232723	ARG2	Up-regulated	0
556	0.046701	0.0407374	0.159111	0.263692	0.189842	0.23155	0.240741	0	0.233267	0.183852	ARF4 /// DENND6A ///LOC101903806	Up-regulated	0
557	0.665142	0.213316	0.202048	0.478865	0.273788	0.457434	0.240226	0.508772	0.3823	0.290585	APBB1IP	Up-regulated	0
558	0.590638	0.0797475	0.260252	0.313913	0.31675	0.310946	0.239455	0.491228	0.45805	0.369862	AP4S1	Up-regulated	0
559	0.543266	0.0955093	0.199073	0.328826	0.295303	0.351913	0.239455	0.0350877	0.197454	0.266778	ANTXR2	Up-regulated	0
560	0.0399361	0.221628	0.162915	0.208558	0.184894	0.186656	0.240741	0	0.244712	0.188935	ANKFY1	Up-regulated	0
561	0.470204	0.0690374	0.275625	0.60606	0.51181	0.641693	0.238169	0	0.356286	0.490112	AMPD2	Up-regulated	0
562	0.680844	0.365802	0.429053	0.664619	0.473735	0.667944	0.237654	0	0.335349	0.449663	BACE2	Up-regulated	0
563	0.143515	0.157513	0.379664	0.352813	0.292824	0.335383	0.239455	0.0350877	0.345211	0.28473	BASP1	Up-regulated	0
564	0.141287	0.0195304	0.296481	0.180158	0.115853	0.179191	0.239455	0	0.213845	0.124405	BCL3	Up-regulated	0
565	0.405519	0.104573	0.132948	0.103505	0.0885704	0.108929	0.239712	0	0.244712	0.124405	CD82	Up-regulated	0
566	0.630104	0.363076	0.23364	0.624297	0.452038	0.560079	0.241255	0	0.338247	0.418078	CASP7	Up-regulated	0
567	0.624718	0.413768	0.247154	0.300715	0.148863	0.273822	0.239455	0	0.213845	0.166626	C4BPA /// LOC786248	Up-regulated	0
568	0.615321	0.162603	0.117211	0.245147	0.18417	0.237366	0.244342	0	0.173336	0.180601	CCDC82	Up-regulated	0
569	0.237251	0.0523224	0.259678	0.240617	0.228958	0.21717	0.240226	0	0.151819	0.217467	COX15	Up-regulated	0
570	0.540317	0.115222	0.124461	0.142327	0.0982422	0.111055	0.241255	0	0.151819	0.103205	CNOT6L	Up-regulated	0
571	0.311746	0.564146	0.396713	0.353473	0.278527	0.401568	0.239455	0	0.233267	0.267597	CXCL3	Up-regulated	0
572	0.313084	0.443395	0.113545	0.326134	0.291924	0.281119	0.239712	0	0.247438	0.309944	CEBPD	Up-regulated	0
573	0.610552	0.549497	0.178958	0.336755	0.24861	0.333953	0.246399	0	0.293589	0.22395	CDKN1A	Up-regulated	0
574	0.383033	0.120969	0.0619388	0.122591	0.0903985	0.101754	0.426955	0	0.104309	0.101196	CD9	Up-regulated	0
575	0.22566	0.109245	0.157014	0.365833	0.224112	0.32648	0.217335	0.105263	0.3823	0.289963	EFHD2	Up-regulated	0
576	0.224911	0.255178	0.221616	0.183774	0.0976458	0.183843	0.240226	0	0.173336	0.0899635	ECM1	Up-regulated	0
577	0.217424	0.213775	0.0973634	0.113803	0.0914935	0.0880875	0.248971	0	0.284768	0.0818543	DNAJC3	Up-regulated	0
578	0.537344	0.181512	0.0289278	0.152541	0.120213	0.154484	0.238169	0	0.0766883	0.10867	DNAJB1	Up-regulated	0
579	0.496559	0.0289583	0.105414	0.26036	0.178382	0.243879	0.236368	0	0.284768	0.162328	ERAP2	Up-regulated	0
580	0.393031	0.0497743	0.0519482	0.342633	0.172736	0.317442	0.237912	0	0.27113	0.182517	ELMO2	Up-regulated	0
581	0.162819	0.226012	0.0321022	0.225492	0.174363	0.207756	0.238169	0	0.173336	0.159731	CSF1	Up-regulated	0
582	0.0962597	0.118204	0.344482	0.289461	0.223265	0.294379	0.239712	0	0.172031	0.209488	CRTC3	Up-regulated	0
583	0.000297216	0.205326	0.153212	0.324186	0.195162	0.270821	0.237654	0.122807	0.385546	0.177041	CRELD2	Up-regulated	0
584	0.604801	0.092726	0.162613	0.402266	0.228733	0.333081	0.239712	0	0.244712	0.256074	DDX58	Up-regulated	0
585	0.578213	0.0317027	0.220965	0.425833	0.208543	0.426294	0.24537	0	0.293589	0.208464	DENND5A	Up-regulated	0
586	0.656211	0.101031	0.22039	0.489174	0.351356	0.525084	0.24177	0.280702	0.197454	0.319417	RPP14	Down-regulated	0
587	0.583984	0.0977128	0.297058	0.252408	0.258671	0.298114	0.234825	0.140351	0.197454	0.234224	SLC7A5	Down-regulated	0
588	0.353193	0.201016	0.157351	0.492616	0.273788	0.433318	0.240226	0.175439	0.244712	0.290585	TM7SF2	Down-regulated	0
589	0.512081	0.287856	0.160858	0.168387	0.172826	0.164372	0.246914	0.140351	0.244712	0.159659	IDI1	Down-regulated	0
590	0.551988	0.32798	0.251727	0.361302	0.406127	0.398187	0.239712	0.403509	0.284768	0.370512	HABP4	Down-regulated	0
591	0.243488	0.0571117	0.165121	0.397369	0.192142	0.370678	0.240741	0.561404	0.345211	0.251561	LOC104968518	Down-regulated	0
592	0.518163	0.232542	0.341303	0.210147	0.0963954	0.245327	0.239712	0.491228	0.354022	0.115652	EFNA5	Down-regulated	0
593	0.637717	0.0788528	0.195248	0.394944	0.288652	0.394667	0.239455	0.0877193	0.244712	0.296559	EFHC1	Down-regulated	0
594	0.499911	0.0599416	0.169166	0.343678	0.237315	0.314224	0.239712	0	0.308277	0.230219	TMEM140	Up-regulated	0
595	0.5434	0.220422	0.0923155	0.224258	0.195854	0.20308	0.239455	0.0175439	0.345211	0.251561	ARMCX6 /// LOC100297334	Up-regulated	0
596	0.667167	0.0280526	0.0121236	0.257935	0.142345	0.260667	0.239712	0.0526316	0.244712	0.127374	TNPO1	Up-regulated	0
597	0.436661	0.221338	0.0792167	0.298897	0.201189	0.304784	0.242798	0	0.129006	0.205822	TMEM51	Up-regulated	0
598	0.233802	0.266317	0.206277	0.26833	0.152217	0.284923	0.239712	0	0.129006	0.151526	USF1	Up-regulated	0
599	0.028122	0.0764733	0.201705	0.198128	0.137943	0.19027	0.239712	0	0.104309	0.123933	UBE2L6	Up-regulated	0
600	0.557697	0.0312528	0.157854	0.259891	0.194086	0.234437	0.239455	0.0526316	0.345211	0.251561	TRIM34 /// TRIM6	Up-regulated	0
601	0.471649	0.194357	0.254281	0.444571	0.335418	0.404206	0.234825	0.157895	0.3823	0.374484	TRIM25	Up-regulated	0
602	0.683879	0.234977	0.11924	0.253693	0.223725	0.197417	0.239198	0	0.289757	0.214454	TRIM21	Up-regulated	0
603	0.627768	0.0306383	0.145275	0.341188	0.306937	0.332868	0.238426	0.175439	0.363717	0.309944	TRIM16	Up-regulated	0
604	0.504597	0.0803029	0.0018911	0.142154	0.142585	0.137185	0.240741	0	0.0766883	0.130511	SMAD3	Up-regulated	0
605	0.590145	0.0661164	0.112163	0.116426	0.131038	0.125097	0.238683	0	0.244712	0.117318	SLCO4A1	Up-regulated	0
606	0.105928	0.217003	0.182054	0.141251	0.0901077	0.132841	0.239198	0	0.284768	0.0807716	SP140	Up-regulated	0
607	0.0237517	0.107071	0.118123	0.275118	0.194561	0.266669	0.239455	0.0350877	0.197454	0.184511	SP100	Up-regulated	0
608	0.238156	0.240909	0.104456	0.281379	0.146237	0.267947	0.238426	0	0.354022	0.141925	SOCS1	Up-regulated	0
609	0.447262	0.169585	0.158737	0.214548	0.0844149	0.19987	0.240226	0	0.197454	0.107086	TIFA	Up-regulated	0
610	0.331285	0.0575614	0.190783	0.147162	0.122564	0.157617	0.239712	0	0.104309	0.121691	TAPBPL	Up-regulated	0
611	0.0314174	0.0555563	0.203252	0.225567	0.201193	0.243642	0.23251	0	0.129006	0.180382	TAP1	Up-regulated	0
612	0.0682483	0.244355	0.077989	0.43988	0.234859	0.295309	0.238426	0	0.252328	0.216666	SLC37A1	Up-regulated	0
613	0.506936	0.0264976	0.0754974	0.145234	0.122564	0.130284	0.240226	0	0.134162	0.121691	STRN3	Up-regulated	0
614	0.385631	0.109715	0.00159082	0.322646	0.0963954	0.30851	0.239712	0.105263	0.354022	0.115652	STK4	Up-regulated	0
615	0.339101	0.309453	0.307365	0.549346	0.326554	0.430682	0.239198	0.508772	0.419832	0.335845	SERPINF2	Up-regulated	0
616	0.571903	0.141931	0.180337	0.216988	0.189842	0.198739	0.240741	0	0.326745	0.232723	SERPINB1	Up-regulated	0
617	0.300315	0.171253	0.0661675	0.49685	0.241455	0.426832	0.239712	0	0.134162	0.231634	SELP	Up-regulated	0
618	0.645416	0.0734406	0.0732211	0.0838055	0.0216364	0.101529	0.239712	0	0.197454	0.0397318	SCNN1G	Up-regulated	0
619	0.528467	0.126077	0.125739	0.140569	0.149483	0.144722	0.247942	0	0.134162	0.138678	SAT1	Up-regulated	0
620	0.670444	0.150128	0.291938	0.351939	0.233436	0.314397	0.239455	0	0.289757	0.217199	RSAD2	Up-regulated	0
621	0.563268	0.132357	0.192876	0.335794	0.289459	0.315603	0.239455	0	0.308277	0.285412	RPS6KA3	Up-regulated	0
622	0.556279	0.0220273	0.0791263	0.261564	0.0561238	0.248345	0.242284	0	0.151819	0.0730334	RHBDL2	Up-regulated	0
623	0.634233	0.00914276	0.136276	0.336236	0.291604	0.29047	0.239712	0.596491	0.45805	0.369862	RFX5	Up-regulated	0
624	0.185439	0.229369	0.139618	0.3294	0.289459	0.302986	0.239712	0	0.20265	0.285412	RBM43	Up-regulated	0
625	0.42907	0.0113706	0.192072	0.372934	0.41281	0.362839	0.243827	0	0.240485	0.394362	RASA2	Up-regulated	0
626	0.556234	0.22645	0.129925	0.0544438	0.0368855	0.0514325	0.238426	0	0.104309	0.042165	RALGDS	Up-regulated	0
627	0.172468	0.028432	0.0704857	0.0963541	0.0244132	0.107533	0.237654	0	0.134162	0.0397318	PVRL2	Up-regulated	0
628	0.0219385	0.00214256	0.0770445	0.293204	0.0813647	0.311922	0.227881	0.0877193	0.32071	0.0915097	PSMB8	Up-regulated	0
629	0.699873	0.0991294	0.171026	0.306727	0.262027	0.287691	0.240226	0	0.134162	0.249346	PPP2R3C	Up-regulated	0
630	0.281444	0.200895	0.0813444	0.503553	0.212135	0.441994	0.240226	0	0.27113	0.237523	PTPN1	Up-regulated	0
631	0.276001	0.0177746	0.240909	0.386066	0.0882142	0.431832	0.239455	0	0.197454	0.0795499	PHF11	Up-regulated	0
632	0.0286205	0.119871	0.223101	0.227567	0.228733	0.222833	0.245885	0.245614	0.363717	0.270639	PDIA3	Up-regulated	0
633	0.383472	0.0560273	0.136881	0.436977	0.300955	0.417687	0.239455	0.0526316	0.244712	0.272891	PARM1	Up-regulated	0
634	0.617494	0.28811	0.282659	0.572854	0.468912	0.521953	0.239712	0	0.30341	0.430625	NOS2	Up-regulated	0
635	0.108772	0.129101	0.197548	0.298019	0.24293	0.299466	0.240226	0	0.134162	0.218175	NLRC5	Up-regulated	0
636	0.536554	0.252395	0.0680988	0.222012	0.164223	0.196506	0.24177	0	0.27113	0.183852	NFKBID	Up-regulated	0
637	0.68783	0.348001	0.301338	0.66777	0.56644	0.644078	0.235082	0	0.447689	0.554077	NFKB1	Up-regulated	0
638	0.238573	0.209369	0.0324417	0.26002	0.22041	0.196382	0.235597	0	0.151819	0.201454	NFATC1	Up-regulated	0
639	0.561742	0.257541	0.208258	0.433653	0.353451	0.45355	0.125514	0	0.197454	0.321595	NDUFV2	Up-regulated	0
640	0.431775	0.105089	0.155831	0.184956	0.0497548	0.174397	0.239712	0	0.0766883	0.0562128	NCOA7	Up-regulated	0
641	0.577646	0.0654127	0.250398	0.355524	0.270342	0.357784	0.238683	0.0877193	0.419832	0.329378	OSMR	Up-regulated	0
642	0.415523	0.325643	0.0838472	0.0688693	0.0882142	0.0571841	0.239198	0	0.197454	0.0795499	OAF	Up-regulated	0
643	0.194378	0.180221	0.138437	0.199542	0.199304	0.213017	0.226337	0	0.173336	0.178512	MOCOS	Up-regulated	0
644	0.636175	0.191626	0.235241	0.197591	0.111107	0.213394	0.239455	0	0.134162	0.10694	LOC100847724	Up-regulated	0
646	0.343172	0.121811	0.128046	0.329644	0.148863	0.330724	0.24177	0	0.12574	0.166626	LRRC8D	Up-regulated	0
647	0.493439	0.132976	0.0927089	0.19055	0.139375	0.178127	0.216049	0.0526316	0.244712	0.124417	LOC618733 /// TAP2	Up-regulated	0
648	0.542868	0.355321	0.161256	0.307403	0.291604	0.287544	0.239198	0.508772	0.45805	0.369862	LOC512672	Up-regulated	0
649	0.430997	0.502516	0.0527683	0.322859	0.24861	0.281279	0.239712	0	0.258382	0.22395	LOC101902972	Up-regulated	0
650	0.569141	0.215228	0.266082	0.410444	0.284776	0.39464	0.239712	0	0.244712	0.271057	RTP4	Up-regulated	0
651	0.0840889	0.33802	0.420787	0.596663	0.448537	0.601399	0.240226	0	0.272347	0.425455	LTB	Up-regulated	0
652	0.635243	0.115161	0.0944326	0.217464	0.128246	0.263778	0.270062	0	0.129006	0.122276	LAP3	Up-regulated	0
653	0.279015	0.20742	0.143256	0.201597	0.108385	0.179853	0.243827	0	0.129006	0.10748	KPNA3	Up-regulated	0
654	0.232982	0.16726	0.307411	0.4316	0.288652	0.415319	0.240741	0.122807	0.385546	0.296559	LOC100336669 ///LOC104968613	Up-regulated	0
655	0.138463	0.322507	0.292869	0.389527	0.245656	0.364635	0.24177	0	0.257743	0.274957	LGALS9	Up-regulated	0
656	0.230708	0.517902	0.332447	0.357517	0.386757	0.367666	0.241255	0	0.31617	0.398129	ISG20	Up-regulated	0
657	0.646114	0.0700407	0.101827	0.192578	0.162472	0.209608	0.240741	0	0.134162	0.145405	KIAA1147	Up-regulated	0
658	0.491804	0.489995	0.130516	0.211896	0.110792	0.208509	0.240741	0	0.32071	0.124405	KCNJ15	Up-regulated	0
659	0.391563	0.094115	0.103361	0.117583	0.0953454	0.0978594	0.231739	0	0.32071	0.101196	IKBKB	Up-regulated	0
660	0.177912	0.0275955	0.119078	0.260966	0.326554	0.232913	0.231739	0.0175439	0.345211	0.335845	IGFBP3	Up-regulated	0
661	0.482008	0.0682899	0.162418	0.503141	0.387575	0.493627	0.284979	0	0.289757	0.390001	IFITM3 /// IFITM3 /// LOC786073	Up-regulated	0
662	0.536653	0.0580525	0.170926	0.251374	0.168357	0.196437	0.240226	0	0.289757	0.195743	FBXO33	Up-regulated	0
663	0.349534	0.579216	0.242905	0.474309	0.390763	0.444654	0.237397	0.105263	0.3823	0.386404	FAS	Up-regulated	0
664	0.63817	0.0181612	0.162832	0.350322	0.217876	0.331848	0.240741	0.140351	0.345211	0.251561	FAM103A1	Up-regulated	0
665	0.212665	0.168145	0.196001	0.255226	0.25937	0.273113	0.239712	0.0701754	0.284768	0.237346	FMNL3	Up-regulated	0
666	0.51914	0.346774	0.112306	0.226046	0.168989	0.197816	0.421811	0	0.308277	0.214119	HIF1A	Up-regulated	0
667	0.424186	0.152518	0.0411498	0.191034	0.161275	0.165131	0.241255	0	0.308277	0.214119	GPX3	Up-regulated	0
668	0.0489614	0.22703	0.0408098	0.191155	0.107613	0.216154	0.240226	0	0.104309	0.0980967	GPD2	Up-regulated	0
669	0.0461978	0.00962291	0.0222372	0.123942	0.136607	0.108989	0.244342	0	0.0439812	0.121662	ARID4B	Up-regulated	0
670	0.674643	0.325119	0.114217	0.294877	0.195854	0.258419	0.239198	0	0.197454	0.219302	BAG4	Up-regulated	0
671	0.284564	0.0870672	0.0571692	0.0811509	0.0823603	0.0771602	0	0	0.0766883	0.0801669	APRT	Up-regulated	0
672	0.585913	0.4147	0.177247	0.105314	0.0337891	0.12213	0.239455	0	0.0439812	0.0320705	APOLD1	Up-regulated	0
673	0.190664	0.110476	0.304517	0.27022	0.131454	0.249865	0.239455	0	0.27113	0.177589	ZNFX1	Up-regulated	0
674	0.393715	0.0333169	0.0357411	0.133641	0.00281052	0.111198	0.239712	0	0.0439812	0.00714755	ZNF292	Up-regulated	0
675	0.47884	0.209499	0.0607375	0.0741578	0.0532642	0.0637268	0.241255	0.614035	0.197454	0.0517058	UPF2	Up-regulated	0
676	0.451127	0.175984	0.0916939	0.243777	0.131454	0.20385	0.239455	0	0.27113	0.177589	VCPIP1	Up-regulated	0
677	0.684475	0.076479	0.0835464	0.157274	0.173676	0.13619	0.239455	0	0.213845	0.166044	TRIM14	Up-regulated	0
678	0.324715	0.32938	0.0158972	0.0115389	0.0629791	0.00375228	0.239455	0	0.134162	0.0707655	TRIB2	Up-regulated	0
679	0.14384	0.0667984	0.0739659	0.380387	0.200409	0.312235	0.239712	0	0.308277	0.214119	TRANK1	Up-regulated	0
680	0.104546	0.288752	0.0650506	0.146074	0.0718936	0.147826	0.233796	0	0.197454	0.0730334	TNFSF10	Up-regulated	0
681	0.551432	0.575363	0.206108	0.48433	0.377479	0.405086	0.232767	0.0877193	0.32071	0.364852	TNF	Up-regulated	0
682	0.532248	0.111016	0.174195	0.294036	0.148863	0.276121	0.23714	0	0.129006	0.166626	TRIM5	Up-regulated	0
683	0.543389	0.102492	0.0199456	0.143307	0.161275	0.13635	0.240226	0	0.308277	0.214119	TSPAN1	Up-regulated	0
684	0.689147	0.17262	0.0971212	0.368376	0.162344	0.371895	0.240741	0	0.27113	0.177589	TRIP10	Up-regulated	0
685	0.0276862	0.147166	0.0580672	0.179474	0.131454	0.133011	0.238683	0	0.27113	0.177589	SLC7A2	Up-regulated	0
686	0.206401	0.0697127	0.272115	0.148874	0.190213	0.159422	0.231739	0	0.197454	0.181704	SLC25A28	Up-regulated	0
687	0.371549	0.01248	0.255124	0.198961	0.0747447	0.192122	0.238683	0	0.284768	0.107086	SMNDC1	Up-regulated	0
688	0.17161	0.521476	0.164912	0.133849	0.0974393	0.132529	0.23894	0	0.193928	0.107086	TAP	Up-regulated	0
689	0.484011	0.34928	0.0498717	0.200767	0.139375	0.173121	0.239455	0.0877193	0.129006	0.124417	TIMP2	Up-regulated	0
690	0.549615	0.425502	0.0934756	0.261198	0.152776	0.229143	0.240226	0	0.193928	0.149475	STRA6	Up-regulated	0
692	0.539374	0.0699453	0.0146475	0.174436	0.0748054	0.131173	0.239712	0	0.0766883	0.0744903	SRL	Up-regulated	0
693	0.158315	0.0366901	0.116671	0.276491	0.262911	0.247983	0.238169	0	0.326745	0.294175	SEMA4B	Up-regulated	0
694	0.472313	0.147947	0.0260466	0.362451	0.175503	0.272815	0.236111	0	0.193928	0.156722	SELE	Up-regulated	0
695	0.0183311	0.279324	0.119322	0.318601	0.158131	0.29762	0.225309	0	0.197454	0.144798	PSMF1	Up-regulated	0
696	0.427361	0.292995	0.0662509	0.209287	0.162344	0.167566	0.240226	0	0.289757	0.195743	RNF31	Up-regulated	0
697	0.308455	0.0921072	0.0569143	0.21013	0.228958	0.200416	0.239198	0	0.104309	0.217467	RHOJ	Up-regulated	0
698	0.170212	0.255719	0.187551	0.247753	0.168245	0.224082	0.239712	0	0.284768	0.167134	PRICKLE3	Up-regulated	0
699	0.333034	0.0282937	0.0936957	0.167016	0.137176	0.167954	0.239712	0.105263	0.0439812	0.128741	MXI1	Up-regulated	0
700	0.101466	0.15968	0.10145	0.157811	0.135637	0.163208	0.239198	0	0.197454	0.120749	NAV3	Up-regulated	0
701	0.392437	0.120785	0.0272245	0.173767	0.233807	0.162331	0.225823	0	0.151819	0.234074	NHSL1	Up-regulated	0
702	0.126946	0.439688	0.226437	0.165854	0.140652	0.153112	0.239712	0.140351	0.415812	0.164891	LOC510185	Up-regulated	0
703	0.551794	0.188082	0.0867881	0.395582	0.318075	0.381771	0.239198	0	0.385546	0.292276	LOC101907813	Up-regulated	0
704	0.154352	0.214965	0.465417	0.33085	0.172736	0.333895	0.239712	0	0.134162	0.182517	WWC1	Up-regulated	0
705	0.270263	0.369082	0.33523	0.290418	0.250567	0.29886	0.238683	0	0.284768	0.226153	LOC518495	Up-regulated	0
706	0.51212	0.33342	0.214416	0.41392	0.345597	0.350058	0.23714	0.385965	0.517127	0.432734	LOC516599	Up-regulated	0
707	0.617234	0.0704814	0.0885854	0.108879	0.0665063	0.121914	0.238426	0	0.134162	0.0588645	LEO1	Up-regulated	0
708	0.118385	0.0710082	0.0310315	0.0693231	0.0627331	0.0646632	0.243313	0	0.0766883	0.0578559	LARP7	Up-regulated	0
709	0.560842	0.264302	0.0634523	0.226647	0.262911	0.210634	0.142233	0	0.279546	0.294175	KCTD10	Up-regulated	0
710	0.248718	0.24428	0.0700097	0.0588485	0.0611438	0.0443184	0.242284	0	0.173336	0.0899635	ID3	Up-regulated	0
711	0.18369	0.285467	0.288383	0.101688	0.062871	0.122662	0.238683	0	0.0439812	0.0598074	ICOSLG	Up-regulated	0
712	0.154832	0.0424632	0.0383702	0.0602808	0.0537314	0.0393856	0.240741	0.122807	0.0766883	0.0476451	JARID2	Up-regulated	0
713	0.43964	0.428271	0.19613	0.339188	0.309265	0.23548	0.239198	0.45614	0.477484	0.390525	IFIT2	Up-regulated	0
714	0.669244	0.284947	0.197464	0.282648	0.228733	0.222935	0.239455	0	0.252328	0.256074	IFI44L /// LOC782879	Up-regulated	0
715	0.542223	0.51487	0.0802842	0.276419	0.206638	0.276466	0.239455	0	0.284768	0.191105	GPN2	Up-regulated	0
716	0.692021	0.232403	0.08741	0.12531	0.070408	0.123461	0.240226	0	0.151819	0.0730334	GRK5	Up-regulated	0
717	0.416612	0.69665	0.152979	0.288048	0.141907	0.293353	0.239712	0.0350877	0.197454	0.127751	HEXIM2	Up-regulated	0
718	0.369078	0.290272	0.289161	0.0865259	0.0497548	0.0886228	0.240741	0	0.0766883	0.0562128	HES4 /// LOC104976500	Up-regulated	0
719	0.208857	0.200423	0.0820268	0.10171	0.0535439	0.0609638	0.239198	0.0701754	0.284768	0.0676751	FLNB	Up-regulated	0
720	0	0.000201859	0.0944278	0.253129	0.159894	0.214117	0.240741	0	0.0439812	0.14304	FOXK1	Up-regulated	0
721	0.134278	0.00965626	0.0166973	0.0879575	0.115984	0.0743128	0.237397	0	0.129006	0.105411	FOXA3	Up-regulated	0
722	0.482476	0.0950876	0.0509859	0.235729	0.0709673	0.239832	0.228909	0	0.173336	0.0899635	FAM192A	Up-regulated	0
723	0.0444963	0.19939	0.0548004	0.08478	0.0687498	0.0549562	0.239712	0	0.134162	0.0696269	FAM126B	Up-regulated	0
724	0.623556	0.184995	0.0543458	0.143013	0.102627	0.121127	0.239198	0	0.233267	0.141925	TCAF2	Up-regulated	0
725	0.650645	0.329383	0.0291878	0.148262	0.147041	0.159785	0.23534	0	0.134162	0.139109	EHD3	Up-regulated	0
726	0.413852	0.355067	0.0455688	0.236528	0.0868473	0.258924	0.240226	0	0.134162	0.0777187	EDN1	Up-regulated	0
727	0.665164	0.261948	0.161602	0.168724	0.115904	0.18959	0.243827	0.0350877	0.197454	0.10464	DUSP1	Up-regulated	0
728	0.195278	0.212526	0.285229	0.112925	0.0497548	0.129679	0.24177	0	0.104309	0.0562128	DDX24	Up-regulated	0
729	0.616654	0.107462	0.0366749	0.155675	0.130494	0.148375	0.240226	0	0.244712	0.118624	DCLK1	Up-regulated	0
730	0.661671	0.167901	0.187845	0.208398	0.219827	0.194014	0.239712	0	0.134162	0.213066	DAXX	Up-regulated	0
731	0.172263	0.238283	0.0559413	0.11054	0.0929555	0.0938103	0.241255	0	0.0766883	0.0853329	CMTM3	Up-regulated	0
732	0.3203	0.0872735	0.0982759	0.228446	0.206638	0.227114	0.239455	0	0.354022	0.191105	CPNE8	Up-regulated	0
733	0.534015	0.0996928	0.00136292	0.259932	0.0885704	0.205105	0.240741	0	0.213845	0.124405	CSF3	Up-regulated	0
734	0.473927	0.166837	0.201086	0.241959	0.131454	0.184884	0.240741	0	0.27113	0.177589	CA4	Up-regulated	0
735	0.275305	0.393733	0.160984	0.392663	0.26761	0.413308	0.239455	0.561404	0.415812	0.240887	PARD3	Down-regulated	0
736	0.545025	0.507492	0.184702	0.405636	0.338411	0.401163	0.231739	0.350877	0.385546	0.312832	PCSK6	Down-regulated	0
737	0.133425	0.279902	0.241967	0.203498	0.162344	0.237071	0.238683	0.140351	0.197454	0.15371	PHF20	Down-regulated	0
738	0.375076	0.481363	0.121656	0.221202	0.221636	0.159416	0.237397	0.122807	0.308277	0.234829	SHROOM3	Down-regulated	0
739	0.615132	0.465691	0.123878	0.455526	0.383051	0.418675	0.235597	0.45614	0.44518	0.349694	PNPLA2	Down-regulated	0
740	0.529428	0.41312	0.181461	0.223273	0.24293	0.217842	0.239198	0.614035	0.44518	0.218175	RASL12	Down-regulated	0
741	0.149739	0.0499851	0.215332	0.419451	0.115904	0.470552	0.23894	0.561404	0.197454	0.10464	SSBP3	Down-regulated	0
742	0.641925	0.385132	0.077306	0.331981	0.217521	0.290677	0.239198	0.421053	0.244712	0.196652	TGFB2	Down-regulated	0
743	0.587919	0.271806	0.163748	0.145965	0.0747447	0.115409	0.239712	0	0.193928	0.107086	CDH16	Up-regulated	0
744	0.697422	0.338556	0.0961028	0.334726	0.262808	0.334047	0.255144	0	0.281569	0.253556	CDC42BPA	Up-regulated	0
745	0.52504	0.221995	0.0689939	0.154213	0.0357014	0.149331	0.235597	0.0526316	0.0439812	0.0314806	TMEM138	Down-regulated	0
746	0.104058	0.0745759	0.136321	0.290758	0.199544	0.318817	0.238683	0.438596	0.415812	0.186607	TJP3	Down-regulated	0
747	0.209084	0.00649962	0.166663	0.132232	0.063704	0.141493	0.240226	0.54386	0.244712	0.059325	COA1 /// LOC104972975	Down-regulated	0
748	0.453436	0.0635389	0.142832	0.155717	0.142917	0.162635	0.239712	0.245614	0.32071	0.134769	CMTM8	Down-regulated	0
749	0.570756	0.295784	0.126739	0.369133	0.298034	0.332177	0.228138	0.350877	0.385546	0.28216	DST	Down-regulated	0
750	0.674401	0.0774081	0.0927341	0.290407	0.293277	0.284	0.239712	0.333333	0.197454	0.264624	FABP3	Down-regulated	0
751	0.333399	0.166587	0.102509	0.169956	0.247346	0.159473	0.240226	0.315789	0.197454	0.224905	FAM221A	Down-regulated	0
752	0.46162	0.30213	0.112268	0.157711	0.19989	0.157305	0.229938	0.175439	0.244712	0.199706	LOC101908933 /// MRPL36	Down-regulated	0
753	0.0989986	0.149241	0.17828	0.238758	0.125407	0.240486	0.239712	0.491228	0.284768	0.111956	TANGO2	Down-regulated	0
755	0.515043	0.0716968	0.100076	0.0264848	0.0648704	0.0268604	0.239455	0.491228	0.197454	0.0581801	KRT15	Down-regulated	0
756	0.34523	0.533506	0.15002	0.263429	0.183755	0.283956	0.24177	0.315789	0.244712	0.172824	GPD1L	Down-regulated	0
757	0.338256	0.142394	0.0320787	0.1122	0.144023	0.103921	0.240226	0.631579	0.284768	0.131718	LOC104972526	Down-regulated	0
758	0.101639	0.171379	0.0571185	0.230278	0.22663	0.209381	0.239712	0.280702	0.32071	0.204086	MGME1	Down-regulated	0
759	0.529059	0.147812	0.123586	0.123724	0.0861922	0.127404	0.240226	0	0.151819	0.0886133	C2	Up-regulated	0
760	0.506135	0.0479086	0.102247	0.54732	0.324148	0.56171	0.232253	0.561404	0.44518	0.307711	DDHD2	Down-regulated	0
761	0.254074	0.0837523	0.092951	0.184518	0.152217	0.193335	0.242284	0	0.134162	0.151526	C3H1ORF226	Down-regulated	0
762	0.2973	0.513711	0.14716	0.50352	0.452853	0.467037	0.23534	0.157895	0.415812	0.424241	C10H15ORF61	Down-regulated	0
763	0.00114388	0.352351	0.147009	0.265434	0.157138	0.246723	0.24177	0	0.151819	0.166626	CCDC138	Down-regulated	0
764	0.153107	0.226504	0.138315	0.156982	0.105992	0.1713	0.23894	0.0701754	0.284768	0.0958031	BMP1	Up-regulated	0
765	0.0241242	0.353189	0.155107	0.329954	0.254047	0.274697	0.240741	0	0.284768	0.258998	BCAR1	Up-regulated	0
766	0.602043	0.0105172	0.0861805	0.1403	0.0942911	0.146918	0.239712	0	0.134162	0.085946	BAG5	Up-regulated	0
767	0.0336385	0.012185	0.0470351	0.0371256	0.0517443	0.0430877	0.239198	0	0.0766883	0.0477661	B4GALT5	Up-regulated	0
768	0.29736	0.378099	0.105468	0.1057	0.0326242	0.0833024	0.528807	0.0526316	0.244712	0.0441395	ATP6V1E1	Up-regulated	0
769	0.255107	0.520134	0.170533	0.400307	0.459452	0.41509	0.23714	0	0.367954	0.427438	ZSWIM6	Up-regulated	0
770	0.281814	0.193005	0.190915	0.169264	0.116919	0.150478	0.240226	0	0.252328	0.159651	ZRSR2	Up-regulated	0
771	0.0783841	0.0697856	0.091716	0.139233	0.162756	0.164289	0.239712	0	0.134162	0.1469	ANGPTL4	Up-regulated	0
772	0.659073	0.0918792	0.070781	0.179778	0.153473	0.143952	0.238683	0	0.244712	0.15643	AMICA1	Up-regulated	0
773	0.242415	0.2254	0.0760977	0.403983	0.309265	0.345065	0.241255	0.263158	0.477484	0.390525	ALOX15B	Up-regulated	0
774	0.277872	0.314867	0.0348044	0.17773	0.15809	0.183065	0.19573	0	0.104309	0.141163	ALAS1	Up-regulated	0
775	0.336551	0.310407	0.113741	0.0499669	0.0932923	0.0498895	0.23714	0.0526316	0.244712	0.0864043	AIF1	Up-regulated	0
776	0.50357	0.201833	0.0226741	0.117624	0.0575852	0.139478	0.239455	0	0.151819	0.0730334	SLC1A1	Up-regulated	0
777	0.447475	0.0246044	0.283636	0.253542	0.153473	0.270109	0.239712	0	0.134162	0.15643	SEMA6A	Up-regulated	0
778	0.538818	0.471509	0.474999	0.222258	0.19989	0.262052	0.247428	0	0.151819	0.199706	SOD2	Up-regulated	0
779	0.434843	0.171993	0.394061	0.361951	0.201193	0.386556	0.239712	0	0.0766883	0.180382	SPPL2A	Up-regulated	0
780	0.513559	0.0165045	0.256896	0.33537	0.330852	0.386655	0.235082	0	0.134162	0.304557	SQRDL	Up-regulated	0
781	0.633794	0.450267	0.311748	0.689584	0.426453	0.616438	0.239198	0.22807	0.558009	0.41143	TGFBI	Up-regulated	0
782	0.455411	0.149119	0.137029	0.221451	0.0982422	0.209129	0.299897	0	0.213845	0.124405	TAPBP	Up-regulated	0
783	0.371328	0.235426	0.170701	0.401971	0.280743	0.401021	0.238169	0.105263	0.244712	0.254456	TIMP1	Up-regulated	0
784	0.299504	0.162854	0.369446	0.413734	0.309265	0.268418	0.240226	0.298246	0.477484	0.390525	THEMIS2	Up-regulated	0
785	0.0530633	0.352267	0.647297	0.589154	0.56718	0.55495	0.239198	0.245614	0.569797	0.600547	TGM3	Up-regulated	0
786	0.0566304	0.225526	0.237604	0.42919	0.316133	0.383911	0.239455	0.0175439	0.345211	0.329697	STAT2	Up-regulated	0
787	0.351909	0.376422	0.105745	0.132032	0.112436	0.141732	0.240226	0	0.129006	0.11824	TLR4	Up-regulated	0
788	0.519849	0.123728	0.208481	0.479891	0.255305	0.421327	0.239712	0.0350877	0.363717	0.270639	SSH2	Up-regulated	0
789	0.58694	0.241699	0.157129	0.343351	0.102627	0.335581	0.240741	0	0.233267	0.141925	LOC104972127	Up-regulated	0
790	0.587685	0.0125269	0.170547	0.287994	0.157138	0.303078	0.256687	0	0.27113	0.177589	SDCBP	Up-regulated	0
791	0.1665	0.101592	0.20578	0.374997	0.245656	0.356357	0.244856	0	0.308277	0.274957	SDC4	Up-regulated	0
792	0.498688	0.334681	0.23994	0.175793	0.122905	0.18875	0.239198	0	0.134162	0.117011	SCLY	Up-regulated	0
793	0.646408	0.0307228	0.190514	0.325083	0.161275	0.316144	0.23534	0	0.308277	0.214119	SBNO2	Up-regulated	0
794	0.212162	0.225639	0.145621	0.294475	0.102627	0.27222	0.242284	0	0.354022	0.141925	RNF183	Up-regulated	0
795	0.39091	0.161048	0.262617	0.255463	0.179885	0.253739	0.24177	0	0.27113	0.201412	RNF121	Up-regulated	0
796	0.289071	0.390144	0.595837	0.621979	0.463401	0.571414	0.240226	0.54386	0.64401	0.56711	S100A12	Up-regulated	0
797	0.285601	0.180362	0.274532	0.323856	0.221636	0.277277	0.239455	0	0.326745	0.234829	RASL11B	Up-regulated	0
798	0.152377	0.25793	0.177942	0.380215	0.284776	0.342915	0.23534	0	0.385546	0.271057	RAB8B	Up-regulated	0
799	0.687672	0.201812	0.131686	0.489447	0.481747	0.480583	0.239455	0.245614	0.45805	0.47707	RAB20	Up-regulated	0
800	0.069711	0.355859	0.353115	0.305397	0.303866	0.295999	0.265947	0	0.27113	0.275721	QSOX1	Up-regulated	0
801	0.306641	0.420784	0.292147	0.255705	0.223625	0.245784	0.239198	0.0877193	0.32071	0.200961	PXDN	Up-regulated	0
802	0.381622	0.46084	0.374368	0.455787	0.335418	0.414788	0.240226	0.649123	0.477484	0.390525	PTX3	Up-regulated	0
803	0.178396	0.0797331	0.106529	0.460976	0.165163	0.449699	0.240226	0.140351	0.415812	0.164891	PTPRE	Up-regulated	0
804	0.185004	0.0286288	0.142357	0.129241	0.102559	0.129025	0.239455	0.0350877	0.0439812	0.0931169	PTPN2	Up-regulated	0
805	0.256843	0.0870602	0.157272	0.336378	0.224112	0.278664	0.23894	0.210526	0.3823	0.289963	PSTPIP1	Up-regulated	0
806	0.549806	0.094069	0.21744	0.297071	0.204982	0.292885	0.240226	0	0.233267	0.217009	LOC101906939 /// RBP1	Up-regulated	0
807	0.249275	0.139053	0.249159	0.426436	0.269565	0.409247	0.240741	0	0.308277	0.242904	PGS1	Up-regulated	0
808	0.169572	0.279386	0.256258	0.453654	0.387575	0.392644	0.240226	0.666667	0.497168	0.416788	PIK3R5	Up-regulated	0
809	0.00480195	0.242683	0.41	0.585276	0.344013	0.528873	0.239712	0.157895	0.477484	0.390525	PLEKHO2	Up-regulated	0
810	0.260661	0.188697	0.362026	0.333377	0.307387	0.324263	0.239712	0.0701754	0.30142	0.315983	PLAC8	Up-regulated	0
811	0.465285	0.176946	0.349737	0.291753	0.228733	0.248823	0.23894	0.192982	0.363717	0.270639	GSAP	Up-regulated	0
812	0.0147394	0.0320671	0.139702	0.40028	0.278527	0.396726	0.239455	0	0.233267	0.267597	PPP1R18	Up-regulated	0
813	0.16125	0.229125	0.327683	0.435752	0.441958	0.409878	0.240741	0.0701754	0.345211	0.405628	PRSS22	Up-regulated	0
814	0.193752	0.278742	0.163961	0.140192	0.154787	0.152054	0.21142	0	0.151819	0.151526	PSME1	Up-regulated	0
815	0.633722	0.131673	0.214921	0.252053	0.267608	0.271993	0.241255	0	0.134162	0.240885	PSMB9	Up-regulated	0
816	0.194275	0.0247611	0.219081	0.273867	0.183574	0.292713	0.237397	0	0.252328	0.183195	PSMB10	Up-regulated	0
817	0.240554	0.186417	0.0683178	0.334916	0.116919	0.351107	0.239455	0	0.32071	0.159651	PARP12	Up-regulated	0
818	0.159848	0.388784	0.156757	0.392111	0.367561	0.328604	0.239712	0.122807	0.385546	0.350727	PDGFRA	Up-regulated	0
819	0.567739	0.0977826	0.147278	0.242508	0.227417	0.248837	0.239712	0	0.244712	0.206648	PARP3	Up-regulated	0
820	0.22479	0.0468794	0.271158	0.365572	0.233807	0.416443	0.240226	0.0877193	0.32071	0.234074	NFIL3	Up-regulated	0
821	0.34623	0.193474	0.306961	0.236037	0.095615	0.226602	0.240226	0	0.213845	0.124405	NFE2L2	Up-regulated	0
822	0.357781	0.340582	0.299314	0.406715	0.335418	0.365914	0.240741	0.315789	0.477484	0.390525	NRP2	Up-regulated	0
823	0.25662	0.124308	0.34091	0.248658	0.0738865	0.23881	0.239712	0	0.129006	0.0661321	NFKBIE	Up-regulated	0
824	0.691328	0.103853	0.173836	0.205541	0.102627	0.219666	0.23894	0	0.233267	0.141925	NCF4	Up-regulated	0
825	0.452373	0.288951	0.233178	0.359633	0.348706	0.33348	0.240226	0	0.345538	0.370407	NCF2	Up-regulated	0
826	0.62779	0.139847	0.339975	0.447321	0.473924	0.463451	0.239712	0.122807	0.462664	0.502793	MT2A	Up-regulated	0
827	0.397031	0.0942103	0.43448	0.629269	0.526558	0.612896	0.23894	0.298246	0.557967	0.550642	MS4A8	Up-regulated	0
828	0.258658	0.0486312	0.132841	0.277371	0.197974	0.23005	0.23894	0	0.252328	0.183983	MVP	Up-regulated	0
829	0.281381	0.422474	0.348128	0.483741	0.335418	0.431285	0.240226	0.614035	0.419832	0.374484	MMP19	Up-regulated	0
830	0.208343	0.0453734	0.188748	0.280785	0.206523	0.269358	0.239455	0	0.27113	0.197798	MICALL2	Up-regulated	0
831	0.0669619	0.39672	0.206984	0.310792	0.204982	0.309209	0.233025	0	0.27113	0.217009	MARCKSL1	Up-regulated	0
832	0.283845	0.518763	0.479881	0.451873	0.407764	0.41838	0.239455	0.157895	0.497168	0.419822	MAP3K8	Up-regulated	0
833	0.451627	0.41705	0.273295	0.324401	0.252447	0.299659	0.239712	0	0.32071	0.258998	RGS16	Up-regulated	0
834	0.157765	0.249743	0.189934	0.346825	0.233666	0.294007	0.239455	0.210526	0.530188	0.26746	LIPA	Up-regulated	0
835	0.144222	0.00977424	0.142964	0.153487	0.141888	0.128126	0.235854	0	0.213845	0.149575	STAT3	Up-regulated	0
836	0.622542	0.165138	0.29892	0.336122	0.270342	0.364446	0.239712	0	0.244712	0.277565	MT1A	Up-regulated	0
837	0.375836	0.123774	0.132922	0.403559	0.228733	0.370115	0.239455	0	0.308277	0.256074	LOC101905432	Up-regulated	0
838	0.372278	0.225995	0.299758	0.4341	0.280506	0.315029	0.239198	0.122807	0.400995	0.313731	LST1	Up-regulated	0
839	0.525668	0.260658	0.15522	0.279266	0.204982	0.267336	0.239712	0	0.213845	0.217009	LRRC2	Up-regulated	0
840	0.219247	0.0129516	0.221251	0.406282	0.298449	0.253748	0.241255	0.508772	0.45805	0.369862	LOC101905551 /// LOC786195	Up-regulated	0
841	0.650835	0.271503	0.23689	0.179427	0.170317	0.208093	0.240226	0	0.134162	0.1648	LOC504548	Up-regulated	0
842	0.0509289	0.429776	0.268201	0.524512	0.374314	0.450733	0.23714	0.157895	0.45805	0.369862	CHST15	Up-regulated	0
843	0.361032	0.272479	0.386635	0.423093	0.326367	0.284596	0.239455	0.245614	0.45805	0.369862	CHI3L2	Up-regulated	0
844	0.498827	0.280222	0.264112	0.179736	0.183755	0.210716	0.239455	0	0.173336	0.172824	CHI3L1	Up-regulated	0
845	0.412078	0.142672	0.216537	0.365797	0.366243	0.362369	0.239712	0	0.190975	0.346202	CFLAR	Up-regulated	0
846	0.0486264	0.13734	0.3841	0.522762	0.257244	0.409244	0.239198	0.175439	0.47391	0.329378	CD55	Up-regulated	0
847	0.342995	0.182444	0.176514	0.600637	0.383051	0.552092	0.24177	0	0.213845	0.349694	CDK12	Up-regulated	0
848	0.0536934	0.274026	0.379897	0.275667	0.141888	0.284099	0.24177	0	0.233267	0.149738	CD47	Up-regulated	0
849	0.656824	0.24563	0.220383	0.504465	0.285292	0.484866	0.23894	0	0.214568	0.277565	CD44	Up-regulated	0
850	0.127271	0.137269	0.374096	0.539223	0.309265	0.473903	0.239198	0.596491	0.477484	0.390525	CCL3	Up-regulated	0
851	0.632025	0.354133	0.452483	0.581666	0.593915	0.616876	0.240741	0.140351	0.435892	0.559438	CCL2	Up-regulated	0
852	0.693577	0.0615732	0.183745	0.322826	0.141888	0.357815	0.239712	0.0877193	0.32071	0.149738	CASP1	Up-regulated	0
853	0.617114	0.360307	0.17202	0.395001	0.317994	0.409594	0.239712	0.175439	0.244712	0.290692	C5H12ORF75	Up-regulated	0
854	0.301034	0.264352	0.54314	0.559286	0.418494	0.401586	0.240741	0.578947	0.537386	0.454297	C3H1ORF162	Up-regulated	0
855	0.30798	0.326347	0.483886	0.501517	0.353451	0.486396	0.239712	0.350877	0.3823	0.321595	SDS	Up-regulated	0
856	0.542963	0.456621	0.230919	0.30718	0.183574	0.268758	0.239198	0	0.173336	0.183195	LOC514194	Up-regulated	0
857	0.18981	0.475281	0.116165	0.319547	0.244633	0.331715	0.23894	0.0701754	0.284768	0.219907	GSR	Up-regulated	0
858	0.16748	0.223443	0.322193	0.381089	0.34867	0.356706	0.239198	0	0.279546	0.344443	C5AR2	Up-regulated	0
859	0.248773	0.0855141	0.229186	0.398863	0.23761	0.343696	0.253601	0.0701754	0.345211	0.251561	GNG5	Up-regulated	0
860	0.372125	0.182857	0.179652	0.228823	0.178182	0.259265	0.24177	0.0701754	0.104309	0.168844	HMOX1	Up-regulated	0
861	0.602715	0.369055	0.553008	0.42228	0.310449	0.367073	0.239712	0.666667	0.438842	0.349482	IL18BP	Up-regulated	0
862	0.3952	0.13224	0.406149	0.394839	0.359193	0.421253	0.238683	0.298246	0.669391	0.404241	IL13RA1	Up-regulated	0
863	0.508432	0.133473	0.250663	0.446771	0.379031	0.475339	0.233282	0	0.308277	0.354254	IL10RB	Up-regulated	0
864	0.566464	0.244703	0.440734	0.635672	0.642783	0.644371	0.236626	0.245614	0.505353	0.613359	IFNAR2	Up-regulated	0
865	0.497694	0.111766	0.121164	0.664194	0.479051	0.552965	0.242284	0	0.289742	0.442483	IFITM1 /// LOC786073	Up-regulated	0
866	0.685681	0.229904	0.202314	0.419754	0.275342	0.458787	0.244342	0.0877193	0.32071	0.249084	ITGAV	Up-regulated	0
867	0.586733	0.0809359	0.297182	0.52478	0.506008	0.521254	0.239198	0.0175439	0.396644	0.501243	IL1RAP	Up-regulated	0
868	0.576344	0.110281	0.149978	0.203078	0.131454	0.185609	0.233025	0	0.354022	0.177589	SUSD6	Up-regulated	0
869	0.238189	0.0920221	0.515762	0.411681	0.274266	0.377269	0.240226	0.122807	0.438842	0.349482	LOC100852378	Up-regulated	0
870	0.452074	0.625325	0.427389	0.565627	0.45811	0.550765	0.239198	0.491228	0.419832	0.453519	LAP	Up-regulated	0
871	0.409594	0.106874	0.165118	0.20278	0.170317	0.163189	0.240741	0	0.289757	0.195743	IL6R	Up-regulated	0
872	0.0332584	0.324026	0.224048	0.213027	0.140652	0.186996	0.239712	0.140351	0.415812	0.164891	IL4R	Up-regulated	0
873	0.401501	0.205518	0.282233	0.513676	0.47379	0.530952	0.240226	0	0.417617	0.487858	IRF9	Up-regulated	0
874	0.271215	0.258723	0.254156	0.270618	0.235451	0.310481	0.239712	0	0.0439812	0.221914	IRF1 /// LOC337917	Up-regulated	0
875	0.496345	0.260648	0.296219	0.478832	0.298449	0.392046	0.239712	0	0.323405	0.333631	DEFB4A /// DEFB5	Up-regulated	0
876	0.500109	0.227033	0.296511	0.571127	0.298449	0.475804	0.240741	0	0.323405	0.333631	DEFB4A	Up-regulated	0
877	0.130985	0.114782	0.204817	0.432757	0.451893	0.402466	0.238683	0.0526316	0.437214	0.479599	DMBT1	Up-regulated	0
878	0.636384	0.0424992	0.22979	0.267305	0.289915	0.277534	0.240226	0	0.197454	0.264026	E2F2	Up-regulated	0
879	0.0738239	0.113775	0.21148	0.373718	0.229978	0.380444	0.240741	0.385965	0.3823	0.289963	CYBA	Up-regulated	0
880	0.647763	0.0412777	0.120361	0.348123	0.224112	0.311084	0.239712	0.0701754	0.3823	0.289963	CXCR4	Up-regulated	0
881	0.63146	0.160291	0.154588	0.177761	0.158023	0.182299	0.238683	0	0.151819	0.15094	CTSS	Up-regulated	0
882	0.138195	0.427085	0.299767	0.395966	0.400433	0.396306	0.24537	0.105263	0.354022	0.379338	CTSH	Up-regulated	0
883	0.200659	0.498149	0.462917	0.643186	0.504806	0.633386	0.254115	0	0.35271	0.466047	CTSC	Up-regulated	0
884	0.0938712	0.250525	0.181052	0.293237	0.223725	0.291048	0.240226	0.140351	0.415812	0.214454	CRLF3	Up-regulated	0
885	0.556948	0.310209	0.173516	0.367637	0.297644	0.300072	0.29321	0	0.32071	0.269291	GNAI2	Up-regulated	0
886	0.500162	0.274443	0.187336	0.523161	0.436165	0.502261	0.242798	0	0.338027	0.404626	GNA15	Up-regulated	0
887	0.52176	0.159525	0.254258	0.611252	0.499451	0.551003	0.23894	0.140351	0.415812	0.482601	GMIP	Up-regulated	0
888	0.590375	0.351942	0.121841	0.422812	0.371689	0.389618	0.23894	0	0.157107	0.341522	GFPT2	Up-regulated	0
889	0.336494	0.39926	0.523522	0.524197	0.354463	0.410636	0.239455	0.157895	0.477484	0.39545	FCN1	Up-regulated	0
890	0.547905	0.206089	0.288341	0.470388	0.500114	0.458613	0.24177	0.140351	0.415055	0.503834	ETS2	Up-regulated	0
891	0.268527	0.144444	0.220922	0.265601	0.189842	0.219869	0.243313	0	0.151819	0.181663	EIF6	Up-regulated	0
892	0.155705	0.39872	0.134261	0.242314	0.207985	0.237867	0.238683	0.0701754	0.363717	0.270639	F2RL2	Up-regulated	0
